# Supplementary material for: The clinical significance of integrin subunit alpha V in cancers: from small cell lung carcinoma to pan-cancer
Source: BMC Pulm Med. 2022 Aug 4;22:300. doi: 10.1186/s12890-022-02095-8 (PMC9354352; doi:10.1186/s12890-022-02095-8)
Supplement: Supplementary file 2 — Additional file 2. All data for pan-cancer analyses in this study. [file 12890_2022_2095_MOESM2_ESM.xlsx]

## Sheet: Expression
Sample name	Cancer and samples	Group	ITGAV expression
TCGA-19-1787-01	GBM(T=153,N=1151)	Tumor	5.6043
TCGA-06-5412-01	GBM(T=153,N=1151)	Tumor	6.0684
TCGA-16-0846-01	GBM(T=153,N=1151)	Tumor	5.1894
TCGA-12-5299-01	GBM(T=153,N=1151)	Tumor	5.5846
TCGA-06-2561-01	GBM(T=153,N=1151)	Tumor	6.9176
TCGA-06-0132-01	GBM(T=153,N=1151)	Tumor	5.5097
TCGA-26-5136-01	GBM(T=153,N=1151)	Tumor	5.0361
TCGA-27-2521-01	GBM(T=153,N=1151)	Tumor	4.7892
TCGA-19-2629-01	GBM(T=153,N=1151)	Tumor	5.7506
TCGA-06-0238-01	GBM(T=153,N=1151)	Tumor	4.549
TCGA-06-0749-01	GBM(T=153,N=1151)	Tumor	4.5619
TCGA-06-0174-01	GBM(T=153,N=1151)	Tumor	5.5598
TCGA-06-5414-01	GBM(T=153,N=1151)	Tumor	7.073
TCGA-28-5207-01	GBM(T=153,N=1151)	Tumor	5.1485
TCGA-06-5410-01	GBM(T=153,N=1151)	Tumor	5.9493
TCGA-06-0747-01	GBM(T=153,N=1151)	Tumor	6.3018
TCGA-28-2513-01	GBM(T=153,N=1151)	Tumor	6.3738
TCGA-76-4927-01	GBM(T=153,N=1151)	Tumor	5.8762
TCGA-06-0645-01	GBM(T=153,N=1151)	Tumor	5.8523
TCGA-06-2565-01	GBM(T=153,N=1151)	Tumor	6.742
TCGA-06-0130-01	GBM(T=153,N=1151)	Tumor	6.1647
TCGA-06-0750-01	GBM(T=153,N=1151)	Tumor	4.9663
TCGA-27-1831-01	GBM(T=153,N=1151)	Tumor	6.2744
TCGA-06-5416-01	GBM(T=153,N=1151)	Tumor	4.0357
TCGA-06-0141-01	GBM(T=153,N=1151)	Tumor	6.1992
TCGA-06-0125-01	GBM(T=153,N=1151)	Tumor	6.4176
TCGA-76-4925-01	GBM(T=153,N=1151)	Tumor	5.4141
TCGA-76-4932-01	GBM(T=153,N=1151)	Tumor	5.4932
TCGA-28-2510-01	GBM(T=153,N=1151)	Tumor	5.2472
TCGA-06-0743-01	GBM(T=153,N=1151)	Tumor	4.9658
TCGA-14-1034-01	GBM(T=153,N=1151)	Tumor	6.6
TCGA-06-0184-01	GBM(T=153,N=1151)	Tumor	6.0179
TCGA-12-3652-01	GBM(T=153,N=1151)	Tumor	5.4269
TCGA-26-5132-01	GBM(T=153,N=1151)	Tumor	4.7312
TCGA-32-1970-01	GBM(T=153,N=1151)	Tumor	5.0639
TCGA-06-0219-01	GBM(T=153,N=1151)	Tumor	5.5883
TCGA-14-0787-01	GBM(T=153,N=1151)	Tumor	5.6017
TCGA-06-0190-01	GBM(T=153,N=1151)	Tumor	6.505
TCGA-26-5135-01	GBM(T=153,N=1151)	Tumor	5.1716
TCGA-76-4931-01	GBM(T=153,N=1151)	Tumor	5.709
TCGA-41-3915-01	GBM(T=153,N=1151)	Tumor	5.7599
TCGA-06-0649-01	GBM(T=153,N=1151)	Tumor	7.0511
TCGA-12-0618-01	GBM(T=153,N=1151)	Tumor	5.645
TCGA-27-2524-01	GBM(T=153,N=1151)	Tumor	5.0036
TCGA-28-1753-01	GBM(T=153,N=1151)	Tumor	5.4396
TCGA-12-5295-01	GBM(T=153,N=1151)	Tumor	6.3663
TCGA-27-2523-01	GBM(T=153,N=1151)	Tumor	5.6404
TCGA-06-2569-01	GBM(T=153,N=1151)	Tumor	4.1177
TCGA-27-1830-01	GBM(T=153,N=1151)	Tumor	5.9953
TCGA-06-2559-01	GBM(T=153,N=1151)	Tumor	6.0009
TCGA-27-2526-01	GBM(T=153,N=1151)	Tumor	5.765
TCGA-06-5856-01	GBM(T=153,N=1151)	Tumor	6.7611
TCGA-26-1442-01	GBM(T=153,N=1151)	Tumor	5.6247
TCGA-06-5418-01	GBM(T=153,N=1151)	Tumor	6.2536
TCGA-26-5139-01	GBM(T=153,N=1151)	Tumor	6.2303
TCGA-06-5417-01	GBM(T=153,N=1151)	Tumor	6.1766
TCGA-26-5134-01	GBM(T=153,N=1151)	Tumor	2.98
TCGA-06-5413-01	GBM(T=153,N=1151)	Tumor	5.7634
TCGA-76-4929-01	GBM(T=153,N=1151)	Tumor	5.6221
TCGA-06-0646-01	GBM(T=153,N=1151)	Tumor	5.927
TCGA-12-3650-01	GBM(T=153,N=1151)	Tumor	5.5922
TCGA-19-2620-01	GBM(T=153,N=1151)	Tumor	6.5755
TCGA-28-5213-01	GBM(T=153,N=1151)	Tumor	5.9395
TCGA-06-0138-01	GBM(T=153,N=1151)	Tumor	5.3684
TCGA-06-5415-01	GBM(T=153,N=1151)	Tumor	5.972
TCGA-06-0139-01	GBM(T=153,N=1151)	Tumor	5.6633
TCGA-02-0047-01	GBM(T=153,N=1151)	Tumor	6.6259
TCGA-14-0789-01	GBM(T=153,N=1151)	Tumor	6.7442
TCGA-12-0616-01	GBM(T=153,N=1151)	Tumor	4.8364
TCGA-32-1982-01	GBM(T=153,N=1151)	Tumor	5.5078
TCGA-28-5220-01	GBM(T=153,N=1151)	Tumor	5.7049
TCGA-14-0817-01	GBM(T=153,N=1151)	Tumor	4.8475
TCGA-12-1597-01	GBM(T=153,N=1151)	Tumor	4.95
TCGA-06-2570-01	GBM(T=153,N=1151)	Tumor	5.6017
TCGA-06-0211-01	GBM(T=153,N=1151)	Tumor	6.2827
TCGA-02-2483-01	GBM(T=153,N=1151)	Tumor	4.717
TCGA-06-0156-01	GBM(T=153,N=1151)	Tumor	5.9441
TCGA-27-1837-01	GBM(T=153,N=1151)	Tumor	5.8713
TCGA-28-5204-01	GBM(T=153,N=1151)	Tumor	5.6668
TCGA-32-5222-01	GBM(T=153,N=1151)	Tumor	5.5608
TCGA-28-5209-01	GBM(T=153,N=1151)	Tumor	6.478
TCGA-27-2519-01	GBM(T=153,N=1151)	Tumor	5.4542
TCGA-14-0790-01	GBM(T=153,N=1151)	Tumor	5.569
TCGA-12-0821-01	GBM(T=153,N=1151)	Tumor	5.5996
TCGA-19-2619-01	GBM(T=153,N=1151)	Tumor	6.3036
TCGA-27-1835-01	GBM(T=153,N=1151)	Tumor	6.1719
TCGA-12-0619-01	GBM(T=153,N=1151)	Tumor	6.095
TCGA-06-0168-01	GBM(T=153,N=1151)	Tumor	4.8135
TCGA-27-2528-01	GBM(T=153,N=1151)	Tumor	5.435
TCGA-28-5215-01	GBM(T=153,N=1151)	Tumor	6.4133
TCGA-28-5218-01	GBM(T=153,N=1151)	Tumor	5.0228
TCGA-14-1825-01	GBM(T=153,N=1151)	Tumor	5.6419
TCGA-06-0129-01	GBM(T=153,N=1151)	Tumor	6.1018
TCGA-06-5859-01	GBM(T=153,N=1151)	Tumor	6.5005
TCGA-28-1747-01	GBM(T=153,N=1151)	Tumor	5.0063
TCGA-28-2499-01	GBM(T=153,N=1151)	Tumor	5.1775
TCGA-32-1980-01	GBM(T=153,N=1151)	Tumor	5.8321
TCGA-06-2564-01	GBM(T=153,N=1151)	Tumor	6.7928
TCGA-06-5408-01	GBM(T=153,N=1151)	Tumor	5.6896
TCGA-27-1832-01	GBM(T=153,N=1151)	Tumor	4.8017
TCGA-14-1829-01	GBM(T=153,N=1151)	Tumor	6.2443
TCGA-32-2615-01	GBM(T=153,N=1151)	Tumor	5.7312
TCGA-06-0158-01	GBM(T=153,N=1151)	Tumor	6.0615
TCGA-28-5216-01	GBM(T=153,N=1151)	Tumor	5.8694
TCGA-41-2572-01	GBM(T=153,N=1151)	Tumor	4.9653
TCGA-02-0055-01	GBM(T=153,N=1151)	Tumor	5.7528
TCGA-32-2634-01	GBM(T=153,N=1151)	Tumor	5.3844
TCGA-06-5411-01	GBM(T=153,N=1151)	Tumor	5.0913
TCGA-06-0744-01	GBM(T=153,N=1151)	Tumor	3.7115
TCGA-76-4928-01	GBM(T=153,N=1151)	Tumor	6.4784
TCGA-06-0644-01	GBM(T=153,N=1151)	Tumor	6.8572
TCGA-14-0871-01	GBM(T=153,N=1151)	Tumor	4.0329
TCGA-08-0386-01	GBM(T=153,N=1151)	Tumor	5.6479
TCGA-32-2632-01	GBM(T=153,N=1151)	Tumor	5.3169
TCGA-06-0882-01	GBM(T=153,N=1151)	Tumor	5.8125
TCGA-41-4097-01	GBM(T=153,N=1151)	Tumor	7.2815
TCGA-16-1045-01	GBM(T=153,N=1151)	Tumor	5.822
TCGA-19-2625-01	GBM(T=153,N=1151)	Tumor	4.5533
TCGA-27-1834-01	GBM(T=153,N=1151)	Tumor	5.7666
TCGA-41-2571-01	GBM(T=153,N=1151)	Tumor	3.3519
TCGA-19-4065-01	GBM(T=153,N=1151)	Tumor	5.6374
TCGA-14-0781-01	GBM(T=153,N=1151)	Tumor	7.2456
TCGA-06-0157-01	GBM(T=153,N=1151)	Tumor	5.3695
TCGA-12-3653-01	GBM(T=153,N=1151)	Tumor	5.4744
TCGA-76-4926-01	GBM(T=153,N=1151)	Tumor	5.7118
TCGA-26-5133-01	GBM(T=153,N=1151)	Tumor	6.203
TCGA-06-2562-01	GBM(T=153,N=1151)	Tumor	6.7883
TCGA-41-5651-01	GBM(T=153,N=1151)	Tumor	4.9505
TCGA-06-0210-01	GBM(T=153,N=1151)	Tumor	6.6324
TCGA-19-2624-01	GBM(T=153,N=1151)	Tumor	5.0938
TCGA-19-5960-01	GBM(T=153,N=1151)	Tumor	5.7098
TCGA-06-0686-01	GBM(T=153,N=1151)	Tumor	4.7214
TCGA-06-2563-01	GBM(T=153,N=1151)	Tumor	5.7693
TCGA-15-1444-01	GBM(T=153,N=1151)	Tumor	6.1671
TCGA-32-4213-01	GBM(T=153,N=1151)	Tumor	4.7126
TCGA-15-0742-01	GBM(T=153,N=1151)	Tumor	5.4259
TCGA-06-0187-01	GBM(T=153,N=1151)	Tumor	5.4906
TCGA-19-1390-01	GBM(T=153,N=1151)	Tumor	5.2754
TCGA-06-2557-01	GBM(T=153,N=1151)	Tumor	5.403
TCGA-06-0878-01	GBM(T=153,N=1151)	Tumor	6.5592
TCGA-06-2567-01	GBM(T=153,N=1151)	Tumor	5.723
TCGA-32-2616-01	GBM(T=153,N=1151)	Tumor	5.1043
TCGA-28-5208-01	GBM(T=153,N=1151)	Tumor	6.6846
TCGA-28-2514-01	GBM(T=153,N=1151)	Tumor	6.2517
TCGA-06-1804-01	GBM(T=153,N=1151)	Tumor	5.1481
TCGA-14-2554-01	GBM(T=153,N=1151)	Tumor	5.6508
TCGA-02-2485-01	GBM(T=153,N=1151)	Tumor	5.2927
TCGA-06-5858-01	GBM(T=153,N=1151)	Tumor	5.966
TCGA-06-0178-01	GBM(T=153,N=1151)	Tumor	4.6859
TCGA-14-1823-01	GBM(T=153,N=1151)	Tumor	6.1241
TCGA-28-2509-01	GBM(T=153,N=1151)	Tumor	6.2812
TCGA-06-2558-01	GBM(T=153,N=1151)	Tumor	5.8955
TCGA-06-0745-01	GBM(T=153,N=1151)	Tumor	5.0036
GTEX-13QIC-0011-R1a-SM-5O9CJ	GBM(T=153,N=1151)	Normal	4.2327
GTEX-N7MS-2526-SM-26GMA	GBM(T=153,N=1151)	Normal	4.0926
GTEX-N7MS-2526-SM-26GMR	GBM(T=153,N=1151)	Normal	4.4686
GTEX-NPJ7-0011-R6a-SM-2I3G7	GBM(T=153,N=1151)	Normal	4.2396
GTEX-132Q8-3026-SM-5PNVG	GBM(T=153,N=1151)	Normal	3.9982
GTEX-NPJ7-2726-SM-2I3FT	GBM(T=153,N=1151)	Normal	3.4607
GTEX-13OVJ-0011-R9b-SM-5L3GD	GBM(T=153,N=1151)	Normal	4.1739
GTEX-XLM4-0011-R10A-SM-4AT5P	GBM(T=153,N=1151)	Normal	4.1747
GTEX-12ZZZ-0011-R10a-SM-5P9HC	GBM(T=153,N=1151)	Normal	3.275
GTEX-X4XY-0011-R8A-SM-46MVC	GBM(T=153,N=1151)	Normal	2.4828
GTEX-13QJC-0011-R6a-SM-5S2VI	GBM(T=153,N=1151)	Normal	3.4155
GTEX-ZUA1-0011-R8b-SM-51MST	GBM(T=153,N=1151)	Normal	3.2869
GTEX-13FHP-0011-R7b-SM-5LZYI	GBM(T=153,N=1151)	Normal	2.6064
GTEX-11EMC-3326-SM-5P9JH	GBM(T=153,N=1151)	Normal	4.1342
GTEX-13112-0011-R7b-SM-5DUVW	GBM(T=153,N=1151)	Normal	3.6182
GTEX-12WSA-0011-R5b-SM-5GU5I	GBM(T=153,N=1151)	Normal	4.1643
GTEX-ZF28-3026-SM-4WKHP	GBM(T=153,N=1151)	Normal	3.8788
GTEX-ZUA1-0011-R7b-SM-4YCDP	GBM(T=153,N=1151)	Normal	4.0548
GTEX-11ZVC-0011-R9a-SM-57WC5	GBM(T=153,N=1151)	Normal	3.706
GTEX-WZTO-0011-R4A-SM-3NMC7	GBM(T=153,N=1151)	Normal	3.4725
GTEX-NPJ7-0011-R11A-SM-2I3E8	GBM(T=153,N=1151)	Normal	3.7301
GTEX-13OVL-0011-R6a-SM-5L3G4	GBM(T=153,N=1151)	Normal	4.4202
GTEX-13NYB-0011-R1b-SM-5KM4F	GBM(T=153,N=1151)	Normal	2.5945
GTEX-WHSE-0011-R8A-SM-3P5Z1	GBM(T=153,N=1151)	Normal	3.7835
GTEX-T6MN-0011-R4A-SM-32QPG	GBM(T=153,N=1151)	Normal	4.4535
GTEX-ZDXO-0011-R1a-SM-4WKF4	GBM(T=153,N=1151)	Normal	3.4982
GTEX-11DXY-3226-SM-5GIDE	GBM(T=153,N=1151)	Normal	3.7038
GTEX-ZV68-0011-R5a-SM-4YCDW	GBM(T=153,N=1151)	Normal	3.1522
GTEX-11GSP-0011-R6b-SM-57WBQ	GBM(T=153,N=1151)	Normal	3.7549
GTEX-13OVL-0011-R3b-SM-5L3I8	GBM(T=153,N=1151)	Normal	3.7495
GTEX-13OW7-0011-R5b-SM-5O9DM	GBM(T=153,N=1151)	Normal	3.5185
GTEX-11WQK-3126-SM-5EGI2	GBM(T=153,N=1151)	Normal	3.8399
GTEX-ZE9C-0011-R11a-SM-4WKGG	GBM(T=153,N=1151)	Normal	3.2188
GTEX-ZZPT-2926-SM-5EQ5S	GBM(T=153,N=1151)	Normal	4.4229
GTEX-12ZZY-3026-SM-5GCOU	GBM(T=153,N=1151)	Normal	3.269
GTEX-WHSE-2926-SM-3NMBG	GBM(T=153,N=1151)	Normal	4.7591
GTEX-12ZZW-2926-SM-5LZUP	GBM(T=153,N=1151)	Normal	3.9533
GTEX-12WSD-0011-R9a-SM-5GU6W	GBM(T=153,N=1151)	Normal	4.4229
GTEX-YFC4-0011-R11a-SM-4SOK6	GBM(T=153,N=1151)	Normal	4.86
GTEX-X261-0011-R5A-SM-3NMB4	GBM(T=153,N=1151)	Normal	3.7377
GTEX-11OC5-0626-SM-5HL6M	GBM(T=153,N=1151)	Normal	5.5631
GTEX-ZVZQ-0011-R7b-SM-57WBB	GBM(T=153,N=1151)	Normal	3.9298
GTEX-12ZZX-0011-R8a-SM-5DUW8	GBM(T=153,N=1151)	Normal	3.5521
GTEX-13PDP-0011-R1a-SM-5PNX5	GBM(T=153,N=1151)	Normal	2.8855
GTEX-11TTK-2926-SM-5PNYP	GBM(T=153,N=1151)	Normal	3.9588
GTEX-N7MS-0011-R3a-SM-5SI8H	GBM(T=153,N=1151)	Normal	3.1922
GTEX-T6MN-2626-SM-32PMQ	GBM(T=153,N=1151)	Normal	2.6041
GTEX-12WS9-0011-R5b-SM-5P9EV	GBM(T=153,N=1151)	Normal	3.9326
GTEX-NL4W-0011-R9a-SM-2I3G1	GBM(T=153,N=1151)	Normal	4.0383
GTEX-13X6J-3026-SM-5Q5CU	GBM(T=153,N=1151)	Normal	3.6893
GTEX-145LS-0011-R10a-SM-5PNUQ	GBM(T=153,N=1151)	Normal	3.3868
GTEX-13OVL-0011-R10a-SM-5L3GS	GBM(T=153,N=1151)	Normal	3.9011
GTEX-14BIL-0011-R10a-SM-5SI75	GBM(T=153,N=1151)	Normal	3.7398
GTEX-13FLV-0011-R10b-SM-5LZZ2	GBM(T=153,N=1151)	Normal	4.3413
GTEX-13FLW-0011-R6b-SM-5L3EN	GBM(T=153,N=1151)	Normal	4.0789
GTEX-NL4W-0011-R10A-SM-2I3DY	GBM(T=153,N=1151)	Normal	3.8339
GTEX-S7SE-0011-R7A-SM-2XCDI	GBM(T=153,N=1151)	Normal	3.8125
GTEX-139UC-0011-R7a-SM-5IJCV	GBM(T=153,N=1151)	Normal	4.2357
GTEX-RNOR-0011-R4A-SM-3GAD3	GBM(T=153,N=1151)	Normal	4.3391
GTEX-13FHO-2926-SM-5L3ES	GBM(T=153,N=1151)	Normal	4.3176
GTEX-ZE7O-0011-R1a-SM-57WDM	GBM(T=153,N=1151)	Normal	1.8197
GTEX-11ZUS-2826-SM-5EQKW	GBM(T=153,N=1151)	Normal	4.4196
GTEX-WVLH-0011-R11A-SM-3MJFO	GBM(T=153,N=1151)	Normal	5.3441
GTEX-13IVO-0011-R5a-SM-5L3CY	GBM(T=153,N=1151)	Normal	2.842
GTEX-11WQC-0011-R5a-SM-5BC74	GBM(T=153,N=1151)	Normal	3.7093
GTEX-R55F-1326-SM-5S2V4	GBM(T=153,N=1151)	Normal	3.9561
GTEX-RNOR-0011-R3A-SM-5SI8E	GBM(T=153,N=1151)	Normal	2.84
GTEX-13QIC-0011-R10a-SM-5O9C7	GBM(T=153,N=1151)	Normal	3.2311
GTEX-13QJC-0011-R7b-SM-5PNUM	GBM(T=153,N=1151)	Normal	3.2418
GTEX-12WSD-3126-SM-5HL7P	GBM(T=153,N=1151)	Normal	3.9764
GTEX-13OVL-0011-R4b-SM-5L3HV	GBM(T=153,N=1151)	Normal	2.856
GTEX-13X6I-0011-R2b-SM-5PNWQ	GBM(T=153,N=1151)	Normal	4.3176
GTEX-1313W-0011-R8a-SM-5DUVM	GBM(T=153,N=1151)	Normal	2.8258
GTEX-12ZZX-0011-R2a-SM-5EGLG	GBM(T=153,N=1151)	Normal	4.1586
GTEX-X261-0011-R11A-SM-4E3JY	GBM(T=153,N=1151)	Normal	3.774
GTEX-13X6J-0011-R8b-SM-5PNUA	GBM(T=153,N=1151)	Normal	3.2126
GTEX-ZF28-0011-R11a-SM-4WWEI	GBM(T=153,N=1151)	Normal	2.7181
GTEX-ZF28-2926-SM-4WKG1	GBM(T=153,N=1151)	Normal	3.9467
GTEX-13OVJ-0011-R3b-SM-5P9H6	GBM(T=153,N=1151)	Normal	4.5153
GTEX-XOTO-0011-R11B-SM-4B64O	GBM(T=153,N=1151)	Normal	3.6427
GTEX-ZVZQ-0011-R9a-SM-51MRH	GBM(T=153,N=1151)	Normal	4.8605
GTEX-X261-0011-R7A-SM-4E3JJ	GBM(T=153,N=1151)	Normal	2.7991
GTEX-ZYY3-3026-SM-5GIEJ	GBM(T=153,N=1151)	Normal	4.4416
GTEX-12WSM-0011-R1a-SM-5LZW6	GBM(T=153,N=1151)	Normal	2.7268
GTEX-13IVO-0011-R3b-SM-5IJBJ	GBM(T=153,N=1151)	Normal	2.8855
GTEX-13CZV-0011-R10b-SM-5LZYD	GBM(T=153,N=1151)	Normal	3.757
GTEX-145MI-0011-R7b-SM-5Q5AZ	GBM(T=153,N=1151)	Normal	1.406
GTEX-13OW7-0011-R3a-SM-5O9DA	GBM(T=153,N=1151)	Normal	3.8992
GTEX-QVJO-0011-R7A-SM-2S1QO	GBM(T=153,N=1151)	Normal	4.8904
GTEX-RNOR-0011-R1A-SM-5SI8F	GBM(T=153,N=1151)	Normal	3.2869
GTEX-13JVG-0011-R11a-SM-5KM53	GBM(T=153,N=1151)	Normal	4.0505
GTEX-11WQC-0011-R6a-SM-5BC77	GBM(T=153,N=1151)	Normal	3.1243
GTEX-13JUV-0011-R9a-SM-5LZX3	GBM(T=153,N=1151)	Normal	4.8699
GTEX-WL46-0011-R7A-SM-3LK7X	GBM(T=153,N=1151)	Normal	3.1243
GTEX-13FTZ-0011-R10b-SM-5KLZS	GBM(T=153,N=1151)	Normal	3.6882
GTEX-145MH-0011-R10b-SM-5PNUK	GBM(T=153,N=1151)	Normal	2.9542
GTEX-12WSF-0011-R6b-SM-5HL8W	GBM(T=153,N=1151)	Normal	3.3964
GTEX-13FXS-0011-R2b-SM-5K7XX	GBM(T=153,N=1151)	Normal	3.669
GTEX-RNOR-0011-R5A-SM-2TF4J	GBM(T=153,N=1151)	Normal	3.6577
GTEX-TSE9-0011-R9A-SM-3DB7Q	GBM(T=153,N=1151)	Normal	4.0277
GTEX-RVPU-0011-R11A-SM-2XCAF	GBM(T=153,N=1151)	Normal	1.8758
GTEX-X4EP-0011-R6A-SM-3P629	GBM(T=153,N=1151)	Normal	4.4026
GTEX-Y8DK-0011-R3A-SM-4RTW5	GBM(T=153,N=1151)	Normal	3.5273
GTEX-13IVO-2926-SM-5L3CZ	GBM(T=153,N=1151)	Normal	4.3875
GTEX-ZVT3-0011-R11b-SM-57WBI	GBM(T=153,N=1151)	Normal	3.6599
GTEX-13OVL-3026-SM-5IJF1	GBM(T=153,N=1151)	Normal	4.5148
GTEX-1445S-0011-R5a-SM-5PNUS	GBM(T=153,N=1151)	Normal	3.5046
GTEX-13OVJ-0011-R7a-SM-5L3G1	GBM(T=153,N=1151)	Normal	4.6438
GTEX-13OVH-0011-R11b-SM-5KM4X	GBM(T=153,N=1151)	Normal	4.3868
GTEX-11WQC-0011-R10a-SM-57WCT	GBM(T=153,N=1151)	Normal	4.0976
GTEX-11NV4-2126-SM-5N9DS	GBM(T=153,N=1151)	Normal	3.0339
GTEX-13X6I-0011-R3b-SM-5P9HM	GBM(T=153,N=1151)	Normal	4.4789
GTEX-Y111-2826-SM-4TT3O	GBM(T=153,N=1151)	Normal	3.8943
GTEX-13O3O-0011-R3b-SM-5KM3R	GBM(T=153,N=1151)	Normal	3.5717
GTEX-ZE9C-0011-R9a-SM-4WWCY	GBM(T=153,N=1151)	Normal	5.009
GTEX-13X6K-0011-R11a-SM-5P9F5	GBM(T=153,N=1151)	Normal	4.3483
GTEX-12ZZX-0011-R10b-SM-5DUWK	GBM(T=153,N=1151)	Normal	3.5485
GTEX-12WSA-0011-R8a-SM-5P9EX	GBM(T=153,N=1151)	Normal	3.5509
TCGA-06-AABW-11	GBM(T=153,N=1151)	Normal	5.463
GTEX-X4XX-0011-R1B-SM-3P622	GBM(T=153,N=1151)	Normal	3.5348
GTEX-13JVG-0011-R3b-SM-5LZXF	GBM(T=153,N=1151)	Normal	3.5595
GTEX-ZAB4-0011-R6a-SM-4SOKD	GBM(T=153,N=1151)	Normal	3.6599
GTEX-N7MT-0011-R2a-SM-2I3GI	GBM(T=153,N=1151)	Normal	4.9388
GTEX-13OW6-2926-SM-5KM29	GBM(T=153,N=1151)	Normal	4.4937
GTEX-12ZZW-0011-R5a-SM-5DUVN	GBM(T=153,N=1151)	Normal	3.4463
GTEX-S7SE-0011-R4A-SM-2XCDB	GBM(T=153,N=1151)	Normal	3.8278
GTEX-ZXG5-0011-R10a-SM-57WDD	GBM(T=153,N=1151)	Normal	3.3674
GTEX-13FLV-0011-R6a-SM-5KLZ4	GBM(T=153,N=1151)	Normal	3.7918
GTEX-ZAB4-0011-R7a-SM-4SOKE	GBM(T=153,N=1151)	Normal	4.588
GTEX-OHPN-0011-R10A-SM-33HBU	GBM(T=153,N=1151)	Normal	2.9616
GTEX-13RTJ-0011-R7b-SM-5P9JS	GBM(T=153,N=1151)	Normal	4.4686
GTEX-12WSC-2926-SM-5BC5Z	GBM(T=153,N=1151)	Normal	4.3001
GTEX-13OVJ-0011-R10b-SM-5L3HT	GBM(T=153,N=1151)	Normal	5.0492
GTEX-12ZZX-0011-R5a-SM-5HL89	GBM(T=153,N=1151)	Normal	3.497
GTEX-145LS-0011-R7a-SM-5PNWM	GBM(T=153,N=1151)	Normal	3.9514
GTEX-N7MT-1226-SM-2TC6K	GBM(T=153,N=1151)	Normal	4.2585
GTEX-X261-0011-R6B-SM-4E3J8	GBM(T=153,N=1151)	Normal	2.7137
GTEX-13X6K-0011-R4b-SM-5P9HO	GBM(T=153,N=1151)	Normal	3.5981
GTEX-1445S-0011-R8a-SM-5PNWX	GBM(T=153,N=1151)	Normal	3.3391
GTEX-1128S-2826-SM-5N9DI	GBM(T=153,N=1151)	Normal	3.9203
GTEX-WWYW-0011-R6A-SM-3NB3G	GBM(T=153,N=1151)	Normal	4.8816
GTEX-147GR-0011-R4a-SM-5S2V2	GBM(T=153,N=1151)	Normal	3.373
GTEX-12WSB-0011-R6b-SM-5GU6J	GBM(T=153,N=1151)	Normal	3.7071
GTEX-ZAK1-3026-SM-5S2MJ	GBM(T=153,N=1151)	Normal	4.0951
GTEX-13S7M-0011-R7a-SM-5O9DK	GBM(T=153,N=1151)	Normal	2.903
GTEX-ZVT3-0011-R10b-SM-57WB6	GBM(T=153,N=1151)	Normal	3.4369
GTEX-QDT8-0011-R6A-SM-32PKI	GBM(T=153,N=1151)	Normal	3.799
GTEX-11PRG-2826-SM-5BC54	GBM(T=153,N=1151)	Normal	4.8664
GTEX-ZE7O-0011-R6a-SM-57WCI	GBM(T=153,N=1151)	Normal	2.7115
GTEX-12WSM-0011-R8a-SM-5DUWJ	GBM(T=153,N=1151)	Normal	2.7677
GTEX-13PDP-0011-R8b-SM-5O9CS	GBM(T=153,N=1151)	Normal	2.6064
GTEX-13NYB-0011-R8a-SM-5KM4R	GBM(T=153,N=1151)	Normal	2.8816
GTEX-P44H-0011-R5A-SM-2XCEX	GBM(T=153,N=1151)	Normal	4.5255
GTEX-13SLW-0011-R10a-SM-5S2UI	GBM(T=153,N=1151)	Normal	4.5849
GTEX-Q2AG-0011-R9A-SM-2HMJ6	GBM(T=153,N=1151)	Normal	3.8895
GTEX-14BIM-0011-R6b-SM-5S2VB	GBM(T=153,N=1151)	Normal	4.497
GTEX-144FL-3026-SM-5O99C	GBM(T=153,N=1151)	Normal	3.8895
GTEX-13FLV-0011-R8a-SM-5LZZE	GBM(T=153,N=1151)	Normal	3.7506
GTEX-13CF2-0011-R8b-SM-5IJCX	GBM(T=153,N=1151)	Normal	3.2494
GTEX-131YS-3126-SM-5KLYT	GBM(T=153,N=1151)	Normal	3.4181
GTEX-13OW7-3026-SM-5L3GY	GBM(T=153,N=1151)	Normal	3.9928
GTEX-13SLX-0011-R8b-SM-5PNWZ	GBM(T=153,N=1151)	Normal	3.2479
GTEX-139T8-0011-R4a-SM-5HL54	GBM(T=153,N=1151)	Normal	3.2555
GTEX-145LU-0011-R3a-SM-5P9K2	GBM(T=153,N=1151)	Normal	3.6508
GTEX-WHSE-0011-R2A-SM-3P5ZL	GBM(T=153,N=1151)	Normal	4.5546
GTEX-13FXS-0011-R5b-SM-5LZYE	GBM(T=153,N=1151)	Normal	3.6826
GTEX-13N2G-0011-R9b-SM-5MR4E	GBM(T=153,N=1151)	Normal	5.4083
GTEX-13O3O-3126-SM-5KM3H	GBM(T=153,N=1151)	Normal	3.3603
GTEX-13NZA-0011-R11b-SM-5KM4W	GBM(T=153,N=1151)	Normal	3.4357
GTEX-13FLV-0011-R11a-SM-5LZZ7	GBM(T=153,N=1151)	Normal	3.4568
GTEX-13OW8-0011-R3a-SM-5L3I4	GBM(T=153,N=1151)	Normal	3.8339
GTEX-S7SE-0011-R5A-SM-2XCDA	GBM(T=153,N=1151)	Normal	4.0144
GTEX-13X6I-0011-R5a-SM-5PNWW	GBM(T=153,N=1151)	Normal	4.9136
GTEX-NPJ7-0011-R8a-SM-2I3G2	GBM(T=153,N=1151)	Normal	3.4568
GTEX-X4XX-0011-R8B-SM-46MWM	GBM(T=153,N=1151)	Normal	3.3505
GTEX-WVLH-0011-R5A-SM-3MJFW	GBM(T=153,N=1151)	Normal	4.4789
GTEX-13FLW-0011-R5a-SM-5LZX6	GBM(T=153,N=1151)	Normal	3.4528
GTEX-R55E-2526-SM-2TC6H	GBM(T=153,N=1151)	Normal	4.1962
GTEX-11ZTS-3226-SM-5EGID	GBM(T=153,N=1151)	Normal	3.5595
GTEX-13N2G-0011-R4b-SM-5MR54	GBM(T=153,N=1151)	Normal	4.2765
GTEX-YJ89-0011-R7a-SM-4V6GO	GBM(T=153,N=1151)	Normal	2.6508
GTEX-UTHO-0011-R3A-SM-3GIK8	GBM(T=153,N=1151)	Normal	3.5422
GTEX-13O3Q-0011-R6a-SM-5KM2V	GBM(T=153,N=1151)	Normal	4.1334
GTEX-N7MT-0011-R4a-SM-2I3G9	GBM(T=153,N=1151)	Normal	3.9809
GTEX-ZXG5-0011-R7b-SM-57WCC	GBM(T=153,N=1151)	Normal	3.2126
GTEX-ZAB4-0011-R5a-SM-4SOKC	GBM(T=153,N=1151)	Normal	4.8156
GTEX-X4EP-0011-R7B-SM-4PQZW	GBM(T=153,N=1151)	Normal	5.128
GTEX-139UC-0011-R6b-SM-5K7Z1	GBM(T=153,N=1151)	Normal	3.8329
GTEX-12WSC-0011-R9a-SM-5GU4U	GBM(T=153,N=1151)	Normal	4.0917
GTEX-P44G-0011-R5A-SM-2I3FA	GBM(T=153,N=1151)	Normal	3.7442
GTEX-11WQK-0011-R9b-SM-5BC6N	GBM(T=153,N=1151)	Normal	4.5796
GTEX-X4EP-0011-R2B-SM-3P625	GBM(T=153,N=1151)	Normal	4.0259
GTEX-13NYB-3226-SM-5J2ND	GBM(T=153,N=1151)	Normal	4.3582
GTEX-11H98-0011-R8a-SM-5NQ8V	GBM(T=153,N=1151)	Normal	4.4423
GTEX-N7MS-2526-SM-2D7W3	GBM(T=153,N=1151)	Normal	4.4848
GTEX-13N1W-0011-R11a-SM-5MR3D	GBM(T=153,N=1151)	Normal	3.2525
GTEX-13PLJ-0011-R9b-SM-5O9DV	GBM(T=153,N=1151)	Normal	5.1586
GTEX-13PLJ-0011-R5a-SM-5O9BG	GBM(T=153,N=1151)	Normal	2.8679
GTEX-144GL-2926-SM-5O99F	GBM(T=153,N=1151)	Normal	4.2141
GTEX-XOTO-2926-SM-4B65G	GBM(T=153,N=1151)	Normal	3.7463
GTEX-S7SE-0011-R10A-SM-2XCDF	GBM(T=153,N=1151)	Normal	3.5898
GTEX-139TT-2626-SM-5LZUB	GBM(T=153,N=1151)	Normal	4.7082
GTEX-X4XX-0011-R2A-SM-3P623	GBM(T=153,N=1151)	Normal	5.2099
GTEX-OHPN-0011-R9A-SM-4DXUH	GBM(T=153,N=1151)	Normal	4.4522
GTEX-ZVZQ-0011-R11a-SM-51MS6	GBM(T=153,N=1151)	Normal	4.4469
GTEX-13CF2-0011-R7b-SM-5K7UV	GBM(T=153,N=1151)	Normal	3.3646
GTEX-13PL6-0011-R6a-SM-5O9C5	GBM(T=153,N=1151)	Normal	2.1731
GTEX-YFC4-0011-R2a-SM-4V6DZ	GBM(T=153,N=1151)	Normal	4.6628
GTEX-QVJO-0011-R2A-SM-2S1QK	GBM(T=153,N=1151)	Normal	4.3896
GTEX-131YS-0011-R9b-SM-5EQLY	GBM(T=153,N=1151)	Normal	5.3151
GTEX-145MG-0011-R3b-SM-5SI67	GBM(T=153,N=1151)	Normal	3.6218
GTEX-OXRO-0011-R2A-SM-3NB1W	GBM(T=153,N=1151)	Normal	3.0054
GTEX-QVUS-2826-SM-3GADB	GBM(T=153,N=1151)	Normal	3.7719
GTEX-11GSP-0011-R5a-SM-57WBE	GBM(T=153,N=1151)	Normal	4.1009
GTEX-ZVT3-0011-R3b-SM-51MTJ	GBM(T=153,N=1151)	Normal	3.0789
GTEX-Z93S-0011-R11a-SM-4RGNN	GBM(T=153,N=1151)	Normal	4.3212
GTEX-11GS4-3126-SM-5A5LH	GBM(T=153,N=1151)	Normal	3.0875
GTEX-13FHO-0011-R7b-SM-5LZXD	GBM(T=153,N=1151)	Normal	3.0126
GTEX-13FHO-3026-SM-5J1O9	GBM(T=153,N=1151)	Normal	3.6747
GTEX-P44G-0011-R2A-SM-2XCD2	GBM(T=153,N=1151)	Normal	4.211
GTEX-13RTL-0011-R1a-SM-5PNZ8	GBM(T=153,N=1151)	Normal	3.1587
GTEX-12WSF-0011-R11a-SM-5LZVT	GBM(T=153,N=1151)	Normal	4.2118
GTEX-13112-0011-R6b-SM-5DUVK	GBM(T=153,N=1151)	Normal	3.4957
GTEX-13OVL-0011-R11b-SM-5L3G7	GBM(T=153,N=1151)	Normal	4.4957
GTEX-ZAJG-3126-SM-5HL9J	GBM(T=153,N=1151)	Normal	2.5993
GTEX-P44G-0011-R1A-SM-2I3FE	GBM(T=153,N=1151)	Normal	4.0687
GTEX-1192X-3126-SM-5N9BY	GBM(T=153,N=1151)	Normal	4.1554
GTEX-13N2G-0011-R1b-SM-5MR3G	GBM(T=153,N=1151)	Normal	4.047
GTEX-ZV68-0011-R6a-SM-51MSR	GBM(T=153,N=1151)	Normal	2.969
GTEX-QVUS-0011-R3A-SM-3GAFD	GBM(T=153,N=1151)	Normal	4.0798
GTEX-OHPN-0011-R9A-SM-2YUMN	GBM(T=153,N=1151)	Normal	4.4828
GTEX-13SLW-0011-R1a-SM-5S2W7	GBM(T=153,N=1151)	Normal	3.1243
GTEX-N7MT-0011-R7a-SM-2I3FZ	GBM(T=153,N=1151)	Normal	3.6111
GTEX-13IVO-0011-R8a-SM-5L3DY	GBM(T=153,N=1151)	Normal	2.8278
GTEX-Q2AG-0011-R11A-SM-2HMKZ	GBM(T=153,N=1151)	Normal	5.272
GTEX-144GL-0011-R5b-SM-5PNUJ	GBM(T=153,N=1151)	Normal	2.9982
GTEX-144GL-0011-R3a-SM-5P9HP	GBM(T=153,N=1151)	Normal	3.9174
GTEX-R55E-0011-R9A-SM-2TC6C	GBM(T=153,N=1151)	Normal	4.7777
GTEX-13X6J-0011-R11a-SM-5P9HE	GBM(T=153,N=1151)	Normal	4.0179
GTEX-R55F-1226-SM-2TF59	GBM(T=153,N=1151)	Normal	4.2419
GTEX-13CZV-0011-R11b-SM-5N9FN	GBM(T=153,N=1151)	Normal	3.0738
GTEX-144GO-0011-R5a-SM-5PNUR	GBM(T=153,N=1151)	Normal	3.7856
GTEX-N7MT-0011-R3a-SM-2I3GC	GBM(T=153,N=1151)	Normal	4.1819
GTEX-132Q8-0011-R10b-SM-5DUWZ	GBM(T=153,N=1151)	Normal	4.3248
GTEX-13PL6-0011-R9b-SM-5O9CH	GBM(T=153,N=1151)	Normal	3.1111
GTEX-QMR6-0011-R11A-SM-32PKK	GBM(T=153,N=1151)	Normal	4.6473
GTEX-ZDXO-0011-R8a-SM-4WWD7	GBM(T=153,N=1151)	Normal	3.2403
GTEX-11EMC-3226-SM-5EGKW	GBM(T=153,N=1151)	Normal	3.4764
GTEX-P44G-0011-R3A-SM-2I3FC	GBM(T=153,N=1151)	Normal	3.3191
GTEX-12ZZW-0011-R10b-SM-5HL9X	GBM(T=153,N=1151)	Normal	4.1136
GTEX-12WSE-0011-R6b-SM-5LZV5	GBM(T=153,N=1151)	Normal	2.8012
GTEX-13FHP-0011-R1b-SM-5K7XL	GBM(T=153,N=1151)	Normal	1.9745
GTEX-XMD1-0011-R10A-SM-4AT4A	GBM(T=153,N=1151)	Normal	4.3498
GTEX-12WSD-0011-R3b-SM-5LZWN	GBM(T=153,N=1151)	Normal	3.1391
GTEX-WZTO-0011-R8A-SM-4E3II	GBM(T=153,N=1151)	Normal	3.281
GTEX-13FXS-0011-R9a-SM-5K7UI	GBM(T=153,N=1151)	Normal	5.6314
GTEX-13O3Q-0011-R10b-SM-5KM39	GBM(T=153,N=1151)	Normal	3.2586
GTEX-131YS-0011-R4a-SM-5DUVL	GBM(T=153,N=1151)	Normal	3.845
GTEX-13N2G-0011-R10a-SM-5MR34	GBM(T=153,N=1151)	Normal	4.8263
GTEX-13OW8-0011-R6b-SM-5L3I3	GBM(T=153,N=1151)	Normal	3.3855
GTEX-13FLV-0011-R4a-SM-5LZYU	GBM(T=153,N=1151)	Normal	4.2675
GTEX-ZVZQ-0011-R10b-SM-51MRT	GBM(T=153,N=1151)	Normal	3.7708
GTEX-131XH-0011-R1a-SM-5DUWA	GBM(T=153,N=1151)	Normal	4.2935
GTEX-P44H-0011-R10A-SM-2XCEK	GBM(T=153,N=1151)	Normal	3.9421
GTEX-13OW7-0011-R4b-SM-5O9CX	GBM(T=153,N=1151)	Normal	2.9297
GTEX-13OVH-0011-R6b-SM-5LUAX	GBM(T=153,N=1151)	Normal	3.211
GTEX-13NYS-0011-R9b-SM-5MR44	GBM(T=153,N=1151)	Normal	4.464
GTEX-RU72-0011-R10A-SM-2TF6D	GBM(T=153,N=1151)	Normal	3.121
GTEX-13OVJ-2826-SM-5L3GW	GBM(T=153,N=1151)	Normal	4.4828
GTEX-11GSO-3026-SM-5Q5AL	GBM(T=153,N=1151)	Normal	4.504
GTEX-WHSE-0011-R1A-SM-3P5ZK	GBM(T=153,N=1151)	Normal	3.6882
GTEX-ZUA1-3026-SM-59HJC	GBM(T=153,N=1151)	Normal	3.4369
GTEX-11GSP-0011-R8b-SM-5NQ79	GBM(T=153,N=1151)	Normal	3.4777
GTEX-YJ89-0011-R2b-SM-4RGLT	GBM(T=153,N=1151)	Normal	2.7247
GTEX-Q2AG-0011-R10A-SM-2HMLA	GBM(T=153,N=1151)	Normal	3.6735
GTEX-WL46-0011-R5A-SM-3LK6V	GBM(T=153,N=1151)	Normal	4
GTEX-145MG-0011-R7b-SM-5P9JY	GBM(T=153,N=1151)	Normal	3.0339
GTEX-X4EP-0011-R9B-SM-4QASI	GBM(T=153,N=1151)	Normal	4.8465
GTEX-13112-2926-SM-5DUWT	GBM(T=153,N=1151)	Normal	4.2883
GTEX-11WQC-0011-R7b-SM-5BC7A	GBM(T=153,N=1151)	Normal	2.7949
GTEX-12ZZZ-0011-R7b-SM-5EGLE	GBM(T=153,N=1151)	Normal	3.7016
GTEX-13RTL-0011-R3a-SM-5P9JP	GBM(T=153,N=1151)	Normal	2.7312
GTEX-13FHO-0011-R11b-SM-5LZYQ	GBM(T=153,N=1151)	Normal	4.408
GTEX-Q2AG-0011-R5A-SM-2HMJH	GBM(T=153,N=1151)	Normal	4.1627
GTEX-13OVH-0011-R8b-SM-5MR35	GBM(T=153,N=1151)	Normal	2.7824
GTEX-147GR-0011-R6b-SM-5S2RO	GBM(T=153,N=1151)	Normal	3.6005
GTEX-132Q8-0011-R5a-SM-5IJDM	GBM(T=153,N=1151)	Normal	4.2906
GTEX-WZTO-0011-R5B-SM-3NMC5	GBM(T=153,N=1151)	Normal	4.0993
GTEX-11ONC-0011-R1a-SM-57WD4	GBM(T=153,N=1151)	Normal	2.6392
GTEX-14BIN-0011-R10a-SM-5S2UA	GBM(T=153,N=1151)	Normal	2.9297
GTEX-T2IS-0011-R6A-SM-32QP2	GBM(T=153,N=1151)	Normal	4.3103
GTEX-144GL-0011-R8a-SM-5Q5B1	GBM(T=153,N=1151)	Normal	3.3505
GTEX-13QIC-3026-SM-5LU58	GBM(T=153,N=1151)	Normal	4.4679
GTEX-1313W-0011-R10b-SM-5DUXA	GBM(T=153,N=1151)	Normal	2.6276
GTEX-YFC4-0011-R9a-SM-4SOK4	GBM(T=153,N=1151)	Normal	5.1655
GTEX-13O3Q-2926-SM-5KM45	GBM(T=153,N=1151)	Normal	3.2706
GTEX-12126-0011-R9b-SM-5BC6P	GBM(T=153,N=1151)	Normal	5.8482
GTEX-ZXG5-0011-R5b-SM-57WBN	GBM(T=153,N=1151)	Normal	3.6656
GTEX-13OW7-0011-R1b-SM-5L3HF	GBM(T=153,N=1151)	Normal	2.6599
GTEX-13112-0011-R5b-SM-5DUV8	GBM(T=153,N=1151)	Normal	2.9708
GTEX-T6MN-0011-R6A-SM-32QP8	GBM(T=153,N=1151)	Normal	4.8977
GTEX-12584-0011-R6a-SM-5NQ7C	GBM(T=153,N=1151)	Normal	1.9411
GTEX-13PDP-2926-SM-5N9E8	GBM(T=153,N=1151)	Normal	4.0241
GTEX-ZE9C-0011-R5a-SM-5EGLO	GBM(T=153,N=1151)	Normal	3.6724
GTEX-139UC-0011-R3b-SM-5K7VZ	GBM(T=153,N=1151)	Normal	3.9991
GTEX-12WSC-0011-R10a-SM-5GU57	GBM(T=153,N=1151)	Normal	2.7506
GTEX-117XS-3126-SM-5GIDP	GBM(T=153,N=1151)	Normal	4.5735
GTEX-XOTO-0011-R8A-SM-4B65J	GBM(T=153,N=1151)	Normal	3.0233
GTEX-11H98-0011-R10b-SM-5NQ98	GBM(T=153,N=1151)	Normal	4.1424
GTEX-11OF3-0011-R7a-SM-57WCG	GBM(T=153,N=1151)	Normal	3.3868
GTEX-14ASI-3026-SM-5S2PN	GBM(T=153,N=1151)	Normal	3.7939
GTEX-NPJ8-2626-SM-26GMI	GBM(T=153,N=1151)	Normal	3.796
GTEX-13CIG-0011-R9a-SM-5K7VU	GBM(T=153,N=1151)	Normal	3.275
GTEX-WWYW-0011-R1A-SM-3TW8G	GBM(T=153,N=1151)	Normal	3.7495
GTEX-NL4W-0011-R6a-SM-2I3GA	GBM(T=153,N=1151)	Normal	3.6194
GTEX-NPJ7-0011-R10A-SM-2I3E5	GBM(T=153,N=1151)	Normal	4.0626
GTEX-13NYB-0011-R7a-SM-5MR5D	GBM(T=153,N=1151)	Normal	3.5496
GTEX-13FLW-0011-R8b-SM-5J1MZ	GBM(T=153,N=1151)	Normal	3.6288
GTEX-Q2AG-0011-R8A-SM-2HMK5	GBM(T=153,N=1151)	Normal	3.3964
GTEX-13X6K-0011-R3b-SM-5PNUD	GBM(T=153,N=1151)	Normal	3.858
GTEX-X585-0011-R1B-SM-46MVE	GBM(T=153,N=1151)	Normal	3.757
GTEX-13N2G-0011-R5a-SM-5MR33	GBM(T=153,N=1151)	Normal	4.5868
GTEX-RVPU-0011-R6A-SM-2XCAC	GBM(T=153,N=1151)	Normal	1.5993
GTEX-13X6I-0011-R11a-SM-5P9HN	GBM(T=153,N=1151)	Normal	4.0858
GTEX-13S7M-3126-SM-5RQJQ	GBM(T=153,N=1151)	Normal	3.3631
GTEX-ZDXO-0011-R3a-SM-4WKFS	GBM(T=153,N=1151)	Normal	3.729
GTEX-13RTJ-0011-R3a-SM-5PNX7	GBM(T=153,N=1151)	Normal	4.3951
GTEX-139UC-0011-R4a-SM-5K7XM	GBM(T=153,N=1151)	Normal	2.9373
GTEX-X261-0011-R8A-SM-4E3I5	GBM(T=153,N=1151)	Normal	3.8105
GTEX-12126-0926-SM-5FQTW	GBM(T=153,N=1151)	Normal	4.6622
GTEX-14ASI-0011-R8b-SM-5S2UB	GBM(T=153,N=1151)	Normal	3.1359
GTEX-14A5I-2826-SM-5SIBF	GBM(T=153,N=1151)	Normal	3.9011
GTEX-12WSA-0011-R2a-SM-57WDK	GBM(T=153,N=1151)	Normal	3.669
GTEX-NPJ7-0011-R1a-SM-3GACT	GBM(T=153,N=1151)	Normal	3.2342
GTEX-13N2G-0011-R6b-SM-5MR3P	GBM(T=153,N=1151)	Normal	4.1882
GTEX-NPJ7-0011-R4a-SM-2I3GJ	GBM(T=153,N=1151)	Normal	3.0126
GTEX-NL3H-0011-R6a-SM-2I3G8	GBM(T=153,N=1151)	Normal	4.9136
GTEX-ZAB4-0011-R10a-SM-4SOKH	GBM(T=153,N=1151)	Normal	4.5192
GTEX-13SLW-0011-R11a-SM-5SI8Q	GBM(T=153,N=1151)	Normal	4.1667
GTEX-11WQK-3026-SM-5EQL6	GBM(T=153,N=1151)	Normal	4.864
GTEX-131XW-0011-R6b-SM-5K7XY	GBM(T=153,N=1151)	Normal	2.8639
GTEX-N7MT-1126-SM-2YUNQ	GBM(T=153,N=1151)	Normal	3.1457
GTEX-WL46-2926-SM-3LK82	GBM(T=153,N=1151)	Normal	2.6017
GTEX-ZDXO-2926-SM-4WKFM	GBM(T=153,N=1151)	Normal	3.7928
GTEX-1399T-0011-R4b-SM-5DUVX	GBM(T=153,N=1151)	Normal	2.9579
GTEX-12ZZW-0011-R7a-SM-5DUWC	GBM(T=153,N=1151)	Normal	3.1309
GTEX-1445S-0011-R2b-SM-5PNUH	GBM(T=153,N=1151)	Normal	3.7772
GTEX-R55E-0011-R11A-SM-2TC6I	GBM(T=153,N=1151)	Normal	5.1094
GTEX-QMR6-1326-SM-32PLB	GBM(T=153,N=1151)	Normal	4.995
GTEX-147F4-0011-R8b-SM-5S2UN	GBM(T=153,N=1151)	Normal	3.3951
GTEX-139TS-0011-R10a-SM-5K7TU	GBM(T=153,N=1151)	Normal	4.2645
GTEX-12WSB-0011-R7b-SM-5GU6V	GBM(T=153,N=1151)	Normal	4.1977
GTEX-13IVO-0011-R11b-SM-5LZXQ	GBM(T=153,N=1151)	Normal	4.3038
GTEX-1212Z-0011-R1b-SM-5BC72	GBM(T=153,N=1151)	Normal	3.7928
GTEX-Q2AG-0011-R2A-SM-2HMIT	GBM(T=153,N=1151)	Normal	5.0755
GTEX-11H98-0011-R5b-SM-57WCF	GBM(T=153,N=1151)	Normal	4.1827
GTEX-ZV68-0011-R7a-SM-51MT4	GBM(T=153,N=1151)	Normal	2.9373
GTEX-12ZZY-0011-R10b-SM-5HL7W	GBM(T=153,N=1151)	Normal	3.9165
GTEX-12WSC-0011-R5b-SM-5CVNS	GBM(T=153,N=1151)	Normal	3.7719
GTEX-11GSO-2926-SM-5HL73	GBM(T=153,N=1151)	Normal	4.0583
GTEX-13O3O-0011-R10a-SM-5LUA9	GBM(T=153,N=1151)	Normal	3.1795
GTEX-12WSF-0011-R1a-SM-5DUVI	GBM(T=153,N=1151)	Normal	3.6276
GTEX-12WSM-0011-R7b-SM-5EGLD	GBM(T=153,N=1151)	Normal	3.0356
GTEX-139UC-3126-SM-5J1OY	GBM(T=153,N=1151)	Normal	3.1457
GTEX-11GSP-0011-R10a-SM-5NQ7J	GBM(T=153,N=1151)	Normal	3.7772
GTEX-ZF28-0011-R8a-SM-4WWFW	GBM(T=153,N=1151)	Normal	2.5607
GTEX-RVPU-0011-R3A-SM-2XCAE	GBM(T=153,N=1151)	Normal	2.8855
GTEX-RNOR-0011-R3A-SM-2TF5J	GBM(T=153,N=1151)	Normal	3.1555
GTEX-13OVJ-0011-R2b-SM-5L3GP	GBM(T=153,N=1151)	Normal	4.2906
GTEX-QMR6-0011-R5A-SM-32PKT	GBM(T=153,N=1151)	Normal	3.9317
GTEX-11WQC-0011-R11b-SM-57WD6	GBM(T=153,N=1151)	Normal	3.4169
GTEX-11DXW-1026-SM-5H11K	GBM(T=153,N=1151)	Normal	4.1803
GTEX-ZE9C-0011-R2a-SM-4WKGH	GBM(T=153,N=1151)	Normal	3.686
GTEX-14753-0011-R8b-SM-5S2U1	GBM(T=153,N=1151)	Normal	1.7137
GTEX-13FHP-3026-SM-5IJBS	GBM(T=153,N=1151)	Normal	3.3937
GTEX-13VXU-0011-R7b-SM-5SI72	GBM(T=153,N=1151)	Normal	3.8924
GTEX-12WSE-0011-R7a-SM-5PNWF	GBM(T=153,N=1151)	Normal	2.2203
GTEX-X585-3026-SM-46MWF	GBM(T=153,N=1151)	Normal	4.2126
GTEX-12WSF-0011-R10a-SM-5LZVH	GBM(T=153,N=1151)	Normal	3.4919
GTEX-ZE9C-0011-R4a-SM-4WKH6	GBM(T=153,N=1151)	Normal	2.0908
GTEX-14BIN-0011-R11a-SM-5SI79	GBM(T=153,N=1151)	Normal	4.14
GTEX-12ZZX-2926-SM-5GCOQ	GBM(T=153,N=1151)	Normal	3.6542
GTEX-Y8DK-0011-R11A-SM-4SOK2	GBM(T=153,N=1151)	Normal	5.2843
GTEX-WZTO-2926-SM-3NM9I	GBM(T=153,N=1151)	Normal	4.0514
GTEX-WWYW-0011-R5A-SM-3NB3E	GBM(T=153,N=1151)	Normal	4.8846
GTEX-13QJC-0011-R2b-SM-5PNUN	GBM(T=153,N=1151)	Normal	4.2914
GTEX-13SLX-0011-R10a-SM-5P9HV	GBM(T=153,N=1151)	Normal	2.1954
GTEX-RVPV-0011-R11A-SM-2TF6F	GBM(T=153,N=1151)	Normal	4.3074
GTEX-12WSA-0011-R7b-SM-5GU5U	GBM(T=153,N=1151)	Normal	3.9011
GTEX-1269C-3126-SM-5EGI6	GBM(T=153,N=1151)	Normal	3.6531
GTEX-11WQK-0011-R10a-SM-5BC6R	GBM(T=153,N=1151)	Normal	4.7043
GTEX-13OVJ-0011-R1b-SM-5L3I6	GBM(T=153,N=1151)	Normal	4.5349
GTEX-139TS-0011-R2b-SM-5J1MX	GBM(T=153,N=1151)	Normal	3.7677
GTEX-11OF3-0011-R6b-SM-57WBG	GBM(T=153,N=1151)	Normal	3.7495
GTEX-13FHO-0011-R3b-SM-5K7YA	GBM(T=153,N=1151)	Normal	4.2972
GTEX-RU72-0011-R5A-SM-2TF6U	GBM(T=153,N=1151)	Normal	3.8629
GTEX-13OVL-0011-R1a-SM-5L3H5	GBM(T=153,N=1151)	Normal	4.1465
GTEX-X4XX-0011-R11A-SM-46MWQ	GBM(T=153,N=1151)	Normal	4.7043
GTEX-ZF28-0011-R5a-SM-4WWCZ	GBM(T=153,N=1151)	Normal	3.7181
GTEX-NPJ7-0011-R9a-SM-2TC5R	GBM(T=153,N=1151)	Normal	4.3082
GTEX-13OW6-0011-R10a-SM-5L3HE	GBM(T=153,N=1151)	Normal	3.799
GTEX-T6MN-0011-R1A-SM-32QOY	GBM(T=153,N=1151)	Normal	3.9486
GTEX-RVPU-0011-R7A-SM-2XCAB	GBM(T=153,N=1151)	Normal	2.8439
GTEX-11GSP-0011-R7b-SM-57WC3	GBM(T=153,N=1151)	Normal	3.9449
GTEX-12ZZX-0011-R6a-SM-5HL8L	GBM(T=153,N=1151)	Normal	4.0721
GTEX-131XW-0011-R10a-SM-5DUVA	GBM(T=153,N=1151)	Normal	3.2048
GTEX-UTHO-0011-R6A-SM-3GIJW	GBM(T=153,N=1151)	Normal	4.7323
GTEX-13VXU-3026-SM-5LU3K	GBM(T=153,N=1151)	Normal	4.4892
GTEX-T2IS-0011-R2A-SM-32QPF	GBM(T=153,N=1151)	Normal	4.4725
TCGA-06-0681-11	GBM(T=153,N=1151)	Normal	4.4289
GTEX-131XH-2926-SM-5LZU4	GBM(T=153,N=1151)	Normal	4.855
GTEX-139UC-0011-R5b-SM-5K7VY	GBM(T=153,N=1151)	Normal	4.0866
GTEX-QDT8-0011-R5A-SM-32PKN	GBM(T=153,N=1151)	Normal	4.111
GTEX-13G51-0011-R10b-SM-5LZYF	GBM(T=153,N=1151)	Normal	3.3868
GTEX-11DXW-1126-SM-5H12Q	GBM(T=153,N=1151)	Normal	3.4957
GTEX-145LS-0011-R2a-SM-5PNZI	GBM(T=153,N=1151)	Normal	4.0374
GTEX-WL46-0011-R10A-SM-3MJFQ	GBM(T=153,N=1151)	Normal	3.0215
GTEX-12WS9-0011-R6a-SM-5P9EW	GBM(T=153,N=1151)	Normal	3.4957
GTEX-147GR-0011-R7a-SM-5S2RP	GBM(T=153,N=1151)	Normal	3.0374
GTEX-13PL6-3126-SM-5LUAR	GBM(T=153,N=1151)	Normal	3.5632
GTEX-12WSH-0011-R11a-SM-5LZVM	GBM(T=153,N=1151)	Normal	3.8207
GTEX-13SLX-0011-R2b-SM-5S2VP	GBM(T=153,N=1151)	Normal	3.9174
GTEX-WHSE-0011-R4A-SM-3P5ZN	GBM(T=153,N=1151)	Normal	4.3813
GTEX-12ZZW-0011-R3a-SM-5DUWW	GBM(T=153,N=1151)	Normal	2.9874
GTEX-13X6K-0011-R2b-SM-5P9K3	GBM(T=153,N=1151)	Normal	4.0303
GTEX-13X6I-0011-R10a-SM-5PNWI	GBM(T=153,N=1151)	Normal	4.5674
GTEX-14BIM-0011-R11b-SM-5S2RN	GBM(T=153,N=1151)	Normal	4.1093
GTEX-R55F-0011-R8A-SM-2TF4F	GBM(T=153,N=1151)	Normal	3.7793
GTEX-11UD1-0011-R2b-SM-5BC6O	GBM(T=153,N=1151)	Normal	5.0639
GTEX-147F4-0011-R6b-SM-5S2UP	GBM(T=153,N=1151)	Normal	3.5644
GTEX-X585-0011-R11B-SM-46MUZ	GBM(T=153,N=1151)	Normal	5.1922
GTEX-13SLX-3126-SM-5S2Q5	GBM(T=153,N=1151)	Normal	2.6299
GTEX-11NV4-0011-R6a-SM-57WD5	GBM(T=153,N=1151)	Normal	3.717
GTEX-13CZV-0011-R7b-SM-5LZXH	GBM(T=153,N=1151)	Normal	3.6029
GTEX-145LU-0011-R10a-SM-5PNWJ	GBM(T=153,N=1151)	Normal	4.1177
GTEX-ZAB4-0011-R2a-SM-4RGNP	GBM(T=153,N=1151)	Normal	5.2799
GTEX-11O72-2926-SM-5BC4V	GBM(T=153,N=1151)	Normal	3.686
GTEX-12WSH-0011-R10a-SM-5LZUS	GBM(T=153,N=1151)	Normal	3.4957
GTEX-13FXS-0011-R6b-SM-5L3F7	GBM(T=153,N=1151)	Normal	3.9126
GTEX-1313W-0011-R4b-SM-5KLZV	GBM(T=153,N=1151)	Normal	3.3089
GTEX-Y8DK-0011-R6A-SM-4V6EG	GBM(T=153,N=1151)	Normal	4.0687
GTEX-R55E-0011-R7A-SM-2TC5Z	GBM(T=153,N=1151)	Normal	4.2055
GTEX-131YS-0011-R1a-SM-5DUXC	GBM(T=153,N=1151)	Normal	3.3519
GTEX-13OW6-0011-R7b-SM-5L3H4	GBM(T=153,N=1151)	Normal	4.2935
GTEX-ZVT3-3026-SM-5E43N	GBM(T=153,N=1151)	Normal	3.6724
GTEX-13X6J-0011-R10b-SM-5PNWA	GBM(T=153,N=1151)	Normal	3.0721
GTEX-11GSP-3126-SM-5A5LL	GBM(T=153,N=1151)	Normal	4.2623
GTEX-13PL6-0011-R5b-SM-5O9BI	GBM(T=153,N=1151)	Normal	2.5705
GTEX-11WQC-0011-R8b-SM-57WCH	GBM(T=153,N=1151)	Normal	3.0356
GTEX-13OVJ-0011-R4b-SM-5P9H5	GBM(T=153,N=1151)	Normal	4.682
GTEX-13RTJ-0011-R2a-SM-5PNW9	GBM(T=153,N=1151)	Normal	4.5533
GTEX-13FLW-0011-R7b-SM-5L3EZ	GBM(T=153,N=1151)	Normal	3.7887
GTEX-XMD1-0011-R1A-SM-4AT4C	GBM(T=153,N=1151)	Normal	4.0116
GTEX-S7PM-0011-R6A-SM-3NM8F	GBM(T=153,N=1151)	Normal	2.7929
GTEX-139UW-0011-R11a-SM-5IJGN	GBM(T=153,N=1151)	Normal	2.5235
GTEX-1313W-3026-SM-5LZUZ	GBM(T=153,N=1151)	Normal	4.4529
GTEX-139UC-3226-SM-5N9EZ	GBM(T=153,N=1151)	Normal	4.0027
GTEX-WL46-0011-R9A-SM-3MJFP	GBM(T=153,N=1151)	Normal	5.7415
GTEX-11ZU8-0011-R4a-SM-5BC6Y	GBM(T=153,N=1151)	Normal	3.2219
GTEX-NL3H-0011-R3a-SM-2I3GL	GBM(T=153,N=1151)	Normal	3.5644
GTEX-N7MT-0011-R1a-SM-5SI7S	GBM(T=153,N=1151)	Normal	3.6182
GTEX-13N1W-0011-R6a-SM-5MR43	GBM(T=153,N=1151)	Normal	4.2861
GTEX-13FLV-0011-R3b-SM-5LZYP	GBM(T=153,N=1151)	Normal	4.0721
GTEX-T5JC-0011-R6A-SM-5SI89	GBM(T=153,N=1151)	Normal	4.0592
GTEX-NPJ8-0011-R8a-SM-2HMLG	GBM(T=153,N=1151)	Normal	4.464
GTEX-1445S-0011-R10a-SM-5PNWB	GBM(T=153,N=1151)	Normal	4.2645
GTEX-T2IS-2926-SM-32QPO	GBM(T=153,N=1151)	Normal	4.9778
GTEX-131XW-0011-R11a-SM-5DUV9	GBM(T=153,N=1151)	Normal	2.2357
GTEX-QVJO-1325-SM-2S1QX	GBM(T=153,N=1151)	Normal	4.488
GTEX-XMD1-0011-R3B-SM-4AT5R	GBM(T=153,N=1151)	Normal	3.7137
GTEX-ZE7O-0011-R10a-SM-57WAZ	GBM(T=153,N=1151)	Normal	4.1505
GTEX-13G51-3026-SM-5IJB8	GBM(T=153,N=1151)	Normal	3.5558
GTEX-13FHP-0011-R11b-SM-5LZXP	GBM(T=153,N=1151)	Normal	4.0418
GTEX-WWYW-0011-R11A-SM-3NB38	GBM(T=153,N=1151)	Normal	4.5329
GTEX-14ABY-0011-R5b-SM-5SI7B	GBM(T=153,N=1151)	Normal	3.9222
GTEX-ZXG5-0011-R6a-SM-57WBZ	GBM(T=153,N=1151)	Normal	3.9241
GTEX-X4EP-3026-SM-3P5YP	GBM(T=153,N=1151)	Normal	4.9117
GTEX-13OW7-0011-R8b-SM-5L3HR	GBM(T=153,N=1151)	Normal	3.0653
GTEX-13RTJ-0011-R8b-SM-5O9DL	GBM(T=153,N=1151)	Normal	3.5801
GTEX-12ZZZ-0011-R4b-SM-5DUV7	GBM(T=153,N=1151)	Normal	2.516
GTEX-13CZV-0011-R3a-SM-5KM27	GBM(T=153,N=1151)	Normal	3.9486
GTEX-N7MS-0011-R11A-SM-2HMJS	GBM(T=153,N=1151)	Normal	4.3385
GTEX-12WSE-0011-R10b-SM-5P9JV	GBM(T=153,N=1151)	Normal	2.7506
GTEX-13SLW-0011-R5b-SM-5SI6Z	GBM(T=153,N=1151)	Normal	3.9801
GTEX-14753-0011-R10b-SM-5S2WE	GBM(T=153,N=1151)	Normal	3.8002
GTEX-13OW5-0011-R1b-SM-5L3GE	GBM(T=153,N=1151)	Normal	4.0479
GTEX-14ABY-0011-R4b-SM-5S2VN	GBM(T=153,N=1151)	Normal	4.2372
GTEX-NL3H-0011-R10A-SM-2I3E9	GBM(T=153,N=1151)	Normal	2.6508
GTEX-145LU-2626-SM-5LU9Z	GBM(T=153,N=1151)	Normal	4.3964
GTEX-WHSE-0011-R6A-SM-3P5ZP	GBM(T=153,N=1151)	Normal	4.1763
GTEX-NPJ8-0011-R5a-SM-2HMJY	GBM(T=153,N=1151)	Normal	3.8289
GTEX-13OW6-0011-R8a-SM-5L3GF	GBM(T=153,N=1151)	Normal	4.1715
GTEX-ZDXO-0011-R7a-SM-4WWCU	GBM(T=153,N=1151)	Normal	3.0054
GTEX-NPJ8-0011-R11A-SM-2YUMS	GBM(T=153,N=1151)	Normal	3.9772
GTEX-139TS-0011-R6a-SM-5J2OB	GBM(T=153,N=1151)	Normal	2.5801
GTEX-11NUK-2926-SM-5A5MD	GBM(T=153,N=1151)	Normal	3.9654
GTEX-131XW-0011-R9a-SM-5N9EO	GBM(T=153,N=1151)	Normal	5.0059
GTEX-145LU-0011-R1a-SM-5Q5CE	GBM(T=153,N=1151)	Normal	3.0179
GTEX-145LS-0011-R4b-SM-5S2UT	GBM(T=153,N=1151)	Normal	3.2675
GTEX-ZF28-0011-R10a-SM-4WWEH	GBM(T=153,N=1151)	Normal	3.8992
GTEX-144GO-0011-R1a-SM-5PNWO	GBM(T=153,N=1151)	Normal	2.0143
GTEX-NPJ8-0011-R7a-SM-2HMJV	GBM(T=153,N=1151)	Normal	3.0161
GTEX-X4EP-0011-R10B-SM-4QASJ	GBM(T=153,N=1151)	Normal	3.3951
GTEX-NPJ8-0011-R9a-SM-2YUN5	GBM(T=153,N=1151)	Normal	4.2563
GTEX-145MH-0011-R11a-SM-5P9HQ	GBM(T=153,N=1151)	Normal	4.2854
GTEX-QVUS-0011-R6A-SM-3GACX	GBM(T=153,N=1151)	Normal	4.009
GTEX-WVLH-0011-R7A-SM-3MJFB	GBM(T=153,N=1151)	Normal	3.706
GTEX-144GL-0011-R4a-SM-5PNUI	GBM(T=153,N=1151)	Normal	2.2079
GTEX-1445S-0011-R3a-SM-5P9HY	GBM(T=153,N=1151)	Normal	3.7093
GTEX-14ABY-0011-R11a-SM-5SI7C	GBM(T=153,N=1151)	Normal	4.5886
GTEX-13OW6-0011-R4a-SM-5O9DX	GBM(T=153,N=1151)	Normal	2.774
GTEX-ZVT3-0011-R8b-SM-57WDJ	GBM(T=153,N=1151)	Normal	2.8894
GTEX-QVJO-0011-R4A-SM-2S1QL	GBM(T=153,N=1151)	Normal	4.756
GTEX-X4EP-0011-R5A-SM-3P628	GBM(T=153,N=1151)	Normal	4.6971
GTEX-WVLH-0011-R2A-SM-3MJFJ	GBM(T=153,N=1151)	Normal	3.9117
GTEX-13O3O-0011-R4b-SM-5KM3F	GBM(T=153,N=1151)	Normal	3.5546
GTEX-13OVJ-0011-R11a-SM-5P9H8	GBM(T=153,N=1151)	Normal	4.5564
GTEX-X4XX-0011-R7A-SM-46MWR	GBM(T=153,N=1151)	Normal	4.272
GTEX-12WSB-0011-R5b-SM-5GU67	GBM(T=153,N=1151)	Normal	4.6536
GTEX-11ONC-0011-R9b-SM-5NQ8J	GBM(T=153,N=1151)	Normal	3.844
GTEX-13JUV-0011-R10b-SM-5LZXR	GBM(T=153,N=1151)	Normal	4.2502
GTEX-13OW6-0011-R1a-SM-5L3HQ	GBM(T=153,N=1151)	Normal	3.842
GTEX-13OW5-3126-SM-5MR3Y	GBM(T=153,N=1151)	Normal	4.2211
GTEX-12WSE-2926-SM-5RQJ9	GBM(T=153,N=1151)	Normal	4.3902
GTEX-13S7M-3026-SM-5S2QQ	GBM(T=153,N=1151)	Normal	4.5085
GTEX-13JUV-3026-SM-5K7WX	GBM(T=153,N=1151)	Normal	4.5564
GTEX-12ZZX-0011-R11a-SM-5DUVJ	GBM(T=153,N=1151)	Normal	4.7436
GTEX-13NYC-2826-SM-5K7WR	GBM(T=153,N=1151)	Normal	3.9644
GTEX-13O3O-0011-R5b-SM-5KM44	GBM(T=153,N=1151)	Normal	4.0479
GTEX-145LS-0011-R5a-SM-5SI65	GBM(T=153,N=1151)	Normal	4.238
GTEX-13JVG-0011-R10b-SM-5KM2P	GBM(T=153,N=1151)	Normal	3.8788
GTEX-131XH-0011-R8a-SM-5EGLL	GBM(T=153,N=1151)	Normal	3.8399
TCGA-06-0675-11	GBM(T=153,N=1151)	Normal	4.7887
GTEX-139TT-0011-R5b-SM-5K7W8	GBM(T=153,N=1151)	Normal	4.2172
GTEX-1445S-3026-SM-5O9BR	GBM(T=153,N=1151)	Normal	3.678
GTEX-RU72-3026-SM-5SI7Y	GBM(T=153,N=1151)	Normal	3.9335
GTEX-N7MS-2425-SM-26GMD	GBM(T=153,N=1151)	Normal	2.4033
GTEX-N7MT-1226-SM-26GMT	GBM(T=153,N=1151)	Normal	4.3902
GTEX-N7MT-1226-SM-26GMC	GBM(T=153,N=1151)	Normal	3.8084
GTEX-ZUA1-2926-SM-59HL3	GBM(T=153,N=1151)	Normal	4.4608
GTEX-12WSM-2126-SM-5GCOC	GBM(T=153,N=1151)	Normal	4.1102
GTEX-1445S-0011-R4a-SM-5PNWN	GBM(T=153,N=1151)	Normal	3.1127
GTEX-ZE9C-0011-R7a-SM-4WWCX	GBM(T=153,N=1151)	Normal	3.5147
GTEX-1313W-0011-R6a-SM-5K7XO	GBM(T=153,N=1151)	Normal	3.9449
GTEX-13RTL-0011-R9a-SM-5Q5BR	GBM(T=153,N=1151)	Normal	2.2661
GTEX-13X6J-0011-R7b-SM-5PNUC	GBM(T=153,N=1151)	Normal	3.3674
GTEX-145LS-0011-R1b-SM-5PNUP	GBM(T=153,N=1151)	Normal	4.0108
GTEX-13NYB-0011-R5a-SM-5MR45	GBM(T=153,N=1151)	Normal	3.3001
GTEX-QVUS-0011-R10A-SM-3GIK3	GBM(T=153,N=1151)	Normal	4.6438
GTEX-Q2AG-2926-SM-2HMJ3	GBM(T=153,N=1151)	Normal	3.2095
GTEX-13X6I-2926-SM-5Q5C3	GBM(T=153,N=1151)	Normal	4.9695
GTEX-13FTY-0011-R9b-SM-5KM2U	GBM(T=153,N=1151)	Normal	4.6129
GTEX-11ZVC-0011-R3a-SM-5BC6V	GBM(T=153,N=1151)	Normal	3.0925
GTEX-13NYS-3126-SM-5KLYV	GBM(T=153,N=1151)	Normal	3.7719
GTEX-13S7M-0011-R10b-SM-5PNZB	GBM(T=153,N=1151)	Normal	3.853
GTEX-13CZV-0011-R4b-SM-5J2NY	GBM(T=153,N=1151)	Normal	2.9579
GTEX-131YS-0011-R7a-SM-5IJDA	GBM(T=153,N=1151)	Normal	4.3757
GTEX-1477Z-0011-R10b-SM-5S2RF	GBM(T=153,N=1151)	Normal	3.4828
GTEX-13NYS-0011-R4b-SM-5MR3O	GBM(T=153,N=1151)	Normal	3.6982
GTEX-X4XX-2926-SM-3NMB1	GBM(T=153,N=1151)	Normal	4.7186
GTEX-NPJ8-1526-SM-2D7VU	GBM(T=153,N=1151)	Normal	3.5981
GTEX-WVLH-0011-R6A-SM-3MJFZ	GBM(T=153,N=1151)	Normal	4.4763
GTEX-14A5I-2926-SM-5Q5CQ	GBM(T=153,N=1151)	Normal	4.0285
GTEX-13PLJ-0011-R11b-SM-5O9BS	GBM(T=153,N=1151)	Normal	2.9165
GTEX-11TTK-2826-SM-5GU5K	GBM(T=153,N=1151)	Normal	4.2517
GTEX-13SLX-0011-R9b-SM-5SI6X	GBM(T=153,N=1151)	Normal	5.1396
GTEX-XMD1-2926-SM-4AT42	GBM(T=153,N=1151)	Normal	4.7208
GTEX-X585-0011-R5A-SM-46MVI	GBM(T=153,N=1151)	Normal	4.0259
GTEX-1399T-0011-R8b-SM-5IJD8	GBM(T=153,N=1151)	Normal	3.084
GTEX-13O1R-0011-R9b-SM-5KM33	GBM(T=153,N=1151)	Normal	2.6182
GTEX-13JVG-0011-R4a-SM-5MR4C	GBM(T=153,N=1151)	Normal	2.7634
GTEX-X4EP-0011-R11B-SM-4QASK	GBM(T=153,N=1151)	Normal	5.0726
GTEX-YJ89-0011-R5a-SM-4V6GM	GBM(T=153,N=1151)	Normal	2.9088
GTEX-14BIM-0011-R4b-SM-5S2RK	GBM(T=153,N=1151)	Normal	3.3757
GTEX-13SLW-0011-R8b-SM-5SI64	GBM(T=153,N=1151)	Normal	3.851
GTEX-13QIC-0011-R8b-SM-5O9CV	GBM(T=153,N=1151)	Normal	2.9203
GTEX-N7MS-0011-R8a-SM-2YUMK	GBM(T=153,N=1151)	Normal	4.5897
GTEX-13NYB-0011-R10a-SM-5KM43	GBM(T=153,N=1151)	Normal	2.8816
GTEX-14BIN-3326-SM-5Q5E6	GBM(T=153,N=1151)	Normal	4.3463
GTEX-NPJ8-0011-R10A-SM-2YUMO	GBM(T=153,N=1151)	Normal	3.7268
GTEX-1313W-0011-R5b-SM-5L3EP	GBM(T=153,N=1151)	Normal	3.9174
GTEX-QVJO-0011-R10A-SM-2S1QJ	GBM(T=153,N=1151)	Normal	4.3659
GTEX-Q2AG-0011-R4A-SM-2HMKA	GBM(T=153,N=1151)	Normal	4.295
GTEX-RVPU-0011-R4A-SM-2TF6X	GBM(T=153,N=1151)	Normal	1.5607
GTEX-WHSE-0011-R7A-SM-3P5YZ	GBM(T=153,N=1151)	Normal	3.406
GTEX-P44G-0011-R10A-SM-2I3FF	GBM(T=153,N=1151)	Normal	4.0934
GTEX-YFC4-0011-R1a-SM-4V6EH	GBM(T=153,N=1151)	Normal	3.084
GTEX-131XH-0011-R10a-SM-5EGLJ	GBM(T=153,N=1151)	Normal	3.8186
GTEX-13N2G-0011-R2a-SM-5MR4Q	GBM(T=153,N=1151)	Normal	4.0144
GTEX-1128S-2726-SM-5H12C	GBM(T=153,N=1151)	Normal	4.0713
GTEX-11ZVC-0011-R4a-SM-5BC6Z	GBM(T=153,N=1151)	Normal	3.6346
GTEX-11GSO-0011-R3b-SM-57WB2	GBM(T=153,N=1151)	Normal	3.536
GTEX-WVLH-2926-SM-3MJG5	GBM(T=153,N=1151)	Normal	4.3868
GTEX-RVPU-0011-R8A-SM-5SI8I	GBM(T=153,N=1151)	Normal	3.5447
GTEX-12ZZX-0011-R3b-SM-5EGLH	GBM(T=153,N=1151)	Normal	4.1268
GTEX-1313W-0011-R2a-SM-5EGLF	GBM(T=153,N=1151)	Normal	3.4607
GTEX-13O3Q-0011-R1b-SM-5KM3L	GBM(T=153,N=1151)	Normal	2.6667
GTEX-XLM4-3026-SM-4AT6L	GBM(T=153,N=1151)	Normal	3.9467
GTEX-12WSI-0011-R11b-SM-5P9EZ	GBM(T=153,N=1151)	Normal	4.6444
GTEX-N7MS-0011-R4a-SM-2HMKW	GBM(T=153,N=1151)	Normal	4.1554
GTEX-131YS-3026-SM-5EGHY	GBM(T=153,N=1151)	Normal	4.1202
GTEX-13JUV-0011-R1a-SM-5LZY4	GBM(T=153,N=1151)	Normal	3.9772
GTEX-1399T-0011-R2b-SM-5DUXM	GBM(T=153,N=1151)	Normal	3.1747
GTEX-XOTO-0011-R7B-SM-4B64R	GBM(T=153,N=1151)	Normal	3.4303
GTEX-12WSD-0011-R10b-SM-5GU79	GBM(T=153,N=1151)	Normal	4.3255
GTEX-N7MS-0011-R6a-SM-2HMJ4	GBM(T=153,N=1151)	Normal	4.4236
GTEX-13S7M-0011-R5b-SM-5P9HS	GBM(T=153,N=1151)	Normal	3.7192
GTEX-12126-0011-R10b-SM-5BC6T	GBM(T=153,N=1151)	Normal	4.1077
GTEX-QVJO-0011-R1A-SM-2S1QI	GBM(T=153,N=1151)	Normal	4.5503
GTEX-XMD1-0011-R2B-SM-4AT5N	GBM(T=153,N=1151)	Normal	3.6147
GTEX-RU72-0011-R11A-SM-2TF6J	GBM(T=153,N=1151)	Normal	4.0018
GTEX-11UD1-0011-R3a-SM-5BC6S	GBM(T=153,N=1151)	Normal	4.6159
GTEX-XOTO-0011-R1B-SM-4B65C	GBM(T=153,N=1151)	Normal	3.5173
GTEX-13O3O-0011-R1b-SM-5KM2K	GBM(T=153,N=1151)	Normal	3.5546
GTEX-14753-0011-R5a-SM-5S2VW	GBM(T=153,N=1151)	Normal	1.9964
GTEX-12WS9-2826-SM-5FQU9	GBM(T=153,N=1151)	Normal	4.4601
GTEX-145LS-0011-R3a-SM-5S2VJ	GBM(T=153,N=1151)	Normal	3.6826
GTEX-R55E-0011-R8A-SM-2TC66	GBM(T=153,N=1151)	Normal	4.1929
GTEX-14BIM-0011-R5b-SM-5S2RM	GBM(T=153,N=1151)	Normal	4.3413
GTEX-ZF28-0011-R7a-SM-4WKF5	GBM(T=153,N=1151)	Normal	3.0374
GTEX-RVPU-0011-R8A-SM-2TF74	GBM(T=153,N=1151)	Normal	3.6404
GTEX-12ZZY-0011-R5a-SM-5EGL9	GBM(T=153,N=1151)	Normal	3.9001
GTEX-RNOR-0011-R9A-SM-2TF52	GBM(T=153,N=1151)	Normal	5.6648
GTEX-NPJ8-1526-SM-26GMH	GBM(T=153,N=1151)	Normal	2.9909
GTEX-13VXU-0011-R6a-SM-5SI71	GBM(T=153,N=1151)	Normal	4.4951
GTEX-NPJ8-1526-SM-26GMY	GBM(T=153,N=1151)	Normal	4.5034
GTEX-12WSF-0011-R3a-SM-5DUW7	GBM(T=153,N=1151)	Normal	3.0925
GTEX-12WSD-0011-R7b-SM-5PNWE	GBM(T=153,N=1151)	Normal	3.8728
GTEX-14BIM-0011-R3b-SM-5S2RL	GBM(T=153,N=1151)	Normal	3.4816
GTEX-13G51-0011-R1a-SM-5LZYR	GBM(T=153,N=1151)	Normal	4.2758
GTEX-13FLW-0011-R1b-SM-5LZX2	GBM(T=153,N=1151)	Normal	2.9088
GTEX-13OW6-0011-R11a-SM-5L3H2	GBM(T=153,N=1151)	Normal	4.6387
GTEX-NPJ8-0011-R6a-SM-2HMKB	GBM(T=153,N=1151)	Normal	4.6404
GTEX-11ZVC-0011-R1b-SM-5BC6M	GBM(T=153,N=1151)	Normal	3.5261
GTEX-WWYW-3026-SM-3NB36	GBM(T=153,N=1151)	Normal	4.4094
GTEX-QMR6-0011-R8A-SM-32PKJ	GBM(T=153,N=1151)	Normal	4.2434
GTEX-13RTJ-0011-R9a-SM-5Q5AY	GBM(T=153,N=1151)	Normal	5.7194
GTEX-13NYS-0011-R1b-SM-5MR55	GBM(T=153,N=1151)	Normal	3.7803
GTEX-OHPN-0011-R8A-SM-33HBT	GBM(T=153,N=1151)	Normal	3.4033
GTEX-13O3Q-0011-R2b-SM-5KM3K	GBM(T=153,N=1151)	Normal	3.3348
GTEX-13X6K-0011-R6a-SM-5P9K6	GBM(T=153,N=1151)	Normal	4.7104
GTEX-Y8DK-0011-R1A-SM-4RGLO	GBM(T=153,N=1151)	Normal	2.5801
GTEX-131YS-0011-R11b-SM-5EGLM	GBM(T=153,N=1151)	Normal	5.0179
GTEX-X4XX-3026-SM-3NMB2	GBM(T=153,N=1151)	Normal	3.9137
GTEX-11ONC-3026-SM-5985W	GBM(T=153,N=1151)	Normal	4.1186
GTEX-13NZA-0011-R9b-SM-5MR5I	GBM(T=153,N=1151)	Normal	4.6438
GTEX-ZVZQ-0011-R3a-SM-57WC7	GBM(T=153,N=1151)	Normal	3.5521
GTEX-14BIN-0011-R9a-SM-5SI76	GBM(T=153,N=1151)	Normal	4.8851
GTEX-139TT-0011-R7b-SM-5J2MN	GBM(T=153,N=1151)	Normal	4.0233
GTEX-11OF3-0011-R11a-SM-57WCR	GBM(T=153,N=1151)	Normal	4.1731
GTEX-145MF-2726-SM-5O995	GBM(T=153,N=1151)	Normal	3.5886
GTEX-13G51-0011-R11b-SM-5J2NE	GBM(T=153,N=1151)	Normal	4.2547
GTEX-13O3Q-0011-R5b-SM-5P9H4	GBM(T=153,N=1151)	Normal	4.121
GTEX-X4XY-0011-R10B-SM-46MWS	GBM(T=153,N=1151)	Normal	2.06
GTEX-1313W-3126-SM-5LZUI	GBM(T=153,N=1151)	Normal	2.6736
GTEX-13FXS-0011-R11a-SM-5L3DM	GBM(T=153,N=1151)	Normal	4.3519
GTEX-13FHO-0011-R5b-SM-5LZZ3	GBM(T=153,N=1151)	Normal	4.2765
GTEX-1445S-0011-R7b-SM-5PNUG	GBM(T=153,N=1151)	Normal	3.5729
GTEX-RU72-0011-R6A-SM-2TF71	GBM(T=153,N=1151)	Normal	3.6611
GTEX-UTHO-0011-R10A-SM-3GIJQ	GBM(T=153,N=1151)	Normal	2.9297
GTEX-145MH-0011-R8a-SM-5PNUL	GBM(T=153,N=1151)	Normal	3.0479
GTEX-NPJ8-0011-R4a-SM-2HML3	GBM(T=153,N=1151)	Normal	3.2126
GTEX-ZYY3-3126-SM-5SI9L	GBM(T=153,N=1151)	Normal	4.0968
GTEX-139TT-0011-R11b-SM-5LZV1	GBM(T=153,N=1151)	Normal	4.2219
GTEX-145LU-0011-R11b-SM-5P9JX	GBM(T=153,N=1151)	Normal	4.4751
GTEX-13OW7-2926-SM-5MR3Z	GBM(T=153,N=1151)	Normal	3.6508
GTEX-12WSA-2926-SM-5EQ4D	GBM(T=153,N=1151)	Normal	3.4568
GTEX-12WSD-0011-R4b-SM-5LZUA	GBM(T=153,N=1151)	Normal	3.8156
GTEX-13S7M-0011-R9a-SM-5O9DW	GBM(T=153,N=1151)	Normal	4.4906
GTEX-14ASI-0011-R6a-SM-5S2UZ	GBM(T=153,N=1151)	Normal	3.4931
GTEX-13OVL-0011-R5b-SM-5L3FU	GBM(T=153,N=1151)	Normal	3.9772
GTEX-1313W-0011-R7b-SM-5DUWL	GBM(T=153,N=1151)	Normal	3.2972
GTEX-144GL-0011-R6a-SM-5P9HW	GBM(T=153,N=1151)	Normal	3.706
GTEX-R55F-1326-SM-2TF5F	GBM(T=153,N=1151)	Normal	4.2706
GTEX-1477Z-0011-R3b-SM-5PNX9	GBM(T=153,N=1151)	Normal	3.1375
GTEX-13X6I-0011-R8a-SM-5PNZF	GBM(T=153,N=1151)	Normal	3.9232
GTEX-12ZZX-2826-SM-5BC6K	GBM(T=153,N=1151)	Normal	5.0054
TCGA-06-0680-11	GBM(T=153,N=1151)	Normal	4.903
GTEX-13X6J-0011-R5b-SM-5PNWT	GBM(T=153,N=1151)	Normal	3.5385
GTEX-NPJ8-0011-R1a-SM-5SI8B	GBM(T=153,N=1151)	Normal	3.2942
GTEX-XLM4-0011-R8A-SM-4AT44	GBM(T=153,N=1151)	Normal	4.7924
GTEX-139UW-0011-R9b-SM-5LZYT	GBM(T=153,N=1151)	Normal	5.8374
GTEX-13RTJ-0011-R1a-SM-5O9D9	GBM(T=153,N=1151)	Normal	4.5141
GTEX-ZUA1-0011-R5b-SM-51MTG	GBM(T=153,N=1151)	Normal	3.8719
GTEX-11ZUS-2926-SM-5FQSL	GBM(T=153,N=1151)	Normal	2.6346
GTEX-117XS-3026-SM-5N9CA	GBM(T=153,N=1151)	Normal	2.7159
GTEX-13NYS-0011-R5a-SM-5MR4D	GBM(T=153,N=1151)	Normal	4.3205
GTEX-13OVJ-2726-SM-5IJG6	GBM(T=153,N=1151)	Normal	4.4155
GTEX-Z93S-0011-R5b-SM-4RGNI	GBM(T=153,N=1151)	Normal	3.4995
GTEX-QDT8-3026-SM-32PKB	GBM(T=153,N=1151)	Normal	4.7718
GTEX-NPJ8-0011-R3a-SM-2HMIW	GBM(T=153,N=1151)	Normal	4.3834
GTEX-13OVH-0011-R4a-SM-5KM3W	GBM(T=153,N=1151)	Normal	2.4646
GTEX-11ONC-2926-SM-5P9JM	GBM(T=153,N=1151)	Normal	3.1953
GTEX-WWYW-0011-R7A-SM-3NB3H	GBM(T=153,N=1151)	Normal	4.7404
GTEX-RNOR-2226-SM-2TF5O	GBM(T=153,N=1151)	Normal	4.9991
GTEX-WHSE-0011-R3A-SM-3P5ZM	GBM(T=153,N=1151)	Normal	3.6542
GTEX-131XH-0011-R6a-SM-5KM2G	GBM(T=153,N=1151)	Normal	4.7372
GTEX-12WS9-0011-R10a-SM-57WBV	GBM(T=153,N=1151)	Normal	3.7093
GTEX-131YS-0011-R10b-SM-5EQ5N	GBM(T=153,N=1151)	Normal	3.5135
GTEX-13VXU-0011-R3b-SM-5O9CU	GBM(T=153,N=1151)	Normal	2.9672
GTEX-OXRO-0011-R9A-SM-5S2W3	GBM(T=153,N=1151)	Normal	3.9458
GTEX-13X6J-0011-R3b-SM-5P9K5	GBM(T=153,N=1151)	Normal	3.799
GTEX-11ONC-0011-R8b-SM-5NQ87	GBM(T=153,N=1151)	Normal	3.3147
GTEX-12126-0011-R11a-SM-5BC6X	GBM(T=153,N=1151)	Normal	4.9663
GTEX-RU72-0011-R7A-SM-2TF5U	GBM(T=153,N=1151)	Normal	3.3234
GTEX-11H98-0011-R11b-SM-5NQ6U	GBM(T=153,N=1151)	Normal	4.7618
GTEX-WZTO-0011-R11A-SM-4E3K9	GBM(T=153,N=1151)	Normal	4.3722
GTEX-14BIM-3126-SM-5Q5C7	GBM(T=153,N=1151)	Normal	4.3356
GTEX-ZAB4-0011-R3a-SM-4RGNQ	GBM(T=153,N=1151)	Normal	4.5509
GTEX-13OVL-0011-R8a-SM-5L3HH	GBM(T=153,N=1151)	Normal	3.0197
GTEX-14ABY-0011-R9a-SM-5PNZK	GBM(T=153,N=1151)	Normal	5.848
GTEX-NL4W-0011-R8a-SM-2I3G4	GBM(T=153,N=1151)	Normal	3.4581
GTEX-11GSO-0011-R2a-SM-57WDF	GBM(T=153,N=1151)	Normal	3.859
GTEX-NL3H-0011-R1a-SM-48TDJ	GBM(T=153,N=1151)	Normal	1.9524
GTEX-X261-0011-R10B-SM-4E3JT	GBM(T=153,N=1151)	Normal	3.6531
GTEX-11ZTS-0011-R3a-SM-5BC78	GBM(T=153,N=1151)	Normal	3.5741
GTEX-XLM4-0011-R6A-SM-4AT4B	GBM(T=153,N=1151)	Normal	4.6633
GTEX-12WSB-0011-R11b-SM-57WBJ	GBM(T=153,N=1151)	Normal	2.488
GTEX-N7MT-0011-R6a-SM-2I3G3	GBM(T=153,N=1151)	Normal	4.5078
GTEX-T5JC-2326-SM-32PMR	GBM(T=153,N=1151)	Normal	4.7126
GTEX-145MH-0011-R5a-SM-5P9JT	GBM(T=153,N=1151)	Normal	3.773
GTEX-13NZ8-3026-SM-5L3D4	GBM(T=153,N=1151)	Normal	4.0197
GTEX-13OVH-3026-SM-5MR4N	GBM(T=153,N=1151)	Normal	3.4369
GTEX-YJ89-0011-R11a-SM-4SOKA	GBM(T=153,N=1151)	Normal	4.3227
GTEX-13N1W-0011-R10b-SM-5MR4H	GBM(T=153,N=1151)	Normal	3.2972
GTEX-145MI-3126-SM-5Q5CF	GBM(T=153,N=1151)	Normal	3.7115
GTEX-13OW8-0011-R10a-SM-5L3H6	GBM(T=153,N=1151)	Normal	4.4712
GTEX-13OW8-0011-R8a-SM-5L3G5	GBM(T=153,N=1151)	Normal	2.4436
GTEX-QVUS-0011-R8A-SM-3GAD7	GBM(T=153,N=1151)	Normal	3.4209
GTEX-P44H-0011-R4A-SM-2XCEW	GBM(T=153,N=1151)	Normal	3.5717
GTEX-RU72-0011-R2A-SM-2TF6O	GBM(T=153,N=1151)	Normal	2.9891
GTEX-X585-0011-R8A-SM-46MUX	GBM(T=153,N=1151)	Normal	3.3659
GTEX-145MH-0011-R3b-SM-5P9JQ	GBM(T=153,N=1151)	Normal	2.7634
GTEX-11ZUS-0011-R8a-SM-5BC73	GBM(T=153,N=1151)	Normal	4.009
GTEX-NPJ8-2626-SM-2D7W2	GBM(T=153,N=1151)	Normal	3.9901
GTEX-YFC4-0011-R4a-SM-4RGLQ	GBM(T=153,N=1151)	Normal	3.6194
GTEX-13NZA-0011-R8b-SM-5KM2Q	GBM(T=153,N=1151)	Normal	2.536
GTEX-Y8DK-0011-R5B-SM-4RTW6	GBM(T=153,N=1151)	Normal	3.9184
GTEX-11ZTS-0011-R1a-SM-5BC71	GBM(T=153,N=1151)	Normal	3.9635
GTEX-YJ89-0011-R9a-SM-4SOK7	GBM(T=153,N=1151)	Normal	4.7703
GTEX-139TU-0011-R5b-SM-5L3E1	GBM(T=153,N=1151)	Normal	2.5033
GTEX-NL3H-0011-R11A-SM-2I3E6	GBM(T=153,N=1151)	Normal	4.3263
GTEX-N7MS-0011-R2a-SM-2HML6	GBM(T=153,N=1151)	Normal	4.1043
GTEX-13FTY-0011-R1a-SM-5LZXE	GBM(T=153,N=1151)	Normal	1.8758
GTEX-12WSF-0011-R4b-SM-5HL88	GBM(T=153,N=1151)	Normal	3.3291
GTEX-11ZTS-0011-R2b-SM-5BC75	GBM(T=153,N=1151)	Normal	4.5509
GTEX-T5JC-0011-R11A-SM-32PMB	GBM(T=153,N=1151)	Normal	4.9574
GTEX-1399T-3026-SM-5KLZC	GBM(T=153,N=1151)	Normal	3.63
GTEX-12WS9-0011-R2a-SM-5CVNE	GBM(T=153,N=1151)	Normal	3.1683
GTEX-139T8-0011-R1a-SM-5HL75	GBM(T=153,N=1151)	Normal	2.5059
GTEX-X4XX-0011-R4B-SM-46MWL	GBM(T=153,N=1151)	Normal	3.2794
GTEX-NPJ8-2626-SM-26GMZ	GBM(T=153,N=1151)	Normal	4.0747
GTEX-T5JC-2426-SM-3NMDB	GBM(T=153,N=1151)	Normal	3.228
GTEX-11ZUS-0011-R11b-SM-5BC7B	GBM(T=153,N=1151)	Normal	4.8288
GTEX-13RTJ-3126-SM-5S2Q4	GBM(T=153,N=1151)	Normal	4.1169
GTEX-13CZV-0011-R9a-SM-5LZXT	GBM(T=153,N=1151)	Normal	4.7301
GTEX-13CZV-0011-R5a-SM-5K7XA	GBM(T=153,N=1151)	Normal	4.0329
GTEX-13OW6-0011-R5a-SM-5O9BK	GBM(T=153,N=1151)	Normal	4.1498
GTEX-12WSM-0011-R6b-SM-5EQ6N	GBM(T=153,N=1151)	Normal	2.8797
GTEX-13N1W-0011-R5b-SM-5MR5Q	GBM(T=153,N=1151)	Normal	4.5153
GTEX-ZZPT-3026-SM-5GZXH	GBM(T=153,N=1151)	Normal	3.797
GTEX-12ZZY-0011-R6b-SM-5EGLA	GBM(T=153,N=1151)	Normal	3.865
GTEX-145MI-0011-R4b-SM-5PNZH	GBM(T=153,N=1151)	Normal	2.8319
GTEX-13QIC-0011-R11b-SM-5O9BU	GBM(T=153,N=1151)	Normal	3.3533
GTEX-WVLH-0011-R1A-SM-4MVOK	GBM(T=153,N=1151)	Normal	3.0807
GTEX-13OVJ-0011-R5a-SM-5P9H7	GBM(T=153,N=1151)	Normal	4.3052
GTEX-11GSP-3226-SM-5986O	GBM(T=153,N=1151)	Normal	3.7279
GTEX-13NYS-0011-R8a-SM-5MR5H	GBM(T=153,N=1151)	Normal	3.6358
GTEX-13OW6-3026-SM-5J2MI	GBM(T=153,N=1151)	Normal	3.9523
GTEX-ZE7O-0011-R7a-SM-57WCU	GBM(T=153,N=1151)	Normal	2.6064
GTEX-ZUA1-0011-R3a-SM-4YCEE	GBM(T=153,N=1151)	Normal	3.8002
GTEX-XMD1-0011-R6A-SM-4AT5K	GBM(T=153,N=1151)	Normal	4.0409
GTEX-13X6K-0011-R10a-SM-5P9JR	GBM(T=153,N=1151)	Normal	3.9523
GTEX-ZF28-0011-R1a-SM-4WWD1	GBM(T=153,N=1151)	Normal	2.5211
GTEX-ZF28-0011-R6a-SM-4WKHI	GBM(T=153,N=1151)	Normal	3.6229
GTEX-131XH-0011-R2b-SM-5DUVY	GBM(T=153,N=1151)	Normal	4.0951
GTEX-13RTJ-0011-R11a-SM-5O9CK	GBM(T=153,N=1151)	Normal	4.3413
GTEX-13OW5-0011-R4b-SM-5L3HS	GBM(T=153,N=1151)	Normal	3.9909
GTEX-RVPV-0011-R5A-SM-2TF69	GBM(T=153,N=1151)	Normal	3.4828
GTEX-12WSF-0011-R7b-SM-5HL99	GBM(T=153,N=1151)	Normal	2.9708
GTEX-WZTO-0011-R1B-SM-3NMAR	GBM(T=153,N=1151)	Normal	4.8135
GTEX-WL46-0011-R1A-SM-3LK6M	GBM(T=153,N=1151)	Normal	3.2972
GTEX-UTHO-2926-SM-3P5Z9	GBM(T=153,N=1151)	Normal	4.2102
GTEX-12WSE-0011-R1b-SM-5GU4V	GBM(T=153,N=1151)	Normal	3.2854
GTEX-ZE9C-0011-R6a-SM-4WWCW	GBM(T=153,N=1151)	Normal	3.6508
GTEX-144GL-0011-R1a-SM-5PNZ5	GBM(T=153,N=1151)	Normal	3.391
GTEX-13O3Q-0011-R8b-SM-5KM2J	GBM(T=153,N=1151)	Normal	3.3992
GTEX-PWO3-0011-R2A-SM-2S1OX	GBM(T=153,N=1151)	Normal	3.9155
GTEX-12ZZY-2926-SM-5DUXO	GBM(T=153,N=1151)	Normal	4.4356
GTEX-11OF3-3126-SM-5GU5E	GBM(T=153,N=1151)	Normal	3.3001
GTEX-Z93S-0011-R6b-SM-4RGNJ	GBM(T=153,N=1151)	Normal	4.359
GTEX-139UC-0011-R11a-SM-5KM3J	GBM(T=153,N=1151)	Normal	4.5546
GTEX-13G51-0011-R2b-SM-5LZXS	GBM(T=153,N=1151)	Normal	3.4944
GTEX-YJ89-0011-R6a-SM-4V6GN	GBM(T=153,N=1151)	Normal	3.3799
GTEX-ZDXO-0011-R11a-SM-4WWD9	GBM(T=153,N=1151)	Normal	4.2048
GTEX-14BIL-0011-R9a-SM-5SI7A	GBM(T=153,N=1151)	Normal	5.5671
GTEX-Z93S-0011-R2a-SM-4RGNG	GBM(T=153,N=1151)	Normal	3.0108
GTEX-12ZZZ-0011-R5a-SM-5EQ4M	GBM(T=153,N=1151)	Normal	4.2071
GTEX-13OW8-0011-R7a-SM-5L3FP	GBM(T=153,N=1151)	Normal	3.4868
GTEX-13FHP-0011-R6b-SM-5LZY6	GBM(T=153,N=1151)	Normal	1.9928
GTEX-13S7M-0011-R11b-SM-5P9HU	GBM(T=153,N=1151)	Normal	4.3413
GTEX-TSE9-3026-SM-3DB76	GBM(T=153,N=1151)	Normal	3.9791
GTEX-12WSC-3026-SM-5GCNF	GBM(T=153,N=1151)	Normal	3.0356
GTEX-QVUS-0011-R4A-SM-3GAE7	GBM(T=153,N=1151)	Normal	3.6077
GTEX-11UD1-0011-R5b-SM-5P9FP	GBM(T=153,N=1151)	Normal	2.9241
GTEX-13FLW-1426-SM-5K7YE	GBM(T=153,N=1151)	Normal	3.2095
GTEX-13JVG-0011-R7b-SM-5MR3Q	GBM(T=153,N=1151)	Normal	3.3406
GTEX-145MH-0011-R7a-SM-5PNWH	GBM(T=153,N=1151)	Normal	4.1788
GTEX-139TS-0011-R7a-SM-5K7X7	GBM(T=153,N=1151)	Normal	2.2048
GTEX-ZVZQ-0011-R1a-SM-57WBU	GBM(T=153,N=1151)	Normal	2.3477
GTEX-QMR6-0011-R10A-SM-32PKO	GBM(T=153,N=1151)	Normal	4.4809
GTEX-WL46-0011-R11A-SM-3MJFT	GBM(T=153,N=1151)	Normal	4.8624
GTEX-12WSD-0011-R6b-SM-5P9JU	GBM(T=153,N=1151)	Normal	2.9782
GTEX-13X6J-0011-R4b-SM-5P9K4	GBM(T=153,N=1151)	Normal	3.2464
GTEX-11GSP-0011-R11b-SM-5NQ7V	GBM(T=153,N=1151)	Normal	4.5533
GTEX-X4EP-0011-R4B-SM-3P627	GBM(T=153,N=1151)	Normal	4.2743
GTEX-WVLH-0011-R10A-SM-3MJFM	GBM(T=153,N=1151)	Normal	3.7793
GTEX-Q2AG-0011-R1A-SM-2HMJI	GBM(T=153,N=1151)	Normal	3.9681
GTEX-X261-3126-SM-4PQZC	GBM(T=153,N=1151)	Normal	3.9764
GTEX-Z93S-2926-SM-57WB9	GBM(T=153,N=1151)	Normal	2.5008
GTEX-13OVJ-0011-R6b-SM-5L3GH	GBM(T=153,N=1151)	Normal	4.5223
GTEX-13IVO-0011-R10a-SM-5LZY3	GBM(T=153,N=1151)	Normal	2.9634
GTEX-11DZ1-2926-SM-5A5KI	GBM(T=153,N=1151)	Normal	4.5153
GTEX-13X6I-0011-R7b-SM-5PNWP	GBM(T=153,N=1151)	Normal	4.5783
GTEX-RVPU-0011-R9A-SM-3NM8E	GBM(T=153,N=1151)	Normal	4.4868
GTEX-13NZA-0011-R1b-SM-5LUAF	GBM(T=153,N=1151)	Normal	2.8639
GTEX-13NZA-0011-R5b-SM-5KM4K	GBM(T=153,N=1151)	Normal	1.9891
GTEX-13OVH-2926-SM-5IJFH	GBM(T=153,N=1151)	Normal	4.3659
GTEX-P44H-0011-R1A-SM-3NM8J	GBM(T=153,N=1151)	Normal	4.359
GTEX-13CIG-0011-R5b-SM-5L3F2	GBM(T=153,N=1151)	Normal	3.6393
GTEX-13OW5-0011-R11b-SM-5L3GG	GBM(T=153,N=1151)	Normal	4.8319
GTEX-13JVG-0011-R6a-SM-5MR3E	GBM(T=153,N=1151)	Normal	3.3646
GTEX-11ZU8-0011-R3a-SM-5BC6U	GBM(T=153,N=1151)	Normal	4.1102
GTEX-132Q8-0011-R2b-SM-5EQ5Z	GBM(T=153,N=1151)	Normal	4.9593
GTEX-YFC4-3026-SM-5IFJK	GBM(T=153,N=1151)	Normal	4.1819
GTEX-145MH-2926-SM-5Q5D2	GBM(T=153,N=1151)	Normal	4.7065
GTEX-13JUV-0011-R6b-SM-5LZYG	GBM(T=153,N=1151)	Normal	3.5198
GTEX-T6MN-0011-R5A-SM-32QPD	GBM(T=153,N=1151)	Normal	4.3611
GTEX-139TT-0011-R3b-SM-5K7VL	GBM(T=153,N=1151)	Normal	4.1595
GTEX-13CF2-0011-R11b-SM-5LZXO	GBM(T=153,N=1151)	Normal	4.3219
GTEX-144GL-3026-SM-5Q5CW	GBM(T=153,N=1151)	Normal	3.5813
GTEX-QDT8-2926-SM-32PKC	GBM(T=153,N=1151)	Normal	3.7876
GTEX-11NV4-0011-R7a-SM-57WDH	GBM(T=153,N=1151)	Normal	3.1651
GTEX-14ASI-0011-R1b-SM-5S2TY	GBM(T=153,N=1151)	Normal	3.9307
GTEX-ZAB4-0011-R11a-SM-4SOKI	GBM(T=153,N=1151)	Normal	4.6887
GTEX-WZTO-2826-SM-3NM8P	GBM(T=153,N=1151)	Normal	4.8068
GTEX-XLM4-0011-R2B-SM-4AT5Z	GBM(T=153,N=1151)	Normal	3.9307
GTEX-QDT8-0011-R9A-SM-32PKH	GBM(T=153,N=1151)	Normal	5.0596
GTEX-ZYFD-2926-SM-5GID9	GBM(T=153,N=1151)	Normal	4.2258
GTEX-X585-0011-R4B-SM-46MVH	GBM(T=153,N=1151)	Normal	4.0968
GTEX-QMR6-0011-R6A-SM-32PKP	GBM(T=153,N=1151)	Normal	5.0747
GTEX-13112-0011-R1b-SM-5HL7K	GBM(T=153,N=1151)	Normal	2.6041
GTEX-Z93S-0011-R3b-SM-4RGNH	GBM(T=153,N=1151)	Normal	3.3089
GTEX-T5JC-0011-R10A-SM-32PM2	GBM(T=153,N=1151)	Normal	3.7016
GTEX-X585-0011-R2B-SM-46MVF	GBM(T=153,N=1151)	Normal	4.4789
GTEX-WL46-0011-R3A-SM-3TW8E	GBM(T=153,N=1151)	Normal	2.7803
GTEX-13X6I-0011-R1b-SM-5PNZC	GBM(T=153,N=1151)	Normal	3.6622
GTEX-R55E-0011-R5A-SM-2TC5N	GBM(T=153,N=1151)	Normal	4.0197
GTEX-WVLH-3026-SM-3MJG9	GBM(T=153,N=1151)	Normal	3.0583
GTEX-13OW5-0011-R5b-SM-5L3FR	GBM(T=153,N=1151)	Normal	3.6416
GTEX-Y8DK-0826-SM-4TT3T	GBM(T=153,N=1151)	Normal	3.4828
GTEX-ZUA1-0011-R11b-SM-51MTI	GBM(T=153,N=1151)	Normal	4.5892
GTEX-13CF2-0011-R1a-SM-5LZY1	GBM(T=153,N=1151)	Normal	2.3785
GTEX-12WSH-3126-SM-5LZW8	GBM(T=153,N=1151)	Normal	3.9745
GTEX-12696-3026-SM-5FQTU	GBM(T=153,N=1151)	Normal	3.3477
GTEX-WL46-0011-R6A-SM-3LK6X	GBM(T=153,N=1151)	Normal	4.0018
GTEX-139UC-0011-R9a-SM-5K7W7	GBM(T=153,N=1151)	Normal	4.9676
GTEX-N7MS-0011-R10A-SM-2HMJK	GBM(T=153,N=1151)	Normal	2.9279
GTEX-13SLX-0011-R11b-SM-5O9C8	GBM(T=153,N=1151)	Normal	4.106
GTEX-147GR-0011-R2b-SM-5S2RQ	GBM(T=153,N=1151)	Normal	3.4841
GTEX-145MG-3026-SM-5RQJA	GBM(T=153,N=1151)	Normal	3.6346
GTEX-13O3O-0011-R11b-SM-5KM4G	GBM(T=153,N=1151)	Normal	4.6798
GTEX-YFC4-0011-R5a-SM-4RGLR	GBM(T=153,N=1151)	Normal	3.5669
GTEX-13PVQ-0011-R9b-SM-5LU3B	GBM(T=153,N=1151)	Normal	4.6577
GTEX-12WSD-0011-R2a-SM-5LZWB	GBM(T=153,N=1151)	Normal	1.9486
GTEX-12WSB-0011-R1b-SM-5P9EY	GBM(T=153,N=1151)	Normal	2.9184
GTEX-12ZZW-0011-R4a-SM-5DUX9	GBM(T=153,N=1151)	Normal	3.7258
GTEX-ZE7O-0011-R5a-SM-57WBO	GBM(T=153,N=1151)	Normal	3.7192
GTEX-WZTO-0011-R3B-SM-3NMC6	GBM(T=153,N=1151)	Normal	3.862
GTEX-13VXU-0011-R4b-SM-5O9CI	GBM(T=153,N=1151)	Normal	3.384
GTEX-11EQ8-2826-SM-5N9C1	GBM(T=153,N=1151)	Normal	4.1683
GTEX-QVUS-2926-SM-3GIJB	GBM(T=153,N=1151)	Normal	4.3541
GTEX-P44H-0011-R3A-SM-2XCEQ	GBM(T=153,N=1151)	Normal	3.799
GTEX-WVLH-0011-R4A-SM-3MJFS	GBM(T=153,N=1151)	Normal	4.3827
GTEX-XOTO-3026-SM-4B65M	GBM(T=153,N=1151)	Normal	3.2854
GTEX-13SLW-0011-R3b-SM-5SI6Y	GBM(T=153,N=1151)	Normal	3.5898
GTEX-13JVG-0011-R5a-SM-5MR4O	GBM(T=153,N=1151)	Normal	4.0942
GTEX-111FC-3126-SM-5GZZ2	GBM(T=153,N=1151)	Normal	3.8728
GTEX-1117F-3226-SM-5N9CT	GBM(T=153,N=1151)	Normal	3.0824
GTEX-13JUV-0011-R7b-SM-5LZZG	GBM(T=153,N=1151)	Normal	2.2449
GTEX-145MI-0011-R5a-SM-5Q5B4	GBM(T=153,N=1151)	Normal	2.0461
GTEX-13JVG-3226-SM-5IJGJ	GBM(T=153,N=1151)	Normal	4.5109
GTEX-WHSE-0011-R11A-SM-3P5YY	GBM(T=153,N=1151)	Normal	4.2024
GTEX-13JVG-0011-R8a-SM-5KM3E	GBM(T=153,N=1151)	Normal	3.7038
GTEX-QDT8-0011-R9A-SM-5SI8J	GBM(T=153,N=1151)	Normal	5.2709
GTEX-13OW5-0011-R6b-SM-5O9BW	GBM(T=153,N=1151)	Normal	3.7928
GTEX-OXRO-0011-R9A-SM-3NB1X	GBM(T=153,N=1151)	Normal	3.9818
GTEX-RNOR-2326-SM-2TF4I	GBM(T=153,N=1151)	Normal	3.4906
GTEX-WL46-2826-SM-3LK81	GBM(T=153,N=1151)	Normal	4.5717
GTEX-YJ89-0011-R1a-SM-4RGLS	GBM(T=153,N=1151)	Normal	2.7591
GTEX-13NYB-0011-R6b-SM-5MR51	GBM(T=153,N=1151)	Normal	3.9809
GTEX-11WQK-0011-R8a-SM-5BC7C	GBM(T=153,N=1151)	Normal	3.126
GTEX-WL46-0011-R2A-SM-3LK6O	GBM(T=153,N=1151)	Normal	3.8699
GTEX-RU72-0011-R8A-SM-2TF61	GBM(T=153,N=1151)	Normal	3.254
GTEX-13N2G-0011-R11a-SM-5MR3F	GBM(T=153,N=1151)	Normal	4.5668
GTEX-ZVZQ-0011-R6b-SM-57WAY	GBM(T=153,N=1151)	Normal	4.1707
GTEX-ZVT3-0011-R5a-SM-51MSI	GBM(T=153,N=1151)	Normal	3.1603
GTEX-12ZZZ-3126-SM-5LZU6	GBM(T=153,N=1151)	Normal	4
GTEX-RVPU-0011-R4A-SM-5SI8K	GBM(T=153,N=1151)	Normal	1.7442
GTEX-13NZA-0011-R10b-SM-5KM54	GBM(T=153,N=1151)	Normal	2.4699
GTEX-XMD1-0011-R5A-SM-4AT47	GBM(T=153,N=1151)	Normal	4.3327
GTEX-14ABY-0011-R6a-SM-5PNWR	GBM(T=153,N=1151)	Normal	4.3688
GTEX-WWYW-0011-R10A-SM-3NB35	GBM(T=153,N=1151)	Normal	4.4777
GTEX-T6MN-0011-R2A-SM-32QOW	GBM(T=153,N=1151)	Normal	3.8836
GTEX-NL4W-0011-R11A-SM-2I3DW	GBM(T=153,N=1151)	Normal	3.5059
GTEX-1313W-0011-R3a-SM-5EGLI	GBM(T=153,N=1151)	Normal	2.8933
GTEX-13VXU-0011-R5a-SM-5O9D7	GBM(T=153,N=1151)	Normal	3.7334
GTEX-12WSD-0011-R1b-SM-5LZVY	GBM(T=153,N=1151)	Normal	3.0126
GTEX-P44H-0011-R3A-SM-5SI8A	GBM(T=153,N=1151)	Normal	3.7377
GTEX-TSE9-0011-R10A-SM-3DB7O	GBM(T=153,N=1151)	Normal	4.0479
GTEX-1445S-0011-R6b-SM-5PNUF	GBM(T=153,N=1151)	Normal	3.466
GTEX-ZV68-0011-R2a-SM-4YCDK	GBM(T=153,N=1151)	Normal	3.1473
GTEX-XLM4-0011-R9A-SM-4AT45	GBM(T=153,N=1151)	Normal	3.7687
GTEX-13JUV-0011-R11a-SM-5LZYH	GBM(T=153,N=1151)	Normal	4.0993
GTEX-S7PM-0011-R5A-SM-3NM8G	GBM(T=153,N=1151)	Normal	3
GTEX-13FXS-0011-R1a-SM-5K7U6	GBM(T=153,N=1151)	Normal	3.2661
GTEX-144GL-0011-R11b-SM-5P9F6	GBM(T=153,N=1151)	Normal	4.017
GTEX-X4XX-0011-R5A-SM-46MWN	GBM(T=153,N=1151)	Normal	4.2802
GTEX-145LU-0011-R9b-SM-5SI66	GBM(T=153,N=1151)	Normal	5.4884
GTEX-13OW6-0011-R2a-SM-5L3HG	GBM(T=153,N=1151)	Normal	3.8339
GTEX-14DAQ-3026-SM-5S2QZ	GBM(T=153,N=1151)	Normal	4.8263
GTEX-13FHO-0011-R1b-SM-5KLZG	GBM(T=153,N=1151)	Normal	3.7677
GTEX-13N1W-0011-R4a-SM-5MR52	GBM(T=153,N=1151)	Normal	3.3964
GTEX-X4EP-0011-R1A-SM-3P624	GBM(T=153,N=1151)	Normal	3.7592
GTEX-12WS9-0011-R4b-SM-5P9EU	GBM(T=153,N=1151)	Normal	2.025
GTEX-13RTJ-0011-R10b-SM-5O9CW	GBM(T=153,N=1151)	Normal	3.1763
GTEX-13S7M-0011-R6b-SM-5O9D8	GBM(T=153,N=1151)	Normal	3.0072
GTEX-13O3O-0011-R6b-SM-5P9GY	GBM(T=153,N=1151)	Normal	3.9991
GTEX-12WSH-0011-R9b-SM-5LZUG	GBM(T=153,N=1151)	Normal	4.5759
GTEX-12126-1026-SM-5P9JJ	GBM(T=153,N=1151)	Normal	3.1522
GTEX-WWYW-3126-SM-3NB39	GBM(T=153,N=1151)	Normal	3.8689
GTEX-13CF2-0011-R5a-SM-5LZWS	GBM(T=153,N=1151)	Normal	2.6369
GTEX-13VXU-2926-SM-5LU5C	GBM(T=153,N=1151)	Normal	2.8439
GTEX-ZAB4-0011-R8b-SM-4SOKF	GBM(T=153,N=1151)	Normal	4.2979
GTEX-13NYB-3026-SM-5IJD7	GBM(T=153,N=1151)	Normal	3.3882
GTEX-13CIG-0011-R8b-SM-5LZX5	GBM(T=153,N=1151)	Normal	3.9439
GTEX-UTHO-0011-R5A-SM-3GIJD	GBM(T=153,N=1151)	Normal	4.4654
GTEX-13O3O-0011-R8b-SM-5LUAL	GBM(T=153,N=1151)	Normal	3.497
GTEX-X4XX-0011-R3B-SM-46MWK	GBM(T=153,N=1151)	Normal	4.0036
GTEX-NPJ7-0011-R2a-SM-2I3GF	GBM(T=153,N=1151)	Normal	4.9855
GTEX-ZE9C-0011-R3a-SM-4WKGT	GBM(T=153,N=1151)	Normal	3.4087
GTEX-13QJC-0011-R8b-SM-5S2U6	GBM(T=153,N=1151)	Normal	2.854
GTEX-12WS9-0011-R3a-SM-5CVNF	GBM(T=153,N=1151)	Normal	3.7345
GTEX-ZUA1-0011-R6b-SM-4YCDD	GBM(T=153,N=1151)	Normal	4.3533
GTEX-13PVQ-0011-R7a-SM-5L3G3	GBM(T=153,N=1151)	Normal	3.8084
GTEX-13NYS-0011-R3b-SM-5MR41	GBM(T=153,N=1151)	Normal	3.9936
GTEX-13X6K-0011-R7b-SM-5P9K7	GBM(T=153,N=1151)	Normal	3.6519
GTEX-1399T-0011-R5b-SM-5IJDK	GBM(T=153,N=1151)	Normal	3.8728
GTEX-145MH-3026-SM-5Q5DZ	GBM(T=153,N=1151)	Normal	3.1827
GTEX-Y8DK-0011-R10A-SM-4SOK1	GBM(T=153,N=1151)	Normal	3.4074
GTEX-13OW8-0011-R1a-SM-5L3HI	GBM(T=153,N=1151)	Normal	3.795
GTEX-14753-0011-R6b-SM-5S2UD	GBM(T=153,N=1151)	Normal	2.3161
GTEX-13X6K-0011-R5b-SM-5PNUE	GBM(T=153,N=1151)	Normal	3.7082
GTEX-NL3H-0011-R7a-SM-2I3G5	GBM(T=153,N=1151)	Normal	3.8318
GTEX-ZDXO-0011-R5a-SM-4WKG5	GBM(T=153,N=1151)	Normal	3.2824
GTEX-X4EP-0011-R3A-SM-3P626	GBM(T=153,N=1151)	Normal	3.6611
GTEX-13N2G-0011-R3b-SM-5MR5G	GBM(T=153,N=1151)	Normal	4.7032
GTEX-T2IS-3026-SM-32QPM	GBM(T=153,N=1151)	Normal	3.1683
GTEX-14BIN-0011-R6a-SM-5S2RH	GBM(T=153,N=1151)	Normal	4.1473
GTEX-13OVH-0011-R3a-SM-5KM49	GBM(T=153,N=1151)	Normal	3.7813
GTEX-P44G-0011-R4A-SM-2I3FB	GBM(T=153,N=1151)	Normal	3.9279
GTEX-13PDP-0011-R6b-SM-5O9D5	GBM(T=153,N=1151)	Normal	2.3191
GTEX-NPJ8-0011-R1a-SM-2HMLC	GBM(T=153,N=1151)	Normal	3.1922
GTEX-N7MS-0011-R7a-SM-2HMKN	GBM(T=153,N=1151)	Normal	3.6065
GTEX-13SLW-0011-R2b-SM-5O9C6	GBM(T=153,N=1151)	Normal	3.7517
GTEX-ZAJG-3026-SM-5HL92	GBM(T=153,N=1151)	Normal	4.3834
GTEX-WHSE-0011-R5A-SM-3P5ZO	GBM(T=153,N=1151)	Normal	4.4796
GTEX-11ZUS-0011-R9b-SM-5BC76	GBM(T=153,N=1151)	Normal	5.3565
GTEX-RU72-2926-SM-2TF66	GBM(T=153,N=1151)	Normal	4.6876
GTEX-Q2AG-0011-R6A-SM-2HML7	GBM(T=153,N=1151)	Normal	4.462
GTEX-11EI6-2926-SM-5985U	GBM(T=153,N=1151)	Normal	3.4712
GTEX-R55F-0011-R5A-SM-2TF5L	GBM(T=153,N=1151)	Normal	3.7495
GTEX-13FXS-0011-R10a-SM-5J2MA	GBM(T=153,N=1151)	Normal	3.7213
GTEX-13O3Q-0011-R4a-SM-5P9H2	GBM(T=153,N=1151)	Normal	3.3191
GTEX-132Q8-2926-SM-5IFFP	GBM(T=153,N=1151)	Normal	4.7729
GTEX-NL3H-0011-R5a-SM-2I3GB	GBM(T=153,N=1151)	Normal	3.6393
GTEX-1399T-0011-R11a-SM-5J2O1	GBM(T=153,N=1151)	Normal	4.5975
GTEX-ZAB4-2926-SM-57WCV	GBM(T=153,N=1151)	Normal	4.4522
GTEX-13N1W-0011-R9b-SM-5MR4R	GBM(T=153,N=1151)	Normal	5.4754
GTEX-13OVL-0011-R9a-SM-5P9GX	GBM(T=153,N=1151)	Normal	5.0134
GTEX-13FXS-0011-R8a-SM-5J1MN	GBM(T=153,N=1151)	Normal	2.8914
GTEX-ZAB4-0011-R9a-SM-4SOKG	GBM(T=153,N=1151)	Normal	5.0942
GTEX-S7SE-0011-R2A-SM-2XCDC	GBM(T=153,N=1151)	Normal	4.7137
GTEX-139TT-0011-R1a-SM-5LZVD	GBM(T=153,N=1151)	Normal	3.1683
GTEX-12696-2926-SM-5FQTG	GBM(T=153,N=1151)	Normal	3.4276
GTEX-N7MT-0011-R10A-SM-2I3E1	GBM(T=153,N=1151)	Normal	3.2265
GTEX-13NYS-0011-R10a-SM-5MR4S	GBM(T=153,N=1151)	Normal	3.4463
GTEX-11NV4-0011-R5a-SM-5NQ88	GBM(T=153,N=1151)	Normal	3.3448
GTEX-13CF2-0011-R3b-SM-5LZZ6	GBM(T=153,N=1151)	Normal	3.7159
GTEX-ZVZQ-0011-R4b-SM-57WCZ	GBM(T=153,N=1151)	Normal	3.9523
GTEX-13RTJ-0011-R4b-SM-5PNX1	GBM(T=153,N=1151)	Normal	4.1627
GTEX-13NYS-0011-R11b-SM-5MR4P	GBM(T=153,N=1151)	Normal	4.6352
GTEX-T6MN-0011-R10A-SM-32QP7	GBM(T=153,N=1151)	Normal	3.1326
GTEX-NPJ8-0011-R1a-SM-33HCB	GBM(T=153,N=1151)	Normal	3.7398
GTEX-13SLW-0011-R4b-SM-5S2W2	GBM(T=153,N=1151)	Normal	3.3016
GTEX-PVOW-2526-SM-2XCF7	GBM(T=153,N=1151)	Normal	3.2986
GTEX-OHPN-0011-R10A-SM-5S2U3	GBM(T=153,N=1151)	Normal	3.2854
GTEX-13FHP-0011-R5b-SM-5LZY2	GBM(T=153,N=1151)	Normal	2.4931
GTEX-139T8-0011-R3b-SM-5HL4R	GBM(T=153,N=1151)	Normal	3.1111
GTEX-ZE7O-0011-R11a-SM-57WBC	GBM(T=153,N=1151)	Normal	3.7484
GTEX-N7MT-0011-R11A-SM-2I3DZ	GBM(T=153,N=1151)	Normal	3.7592
GTEX-NL4W-0011-R5a-SM-2I3GD	GBM(T=153,N=1151)	Normal	3.5273
GTEX-147GR-0011-R10b-SM-5S2UM	GBM(T=153,N=1151)	Normal	3.2661
GTEX-ZVZQ-0011-R8a-SM-51MR5	GBM(T=153,N=1151)	Normal	2.729
GTEX-13CIG-0011-R3b-SM-5K7XF	GBM(T=153,N=1151)	Normal	4.0277
GTEX-13SLX-0011-R5a-SM-5O9BV	GBM(T=153,N=1151)	Normal	3.7517
GTEX-13PVQ-0011-R5b-SM-5O9DI	GBM(T=153,N=1151)	Normal	3.5422
GTEX-RU72-0011-R11A-SM-5SI8G	GBM(T=153,N=1151)	Normal	4.0959
GTEX-S7SE-0011-R6A-SM-2XCD9	GBM(T=153,N=1151)	Normal	4.1514
GTEX-12WSA-0011-R4a-SM-57WB7	GBM(T=153,N=1151)	Normal	2.5185
GTEX-12WSH-0011-R1a-SM-5GU5V	GBM(T=153,N=1151)	Normal	3.7322
GTEX-145MI-0011-R11a-SM-5P9JZ	GBM(T=153,N=1151)	Normal	3.4595
GTEX-12WSF-0011-R5a-SM-5HL8K	GBM(T=153,N=1151)	Normal	3.854
GTEX-PVOW-0011-R3A-SM-32PKX	GBM(T=153,N=1151)	Normal	4.0505
GTEX-145LS-3126-SM-5Q5BY	GBM(T=153,N=1151)	Normal	3.6264
GTEX-QVJO-0011-R6A-SM-2S1QN	GBM(T=153,N=1151)	Normal	5.3161
GTEX-145LS-0011-R8b-SM-5PNXA	GBM(T=153,N=1151)	Normal	4.1465
GTEX-13OW8-2926-SM-5L3FV	GBM(T=153,N=1151)	Normal	4.1811
GTEX-ZVT3-0011-R7a-SM-57WCO	GBM(T=153,N=1151)	Normal	2.4568
GTEX-QMR6-0011-R4A-SM-32PKU	GBM(T=153,N=1151)	Normal	3.7016
GTEX-P44H-0011-R6A-SM-2XCF3	GBM(T=153,N=1151)	Normal	4.2994
GTEX-P44G-0011-R7A-SM-2I3F9	GBM(T=153,N=1151)	Normal	3.5422
GTEX-R55F-0011-R6A-SM-2TF4L	GBM(T=153,N=1151)	Normal	4.1969
GTEX-YJ89-0011-R8b-SM-4SOK8	GBM(T=153,N=1151)	Normal	3.4725
GTEX-TSE9-0011-R1A-SM-3DB7E	GBM(T=153,N=1151)	Normal	3.228
GTEX-12ZZW-0011-R6a-SM-5DUVZ	GBM(T=153,N=1151)	Normal	2.9505
GTEX-N7MS-0011-R1a-SM-2HMJG	GBM(T=153,N=1151)	Normal	3.2048
GTEX-Q2AG-0011-R3A-SM-2HMJ9	GBM(T=153,N=1151)	Normal	3.3016
GTEX-12WSB-3026-SM-59HKM	GBM(T=153,N=1151)	Normal	3.9635
GTEX-Z93S-2826-SM-57WBL	GBM(T=153,N=1151)	Normal	4.1962
GTEX-ZE9C-3026-SM-4WKHB	GBM(T=153,N=1151)	Normal	3.5813
GTEX-ZF28-0011-R3a-SM-4WWDA	GBM(T=153,N=1151)	Normal	3.7772
GTEX-13SLX-0011-R6a-SM-5PNX4	GBM(T=153,N=1151)	Normal	4.0942
GTEX-13N1W-0011-R3a-SM-5MR5E	GBM(T=153,N=1151)	Normal	3.5571
GTEX-XOTO-0011-R3A-SM-4B64W	GBM(T=153,N=1151)	Normal	3.1177
GTEX-ZV68-0011-R10a-SM-51MT7	GBM(T=153,N=1151)	Normal	3.5411
GTEX-13SLX-0011-R4a-SM-5O9BJ	GBM(T=153,N=1151)	Normal	3.1731
GTEX-147F4-0011-R10b-SM-5S2WC	GBM(T=153,N=1151)	Normal	3.7876
GTEX-WZTO-0011-R7B-SM-4E3IS	GBM(T=153,N=1151)	Normal	3.5085
GTEX-WHSE-3026-SM-3P5ZH	GBM(T=153,N=1151)	Normal	4.0461
GTEX-WZTO-0011-R10B-SM-4E3KB	GBM(T=153,N=1151)	Normal	3.0635
GTEX-145MI-0011-R10a-SM-5PNZD	GBM(T=153,N=1151)	Normal	3.9079
GTEX-13NYB-0011-R2a-SM-5MR3C	GBM(T=153,N=1151)	Normal	5.1172
GTEX-ZUA1-0011-R1a-SM-4YCE2	GBM(T=153,N=1151)	Normal	4.1424
GTEX-12ZZZ-0011-R3b-SM-5DUXK	GBM(T=153,N=1151)	Normal	3.848
GTEX-13O3O-0011-R7b-SM-5P9GZ	GBM(T=153,N=1151)	Normal	3.4673
GTEX-WVLH-0011-R8A-SM-3MJFC	GBM(T=153,N=1151)	Normal	2.8875
GTEX-131XH-0011-R4b-SM-5DUWB	GBM(T=153,N=1151)	Normal	3.7268
GTEX-147GR-0011-R9a-SM-5S2UY	GBM(T=153,N=1151)	Normal	5.2342
GTEX-13O3Q-3026-SM-5IJGD	GBM(T=153,N=1151)	Normal	4.2434
GTEX-ZVT3-0011-R6a-SM-51MSU	GBM(T=153,N=1151)	Normal	2.8778
GTEX-X4EP-0011-R8B-SM-4QASL	GBM(T=153,N=1151)	Normal	4.4731
GTEX-YJ89-2926-SM-5P9IT	GBM(T=153,N=1151)	Normal	4.2426
GTEX-ZAK1-2926-SM-5HL9S	GBM(T=153,N=1151)	Normal	3.7782
GTEX-11TUW-3126-SM-5GU4Y	GBM(T=153,N=1151)	Normal	4.09
GTEX-XLM4-0011-R11A-SM-4AT46	GBM(T=153,N=1151)	Normal	4.3806
GTEX-T5JC-0011-R1A-SM-32PM6	GBM(T=153,N=1151)	Normal	3.4542
GTEX-13QIC-0011-R4a-SM-5PNX8	GBM(T=153,N=1151)	Normal	3.0197
GTEX-13CF2-0011-R2a-SM-5L3DC	GBM(T=153,N=1151)	Normal	3.3059
GTEX-N7MS-0011-R5a-SM-2HMK8	GBM(T=153,N=1151)	Normal	4.1043
GTEX-ZDXO-0011-R2b-SM-4WKFG	GBM(T=153,N=1151)	Normal	2.8875
GTEX-13G51-0011-R7b-SM-5LZXG	GBM(T=153,N=1151)	Normal	3.7928
GTEX-X585-0011-R3B-SM-46MVG	GBM(T=153,N=1151)	Normal	3.6241
GTEX-13FLV-0011-R5a-SM-5LZWT	GBM(T=153,N=1151)	Normal	3.9383
GTEX-13FHP-2926-SM-5IJG9	GBM(T=153,N=1151)	Normal	3.8063
GTEX-12WSC-0011-R3a-SM-5P9F1	GBM(T=153,N=1151)	Normal	2.5631
GTEX-12WSA-0011-R10b-SM-5P9ET	GBM(T=153,N=1151)	Normal	3.7782
GTEX-11O72-2826-SM-5HL6W	GBM(T=153,N=1151)	Normal	4.7426
GTEX-11EI6-3026-SM-5GZZO	GBM(T=153,N=1151)	Normal	3.9108
GTEX-148VJ-0011-R9b-SM-5SI77	GBM(T=153,N=1151)	Normal	4.126
GTEX-N7MT-1226-SM-2D7W4	GBM(T=153,N=1151)	Normal	4.565
GTEX-11WQK-0011-R11a-SM-5BC6W	GBM(T=153,N=1151)	Normal	4.3348
GTEX-12WSC-0011-R7b-SM-5LU9L	GBM(T=153,N=1151)	Normal	3.8875
GTEX-12WSH-3026-SM-5CVNI	GBM(T=153,N=1151)	Normal	3.5135
GTEX-XLM4-0011-R4B-SM-4AT5C	GBM(T=153,N=1151)	Normal	4.0063
GTEX-13OVJ-0011-R8b-SM-5L3FS	GBM(T=153,N=1151)	Normal	3.9345
GTEX-13OW5-0011-R8a-SM-5L3GQ	GBM(T=153,N=1151)	Normal	2.4141
GTEX-X4XX-0011-R10B-SM-46MWO	GBM(T=153,N=1151)	Normal	3.9654
GTEX-145MG-3126-SM-5Q5D3	GBM(T=153,N=1151)	Normal	3.8135
GTEX-13NZ8-0011-R8b-SM-5KM48	GBM(T=153,N=1151)	Normal	2.2265
GTEX-12WSH-0011-R2a-SM-5GU68	GBM(T=153,N=1151)	Normal	3.9891
GTEX-131YS-0011-R3b-SM-5DUXB	GBM(T=153,N=1151)	Normal	3.0233
GTEX-12ZZZ-3026-SM-5BC67	GBM(T=153,N=1151)	Normal	4.1795
TCGA-06-0678-11	GBM(T=153,N=1151)	Normal	4.645
GTEX-XMD1-0011-R8A-SM-4AT48	GBM(T=153,N=1151)	Normal	4.3469
GTEX-QDT8-0011-R11A-SM-32PKD	GBM(T=153,N=1151)	Normal	5.1763
GTEX-145LS-0011-R6b-SM-5PNWL	GBM(T=153,N=1151)	Normal	4.5975
GTEX-11OF3-0011-R8b-SM-57WCS	GBM(T=153,N=1151)	Normal	2.8816
GTEX-PVOW-0011-R1A-SM-32PL6	GBM(T=153,N=1151)	Normal	4.0295
GTEX-QVJO-0011-R8A-SM-447C7	GBM(T=153,N=1151)	Normal	3.5862
GTEX-QVJO-0011-R5A-SM-2S1QM	GBM(T=153,N=1151)	Normal	4.9823
GTEX-WZTO-0011-R6B-SM-4E3J6	GBM(T=153,N=1151)	Normal	3.7898
GTEX-13O3O-3026-SM-5KM42	GBM(T=153,N=1151)	Normal	4.8186
GTEX-13X6J-0011-R6a-SM-5PNUB	GBM(T=153,N=1151)	Normal	4.3233
GTEX-ZYFD-3026-SM-5E44C	GBM(T=153,N=1151)	Normal	3.3103
GTEX-13QIC-0011-R3a-SM-5P9HT	GBM(T=153,N=1151)	Normal	3.4699
GTEX-13NZ8-0011-R1b-SM-5KM3V	GBM(T=153,N=1151)	Normal	2.597
GTEX-14BMV-3026-SM-5S2PQ	GBM(T=153,N=1151)	Normal	3.774
GTEX-13NYS-0011-R6b-SM-5MR3R	GBM(T=153,N=1151)	Normal	4.5831
GTEX-13OW8-0011-R11a-SM-5L3GT	GBM(T=153,N=1151)	Normal	3.9607
GTEX-139TS-3126-SM-5LZWX	GBM(T=153,N=1151)	Normal	4.2434
GTEX-XOTO-0011-R6B-SM-4B65X	GBM(T=153,N=1151)	Normal	3.2898
GTEX-RNOR-0011-R7A-SM-2TF4V	GBM(T=153,N=1151)	Normal	4.2234
GTEX-X4XX-0011-R6B-SM-46MWP	GBM(T=153,N=1151)	Normal	4.2735
GTEX-13O3Q-0011-R11b-SM-5KM2W	GBM(T=153,N=1151)	Normal	4.6352
GTEX-145MH-0011-R1b-SM-5PNWY	GBM(T=153,N=1151)	Normal	3.3674
GTEX-ZE7O-3126-SM-5HL5X	GBM(T=153,N=1151)	Normal	3.7559
GTEX-13G51-3126-SM-5IJG7	GBM(T=153,N=1151)	Normal	4.1119
GTEX-1477Z-0011-R5b-SM-5PNUO	GBM(T=153,N=1151)	Normal	2.5825
GTEX-RVPV-0011-R3A-SM-2TF63	GBM(T=153,N=1151)	Normal	4.0045
GTEX-13FXS-3026-SM-5LZYO	GBM(T=153,N=1151)	Normal	4.5564
GTEX-ZDXO-0011-R10a-SM-4WWD8	GBM(T=153,N=1151)	Normal	3.8197
GTEX-144GO-0011-R6b-SM-5S2V7	GBM(T=153,N=1151)	Normal	3.6053
GTEX-13PLJ-0011-R3a-SM-5O9DT	GBM(T=153,N=1151)	Normal	2.7803
GTEX-13QIC-2926-SM-5J2NF	GBM(T=153,N=1151)	Normal	3.4699
GTEX-145MI-0011-R8b-SM-5PNZ9	GBM(T=153,N=1151)	Normal	2.7845
GTEX-12ZZX-0011-R7b-SM-5DUVV	GBM(T=153,N=1151)	Normal	3.8748
GTEX-111FC-3326-SM-5GZYV	GBM(T=153,N=1151)	Normal	4.5478
GTEX-Z93S-0011-R10a-SM-4RGNM	GBM(T=153,N=1151)	Normal	3.0321
GTEX-YFC4-0011-R6b-SM-4V6E1	GBM(T=153,N=1151)	Normal	4.3219
GTEX-13OW7-0011-R11a-SM-5O9DY	GBM(T=153,N=1151)	Normal	4.1851
GTEX-T2IS-0011-R11A-SM-32QPC	GBM(T=153,N=1151)	Normal	5.0815
GTEX-XOTO-0011-R5A-SM-4B657	GBM(T=153,N=1151)	Normal	2.9891
GTEX-139T4-0011-R9b-SM-5HL6S	GBM(T=153,N=1151)	Normal	4.6165
GTEX-13VXU-0011-R11b-SM-5O9DJ	GBM(T=153,N=1151)	Normal	4.7093
GTEX-139TS-0011-R5b-SM-5J2MZ	GBM(T=153,N=1151)	Normal	3.5135
GTEX-11OF3-0011-R5a-SM-57WB4	GBM(T=153,N=1151)	Normal	3.7366
GTEX-Q2AG-0011-R7A-SM-2HMJP	GBM(T=153,N=1151)	Normal	3.8176
GTEX-13X6K-2826-SM-5O9DS	GBM(T=153,N=1151)	Normal	4.3413
GTEX-1399T-0011-R1b-SM-5DUWN	GBM(T=153,N=1151)	Normal	2.5777
GTEX-XLM4-2926-SM-4AT59	GBM(T=153,N=1151)	Normal	4.1954
GTEX-131XH-0011-R3b-SM-5DUWM	GBM(T=153,N=1151)	Normal	3.6253
GTEX-1192X-3226-SM-5987D	GBM(T=153,N=1151)	Normal	4.4039
GTEX-ZVZQ-0011-R5b-SM-57WDC	GBM(T=153,N=1151)	Normal	3.6276
GTEX-13X6K-0011-R8b-SM-5PNZ4	GBM(T=153,N=1151)	Normal	3.9374
GTEX-12ZZZ-0011-R6b-SM-5EQ5B	GBM(T=153,N=1151)	Normal	3.5838
GTEX-13G51-0011-R6b-SM-5LZX4	GBM(T=153,N=1151)	Normal	3.9059
GTEX-YFC4-0011-R10a-SM-4SOK5	GBM(T=153,N=1151)	Normal	3.7813
GTEX-13112-0011-R4b-SM-5DUXL	GBM(T=153,N=1151)	Normal	3.278
GTEX-1313W-0011-R1b-SM-5EQ4A	GBM(T=153,N=1151)	Normal	3.4181
GTEX-Q2AG-2826-SM-2HMJQ	GBM(T=153,N=1151)	Normal	4.4107
TCGA-19-1787-01	GBMLGG(T=662,N=1151)	Tumor	5.6043
TCGA-S9-A7J2-01	GBMLGG(T=662,N=1151)	Tumor	5.6144
TCGA-E1-A7YI-01	GBMLGG(T=662,N=1151)	Tumor	6.5736
TCGA-06-5412-01	GBMLGG(T=662,N=1151)	Tumor	6.0684
TCGA-DU-7302-01	GBMLGG(T=662,N=1151)	Tumor	6.2585
TCGA-DU-A7TI-01	GBMLGG(T=662,N=1151)	Tumor	5.804
TCGA-16-0846-01	GBMLGG(T=662,N=1151)	Tumor	5.1894
TCGA-12-5299-01	GBMLGG(T=662,N=1151)	Tumor	5.5846
TCGA-P5-A5EX-01	GBMLGG(T=662,N=1151)	Tumor	6.2114
TCGA-HT-8563-01	GBMLGG(T=662,N=1151)	Tumor	7.472
TCGA-06-2561-01	GBMLGG(T=662,N=1151)	Tumor	6.9176
TCGA-DU-7012-01	GBMLGG(T=662,N=1151)	Tumor	6.0492
TCGA-E1-5322-01	GBMLGG(T=662,N=1151)	Tumor	5.5838
TCGA-HT-8558-01	GBMLGG(T=662,N=1151)	Tumor	4.7247
TCGA-S9-A6U8-01	GBMLGG(T=662,N=1151)	Tumor	5.6165
TCGA-CS-5393-01	GBMLGG(T=662,N=1151)	Tumor	5.1993
TCGA-HT-7854-01	GBMLGG(T=662,N=1151)	Tumor	5.9038
TCGA-HT-7874-01	GBMLGG(T=662,N=1151)	Tumor	5.5069
TCGA-RY-A845-01	GBMLGG(T=662,N=1151)	Tumor	5.5979
TCGA-06-0132-01	GBMLGG(T=662,N=1151)	Tumor	5.5097
TCGA-HT-7616-01	GBMLGG(T=662,N=1151)	Tumor	6.0516
TCGA-KT-A7W1-01	GBMLGG(T=662,N=1151)	Tumor	6.5854
TCGA-P5-A5F2-01	GBMLGG(T=662,N=1151)	Tumor	5.85
TCGA-26-5136-01	GBMLGG(T=662,N=1151)	Tumor	5.0361
TCGA-27-2521-01	GBMLGG(T=662,N=1151)	Tumor	4.7892
TCGA-19-2629-01	GBMLGG(T=662,N=1151)	Tumor	5.7506
TCGA-06-0238-01	GBMLGG(T=662,N=1151)	Tumor	4.549
TCGA-06-0749-01	GBMLGG(T=662,N=1151)	Tumor	4.5619
TCGA-CS-5396-01	GBMLGG(T=662,N=1151)	Tumor	7.3001
TCGA-HT-7680-01	GBMLGG(T=662,N=1151)	Tumor	6.067
TCGA-S9-A7IS-01	GBMLGG(T=662,N=1151)	Tumor	5.8204
TCGA-06-0174-01	GBMLGG(T=662,N=1151)	Tumor	5.5598
TCGA-HW-7486-01	GBMLGG(T=662,N=1151)	Tumor	5.4489
TCGA-P5-A5F1-01	GBMLGG(T=662,N=1151)	Tumor	5.3008
TCGA-DU-7011-01	GBMLGG(T=662,N=1151)	Tumor	5.2769
TCGA-06-5414-01	GBMLGG(T=662,N=1151)	Tumor	7.073
TCGA-P5-A77X-01	GBMLGG(T=662,N=1151)	Tumor	6.0328
TCGA-28-5207-01	GBMLGG(T=662,N=1151)	Tumor	5.1485
TCGA-VM-A8CA-01	GBMLGG(T=662,N=1151)	Tumor	5.1218
TCGA-DU-7015-01	GBMLGG(T=662,N=1151)	Tumor	6.0661
TCGA-TM-A7C5-01	GBMLGG(T=662,N=1151)	Tumor	5.1719
TCGA-DU-8162-01	GBMLGG(T=662,N=1151)	Tumor	5.8758
TCGA-TM-A84O-01	GBMLGG(T=662,N=1151)	Tumor	5.752
TCGA-06-5410-01	GBMLGG(T=662,N=1151)	Tumor	5.9493
TCGA-06-0747-01	GBMLGG(T=662,N=1151)	Tumor	6.3018
TCGA-FG-A60K-01	GBMLGG(T=662,N=1151)	Tumor	5.9843
TCGA-S9-A7R3-01	GBMLGG(T=662,N=1151)	Tumor	5.6605
TCGA-TQ-A7RN-01	GBMLGG(T=662,N=1151)	Tumor	5.5276
TCGA-28-2513-01	GBMLGG(T=662,N=1151)	Tumor	6.3738
TCGA-DU-A6S6-01	GBMLGG(T=662,N=1151)	Tumor	4.6484
TCGA-S9-A7R2-01	GBMLGG(T=662,N=1151)	Tumor	4.6017
TCGA-P5-A735-01	GBMLGG(T=662,N=1151)	Tumor	4.4659
TCGA-76-4927-01	GBMLGG(T=662,N=1151)	Tumor	5.8762
TCGA-HT-7691-01	GBMLGG(T=662,N=1151)	Tumor	6.7635
TCGA-FG-A6J1-01	GBMLGG(T=662,N=1151)	Tumor	4.0934
TCGA-DU-6402-01	GBMLGG(T=662,N=1151)	Tumor	6.7841
TCGA-HT-8104-01	GBMLGG(T=662,N=1151)	Tumor	6.4824
TCGA-FN-7833-01	GBMLGG(T=662,N=1151)	Tumor	5.0696
TCGA-HT-7473-01	GBMLGG(T=662,N=1151)	Tumor	6.7565
TCGA-06-0645-01	GBMLGG(T=662,N=1151)	Tumor	5.8523
TCGA-06-2565-01	GBMLGG(T=662,N=1151)	Tumor	6.742
TCGA-HT-8019-01	GBMLGG(T=662,N=1151)	Tumor	4.1922
TCGA-06-0130-01	GBMLGG(T=662,N=1151)	Tumor	6.1647
TCGA-06-0750-01	GBMLGG(T=662,N=1151)	Tumor	4.9663
TCGA-DB-A4XF-01	GBMLGG(T=662,N=1151)	Tumor	6.2273
TCGA-HT-A5RA-01	GBMLGG(T=662,N=1151)	Tumor	7.0612
TCGA-E1-A7YL-01	GBMLGG(T=662,N=1151)	Tumor	6.0637
TCGA-27-1831-01	GBMLGG(T=662,N=1151)	Tumor	6.2744
TCGA-HT-A61B-01	GBMLGG(T=662,N=1151)	Tumor	4.6148
TCGA-TM-A7CA-01	GBMLGG(T=662,N=1151)	Tumor	5.1506
TCGA-06-5416-01	GBMLGG(T=662,N=1151)	Tumor	4.0357
TCGA-HT-7684-01	GBMLGG(T=662,N=1151)	Tumor	5.0904
TCGA-HW-8322-01	GBMLGG(T=662,N=1151)	Tumor	5.6259
TCGA-S9-A6U9-01	GBMLGG(T=662,N=1151)	Tumor	5.1591
TCGA-HT-7676-01	GBMLGG(T=662,N=1151)	Tumor	4.8288
TCGA-HT-7469-01	GBMLGG(T=662,N=1151)	Tumor	4.8379
TCGA-DH-A7UU-01	GBMLGG(T=662,N=1151)	Tumor	5.233
TCGA-HT-7873-01	GBMLGG(T=662,N=1151)	Tumor	5.9635
TCGA-HW-A5KK-01	GBMLGG(T=662,N=1151)	Tumor	5.6524
TCGA-DB-A64P-01	GBMLGG(T=662,N=1151)	Tumor	5.0947
TCGA-HT-7478-01	GBMLGG(T=662,N=1151)	Tumor	6.0471
TCGA-S9-A6TX-01	GBMLGG(T=662,N=1151)	Tumor	5.1185
TCGA-RY-A83Z-01	GBMLGG(T=662,N=1151)	Tumor	4.2817
TCGA-FG-6688-01	GBMLGG(T=662,N=1151)	Tumor	4.9977
TCGA-06-0141-01	GBMLGG(T=662,N=1151)	Tumor	6.1992
TCGA-06-0125-01	GBMLGG(T=662,N=1151)	Tumor	6.4176
TCGA-FG-A4MT-01	GBMLGG(T=662,N=1151)	Tumor	4.8027
TCGA-76-4925-01	GBMLGG(T=662,N=1151)	Tumor	5.4141
TCGA-FG-A6IZ-01	GBMLGG(T=662,N=1151)	Tumor	4.3603
TCGA-HT-8113-01	GBMLGG(T=662,N=1151)	Tumor	4.7214
TCGA-DH-A7UT-01	GBMLGG(T=662,N=1151)	Tumor	5.1631
TCGA-76-4932-01	GBMLGG(T=662,N=1151)	Tumor	5.4932
TCGA-EZ-7264-01	GBMLGG(T=662,N=1151)	Tumor	6.0596
TCGA-TQ-A7RF-01	GBMLGG(T=662,N=1151)	Tumor	5.7975
TCGA-28-2510-01	GBMLGG(T=662,N=1151)	Tumor	5.2472
TCGA-DB-5274-01	GBMLGG(T=662,N=1151)	Tumor	4.1268
TCGA-S9-A7R8-01	GBMLGG(T=662,N=1151)	Tumor	5.4292
TCGA-FG-7641-01	GBMLGG(T=662,N=1151)	Tumor	5.899
TCGA-HW-7495-01	GBMLGG(T=662,N=1151)	Tumor	5.687
TCGA-CS-6669-01	GBMLGG(T=662,N=1151)	Tumor	4.1914
TCGA-HT-7481-01	GBMLGG(T=662,N=1151)	Tumor	5.6433
TCGA-DU-8163-01	GBMLGG(T=662,N=1151)	Tumor	5.8532
TCGA-S9-A6WD-01	GBMLGG(T=662,N=1151)	Tumor	5.5702
TCGA-CS-4942-01	GBMLGG(T=662,N=1151)	Tumor	6.0285
TCGA-HT-8110-01	GBMLGG(T=662,N=1151)	Tumor	5.9821
TCGA-HT-8106-01	GBMLGG(T=662,N=1151)	Tumor	6.7451
TCGA-QH-A6CW-01	GBMLGG(T=662,N=1151)	Tumor	4.6346
TCGA-RY-A840-01	GBMLGG(T=662,N=1151)	Tumor	5.3276
TCGA-06-0743-01	GBMLGG(T=662,N=1151)	Tumor	4.9658
TCGA-HW-8319-01	GBMLGG(T=662,N=1151)	Tumor	5.9129
TCGA-HT-7482-01	GBMLGG(T=662,N=1151)	Tumor	6.176
TCGA-DU-5870-01	GBMLGG(T=662,N=1151)	Tumor	5.7293
TCGA-E1-5304-01	GBMLGG(T=662,N=1151)	Tumor	5.8128
TCGA-TM-A84S-01	GBMLGG(T=662,N=1151)	Tumor	5.2854
TCGA-CS-4943-01	GBMLGG(T=662,N=1151)	Tumor	4.813
TCGA-E1-A7Z3-01	GBMLGG(T=662,N=1151)	Tumor	5.5173
TCGA-14-1034-01	GBMLGG(T=662,N=1151)	Tumor	6.6
TCGA-06-0184-01	GBMLGG(T=662,N=1151)	Tumor	6.0179
TCGA-12-3652-01	GBMLGG(T=662,N=1151)	Tumor	5.4269
TCGA-FG-8182-01	GBMLGG(T=662,N=1151)	Tumor	5.6471
TCGA-26-5132-01	GBMLGG(T=662,N=1151)	Tumor	4.7312
TCGA-DU-A5TW-01	GBMLGG(T=662,N=1151)	Tumor	5.2566
TCGA-TQ-A7RP-01	GBMLGG(T=662,N=1151)	Tumor	5.6863
TCGA-HT-7689-01	GBMLGG(T=662,N=1151)	Tumor	6.2662
TCGA-FG-7638-01	GBMLGG(T=662,N=1151)	Tumor	5.4101
TCGA-32-1970-01	GBMLGG(T=662,N=1151)	Tumor	5.0639
TCGA-P5-A5EV-01	GBMLGG(T=662,N=1151)	Tumor	5.5957
TCGA-HT-7476-01	GBMLGG(T=662,N=1151)	Tumor	4.8851
TCGA-TQ-A7RG-01	GBMLGG(T=662,N=1151)	Tumor	5.9805
TCGA-TM-A84F-01	GBMLGG(T=662,N=1151)	Tumor	5.2998
TCGA-FG-8181-01	GBMLGG(T=662,N=1151)	Tumor	4.7517
TCGA-DU-A7T6-01	GBMLGG(T=662,N=1151)	Tumor	4.6554
TCGA-DB-A4XC-01	GBMLGG(T=662,N=1151)	Tumor	5.7131
TCGA-06-0219-01	GBMLGG(T=662,N=1151)	Tumor	5.5883
TCGA-14-0787-01	GBMLGG(T=662,N=1151)	Tumor	5.6017
TCGA-S9-A6U2-01	GBMLGG(T=662,N=1151)	Tumor	6.0743
TCGA-DB-A75M-01	GBMLGG(T=662,N=1151)	Tumor	4.7824
TCGA-HT-8012-01	GBMLGG(T=662,N=1151)	Tumor	5.4696
TCGA-S9-A7QW-01	GBMLGG(T=662,N=1151)	Tumor	4.6392
TCGA-P5-A733-01	GBMLGG(T=662,N=1151)	Tumor	4.6792
TCGA-E1-A7Z4-01	GBMLGG(T=662,N=1151)	Tumor	5.5333
TCGA-FG-8185-01	GBMLGG(T=662,N=1151)	Tumor	5.5771
TCGA-FG-A4MW-01	GBMLGG(T=662,N=1151)	Tumor	5.6756
TCGA-HW-8320-01	GBMLGG(T=662,N=1151)	Tumor	5.6302
TCGA-DU-5849-01	GBMLGG(T=662,N=1151)	Tumor	4.9246
TCGA-06-0190-01	GBMLGG(T=662,N=1151)	Tumor	6.505
TCGA-DB-5273-01	GBMLGG(T=662,N=1151)	Tumor	5.4892
TCGA-R8-A6MO-01	GBMLGG(T=662,N=1151)	Tumor	4.9723
TCGA-CS-6670-01	GBMLGG(T=662,N=1151)	Tumor	5.0431
TCGA-DU-5854-01	GBMLGG(T=662,N=1151)	Tumor	6.4843
TCGA-S9-A6WL-01	GBMLGG(T=662,N=1151)	Tumor	5.9553
TCGA-S9-A6TV-01	GBMLGG(T=662,N=1151)	Tumor	6.0206
TCGA-26-5135-01	GBMLGG(T=662,N=1151)	Tumor	5.1716
TCGA-S9-A6WE-01	GBMLGG(T=662,N=1151)	Tumor	5.5341
TCGA-76-4931-01	GBMLGG(T=662,N=1151)	Tumor	5.709
TCGA-QH-A6XA-01	GBMLGG(T=662,N=1151)	Tumor	5.022
TCGA-DU-6393-01	GBMLGG(T=662,N=1151)	Tumor	6.0978
TCGA-41-3915-01	GBMLGG(T=662,N=1151)	Tumor	5.7599
TCGA-VM-A8C9-01	GBMLGG(T=662,N=1151)	Tumor	4.0678
TCGA-06-0649-01	GBMLGG(T=662,N=1151)	Tumor	7.0511
TCGA-DU-5853-01	GBMLGG(T=662,N=1151)	Tumor	5.6679
TCGA-12-0618-01	GBMLGG(T=662,N=1151)	Tumor	5.645
TCGA-FG-5962-01	GBMLGG(T=662,N=1151)	Tumor	5.6052
TCGA-27-2524-01	GBMLGG(T=662,N=1151)	Tumor	5.0036
TCGA-QH-A65S-01	GBMLGG(T=662,N=1151)	Tumor	4.8986
TCGA-F6-A8O4-01	GBMLGG(T=662,N=1151)	Tumor	5.1851
TCGA-28-1753-01	GBMLGG(T=662,N=1151)	Tumor	5.4396
TCGA-QH-A870-01	GBMLGG(T=662,N=1151)	Tumor	6.2106
TCGA-S9-A7R1-01	GBMLGG(T=662,N=1151)	Tumor	4.7677
TCGA-TQ-A7RH-01	GBMLGG(T=662,N=1151)	Tumor	5.1143
TCGA-12-5295-01	GBMLGG(T=662,N=1151)	Tumor	6.3663
TCGA-E1-A7YQ-01	GBMLGG(T=662,N=1151)	Tumor	6.0635
TCGA-27-2523-01	GBMLGG(T=662,N=1151)	Tumor	5.6404
TCGA-HT-8107-01	GBMLGG(T=662,N=1151)	Tumor	5.2687
TCGA-P5-A5ET-01	GBMLGG(T=662,N=1151)	Tumor	4.9635
TCGA-P5-A72W-01	GBMLGG(T=662,N=1151)	Tumor	4.5892
TCGA-DB-A64L-01	GBMLGG(T=662,N=1151)	Tumor	5.1322
TCGA-HW-7493-01	GBMLGG(T=662,N=1151)	Tumor	6.4437
TCGA-TM-A84R-01	GBMLGG(T=662,N=1151)	Tumor	5.1671
TCGA-HT-A74L-01	GBMLGG(T=662,N=1151)	Tumor	5.824
TCGA-HT-7477-01	GBMLGG(T=662,N=1151)	Tumor	5.5744
TCGA-FG-A87Q-01	GBMLGG(T=662,N=1151)	Tumor	5.7115
TCGA-FG-A70Z-01	GBMLGG(T=662,N=1151)	Tumor	5.8435
TCGA-FG-A4MU-01	GBMLGG(T=662,N=1151)	Tumor	6.0334
TCGA-DB-A4XB-01	GBMLGG(T=662,N=1151)	Tumor	5.6407
TCGA-WY-A85D-01	GBMLGG(T=662,N=1151)	Tumor	4.9275
TCGA-DU-A5TR-01	GBMLGG(T=662,N=1151)	Tumor	4.6932
TCGA-CS-4941-01	GBMLGG(T=662,N=1151)	Tumor	6.2649
TCGA-HT-A615-01	GBMLGG(T=662,N=1151)	Tumor	5.6253
TCGA-06-2569-01	GBMLGG(T=662,N=1151)	Tumor	4.1177
TCGA-HT-A5RB-01	GBMLGG(T=662,N=1151)	Tumor	5.1048
TCGA-E1-A7YN-01	GBMLGG(T=662,N=1151)	Tumor	5.1879
TCGA-27-1830-01	GBMLGG(T=662,N=1151)	Tumor	5.9953
TCGA-QH-A6XC-01	GBMLGG(T=662,N=1151)	Tumor	4.5116
TCGA-06-2559-01	GBMLGG(T=662,N=1151)	Tumor	6.0009
TCGA-S9-A6WN-01	GBMLGG(T=662,N=1151)	Tumor	7.3096
TCGA-P5-A72X-01	GBMLGG(T=662,N=1151)	Tumor	4.9069
TCGA-WY-A858-01	GBMLGG(T=662,N=1151)	Tumor	4.2517
TCGA-DU-7014-01	GBMLGG(T=662,N=1151)	Tumor	4.8011
TCGA-27-2526-01	GBMLGG(T=662,N=1151)	Tumor	5.765
TCGA-VM-A8CF-01	GBMLGG(T=662,N=1151)	Tumor	4.3067
TCGA-06-5856-01	GBMLGG(T=662,N=1151)	Tumor	6.7611
TCGA-26-1442-01	GBMLGG(T=662,N=1151)	Tumor	5.6247
TCGA-CS-4938-01	GBMLGG(T=662,N=1151)	Tumor	5.6091
TCGA-DU-8166-01	GBMLGG(T=662,N=1151)	Tumor	6.2606
TCGA-DU-7300-01	GBMLGG(T=662,N=1151)	Tumor	5.1879
TCGA-DU-7292-01	GBMLGG(T=662,N=1151)	Tumor	5.8074
TCGA-DB-A75P-01	GBMLGG(T=662,N=1151)	Tumor	6.2585
TCGA-06-5418-01	GBMLGG(T=662,N=1151)	Tumor	6.2536
TCGA-FG-6691-01	GBMLGG(T=662,N=1151)	Tumor	6.0468
TCGA-26-5139-01	GBMLGG(T=662,N=1151)	Tumor	6.2303
TCGA-06-5417-01	GBMLGG(T=662,N=1151)	Tumor	6.1766
TCGA-DB-5279-01	GBMLGG(T=662,N=1151)	Tumor	6.4461
TCGA-S9-A6WI-01	GBMLGG(T=662,N=1151)	Tumor	4.0063
TCGA-DB-A64S-01	GBMLGG(T=662,N=1151)	Tumor	5.2319
TCGA-FG-6692-01	GBMLGG(T=662,N=1151)	Tumor	4.8996
TCGA-HW-7489-01	GBMLGG(T=662,N=1151)	Tumor	4.9874
TCGA-R8-A6YH-01	GBMLGG(T=662,N=1151)	Tumor	4.5429
TCGA-26-5134-01	GBMLGG(T=662,N=1151)	Tumor	2.98
TCGA-HT-8114-01	GBMLGG(T=662,N=1151)	Tumor	6.7882
TCGA-TM-A84H-01	GBMLGG(T=662,N=1151)	Tumor	6.2118
TCGA-DB-A64V-01	GBMLGG(T=662,N=1151)	Tumor	5.0483
TCGA-DU-7019-01	GBMLGG(T=662,N=1151)	Tumor	6.4395
TCGA-S9-A7R4-01	GBMLGG(T=662,N=1151)	Tumor	5.6337
TCGA-S9-A7J3-01	GBMLGG(T=662,N=1151)	Tumor	5.9112
TCGA-TM-A84L-01	GBMLGG(T=662,N=1151)	Tumor	5.4403
TCGA-E1-A7YH-01	GBMLGG(T=662,N=1151)	Tumor	5.6744
TCGA-06-5413-01	GBMLGG(T=662,N=1151)	Tumor	5.7634
TCGA-76-4929-01	GBMLGG(T=662,N=1151)	Tumor	5.6221
TCGA-06-0646-01	GBMLGG(T=662,N=1151)	Tumor	5.927
TCGA-QH-A65Z-01	GBMLGG(T=662,N=1151)	Tumor	5.6419
TCGA-DU-A7TD-01	GBMLGG(T=662,N=1151)	Tumor	5.9549
TCGA-DU-5871-01	GBMLGG(T=662,N=1151)	Tumor	6.0944
TCGA-HW-A5KL-01	GBMLGG(T=662,N=1151)	Tumor	4.7252
TCGA-RY-A83X-01	GBMLGG(T=662,N=1151)	Tumor	5.5693
TCGA-HT-7687-01	GBMLGG(T=662,N=1151)	Tumor	5.9907
TCGA-HT-A4DV-01	GBMLGG(T=662,N=1151)	Tumor	4.8694
TCGA-WY-A85A-01	GBMLGG(T=662,N=1151)	Tumor	4.7944
TCGA-12-3650-01	GBMLGG(T=662,N=1151)	Tumor	5.5922
TCGA-19-2620-01	GBMLGG(T=662,N=1151)	Tumor	6.5755
TCGA-DB-5281-01	GBMLGG(T=662,N=1151)	Tumor	6.7933
TCGA-E1-A7YK-01	GBMLGG(T=662,N=1151)	Tumor	5.3631
TCGA-28-5213-01	GBMLGG(T=662,N=1151)	Tumor	5.9395
TCGA-DU-A7TA-01	GBMLGG(T=662,N=1151)	Tumor	5.7074
TCGA-CS-5395-01	GBMLGG(T=662,N=1151)	Tumor	6.5195
TCGA-DH-A7UR-01	GBMLGG(T=662,N=1151)	Tumor	4.0548
TCGA-DU-6400-01	GBMLGG(T=662,N=1151)	Tumor	5.5107
TCGA-06-0138-01	GBMLGG(T=662,N=1151)	Tumor	5.3684
TCGA-HT-A5R5-01	GBMLGG(T=662,N=1151)	Tumor	5.5087
TCGA-HT-8018-01	GBMLGG(T=662,N=1151)	Tumor	5.8948
TCGA-FG-A713-01	GBMLGG(T=662,N=1151)	Tumor	4.3491
TCGA-S9-A6WP-01	GBMLGG(T=662,N=1151)	Tumor	5.4532
TCGA-S9-A6U5-01	GBMLGG(T=662,N=1151)	Tumor	5.677
TCGA-E1-A7YO-01	GBMLGG(T=662,N=1151)	Tumor	5.7613
TCGA-FG-A710-01	GBMLGG(T=662,N=1151)	Tumor	5.1819
TCGA-QH-A6X8-01	GBMLGG(T=662,N=1151)	Tumor	5.545
TCGA-06-5415-01	GBMLGG(T=662,N=1151)	Tumor	5.972
TCGA-HT-7610-01	GBMLGG(T=662,N=1151)	Tumor	5.8176
TCGA-HT-7875-01	GBMLGG(T=662,N=1151)	Tumor	5.4653
TCGA-DU-A6S3-01	GBMLGG(T=662,N=1151)	Tumor	3.9097
TCGA-R8-A6MK-01	GBMLGG(T=662,N=1151)	Tumor	5.9828
TCGA-P5-A5F0-01	GBMLGG(T=662,N=1151)	Tumor	5.3316
TCGA-06-0139-01	GBMLGG(T=662,N=1151)	Tumor	5.6633
TCGA-02-0047-01	GBMLGG(T=662,N=1151)	Tumor	6.6259
TCGA-S9-A6TS-01	GBMLGG(T=662,N=1151)	Tumor	5.5707
TCGA-S9-A6TW-01	GBMLGG(T=662,N=1151)	Tumor	4.6825
TCGA-E1-5303-01	GBMLGG(T=662,N=1151)	Tumor	6.1436
TCGA-DU-7299-01	GBMLGG(T=662,N=1151)	Tumor	6.2338
TCGA-DH-5140-01	GBMLGG(T=662,N=1151)	Tumor	6.3738
TCGA-S9-A7QX-01	GBMLGG(T=662,N=1151)	Tumor	4.9236
TCGA-DU-6408-01	GBMLGG(T=662,N=1151)	Tumor	5.3416
TCGA-14-0789-01	GBMLGG(T=662,N=1151)	Tumor	6.7442
TCGA-FG-5964-01	GBMLGG(T=662,N=1151)	Tumor	4.2817
TCGA-DB-A64Q-01	GBMLGG(T=662,N=1151)	Tumor	6.1886
TCGA-S9-A6WH-01	GBMLGG(T=662,N=1151)	Tumor	4.7235
TCGA-12-0616-01	GBMLGG(T=662,N=1151)	Tumor	4.8364
TCGA-DU-A6S8-01	GBMLGG(T=662,N=1151)	Tumor	5.1719
TCGA-HT-7858-01	GBMLGG(T=662,N=1151)	Tumor	5.5236
TCGA-32-1982-01	GBMLGG(T=662,N=1151)	Tumor	5.5078
TCGA-HT-7860-01	GBMLGG(T=662,N=1151)	Tumor	7.3138
TCGA-DU-7006-01	GBMLGG(T=662,N=1151)	Tumor	7.6337
TCGA-TQ-A7RS-01	GBMLGG(T=662,N=1151)	Tumor	5.4077
TCGA-DU-7009-01	GBMLGG(T=662,N=1151)	Tumor	5.3875
TCGA-DU-7010-01	GBMLGG(T=662,N=1151)	Tumor	6.3885
TCGA-QH-A6X3-01	GBMLGG(T=662,N=1151)	Tumor	5.4712
TCGA-DU-8164-01	GBMLGG(T=662,N=1151)	Tumor	6.223
TCGA-DU-7018-01	GBMLGG(T=662,N=1151)	Tumor	5.51
TCGA-R8-A73M-01	GBMLGG(T=662,N=1151)	Tumor	4.904
TCGA-DB-A75L-01	GBMLGG(T=662,N=1151)	Tumor	5.608
TCGA-RY-A843-01	GBMLGG(T=662,N=1151)	Tumor	5.9745
TCGA-HT-7693-01	GBMLGG(T=662,N=1151)	Tumor	6.3138
TCGA-DU-A76L-01	GBMLGG(T=662,N=1151)	Tumor	6.2485
TCGA-28-5220-01	GBMLGG(T=662,N=1151)	Tumor	5.7049
TCGA-HT-7472-01	GBMLGG(T=662,N=1151)	Tumor	6.2064
TCGA-14-0817-01	GBMLGG(T=662,N=1151)	Tumor	4.8475
TCGA-12-1597-01	GBMLGG(T=662,N=1151)	Tumor	4.95
TCGA-06-2570-01	GBMLGG(T=662,N=1151)	Tumor	5.6017
TCGA-TQ-A8XE-01	GBMLGG(T=662,N=1151)	Tumor	5.2122
TCGA-HT-A616-01	GBMLGG(T=662,N=1151)	Tumor	5.1489
TCGA-FG-A4MY-01	GBMLGG(T=662,N=1151)	Tumor	5.2891
TCGA-HT-7681-01	GBMLGG(T=662,N=1151)	Tumor	5.366
TCGA-CS-5390-01	GBMLGG(T=662,N=1151)	Tumor	5.7934
TCGA-DU-A6S2-01	GBMLGG(T=662,N=1151)	Tumor	4.9495
TCGA-P5-A5EW-01	GBMLGG(T=662,N=1151)	Tumor	6.3975
TCGA-DU-7309-01	GBMLGG(T=662,N=1151)	Tumor	5.5777
TCGA-FG-A87N-01	GBMLGG(T=662,N=1151)	Tumor	6.589
TCGA-DB-A4XH-01	GBMLGG(T=662,N=1151)	Tumor	4.6375
TCGA-HT-7485-01	GBMLGG(T=662,N=1151)	Tumor	6.3324
TCGA-06-0211-01	GBMLGG(T=662,N=1151)	Tumor	6.2827
TCGA-VV-A86M-01	GBMLGG(T=662,N=1151)	Tumor	5.2012
TCGA-HT-7468-01	GBMLGG(T=662,N=1151)	Tumor	6.4116
TCGA-02-2483-01	GBMLGG(T=662,N=1151)	Tumor	4.717
TCGA-HT-7677-01	GBMLGG(T=662,N=1151)	Tumor	5.9033
TCGA-VW-A7QS-01	GBMLGG(T=662,N=1151)	Tumor	5.5021
TCGA-DU-A5TY-01	GBMLGG(T=662,N=1151)	Tumor	5.1305
TCGA-HT-8109-01	GBMLGG(T=662,N=1151)	Tumor	5.7007
TCGA-06-0156-01	GBMLGG(T=662,N=1151)	Tumor	5.9441
TCGA-S9-A6TZ-01	GBMLGG(T=662,N=1151)	Tumor	6.8016
TCGA-HT-7606-01	GBMLGG(T=662,N=1151)	Tumor	5.9502
TCGA-DH-5142-01	GBMLGG(T=662,N=1151)	Tumor	5.2671
TCGA-DU-7294-01	GBMLGG(T=662,N=1151)	Tumor	5.8084
TCGA-HT-7479-01	GBMLGG(T=662,N=1151)	Tumor	5.4663
TCGA-DB-5275-01	GBMLGG(T=662,N=1151)	Tumor	5.4396
TCGA-TM-A7C4-01	GBMLGG(T=662,N=1151)	Tumor	4.9795
TCGA-27-1837-01	GBMLGG(T=662,N=1151)	Tumor	5.8713
TCGA-DU-5872-01	GBMLGG(T=662,N=1151)	Tumor	5.4832
TCGA-FG-8186-01	GBMLGG(T=662,N=1151)	Tumor	5.6801
TCGA-TM-A84I-01	GBMLGG(T=662,N=1151)	Tumor	5.7084
TCGA-S9-A6U6-01	GBMLGG(T=662,N=1151)	Tumor	5.187
TCGA-E1-5305-01	GBMLGG(T=662,N=1151)	Tumor	6.3433
TCGA-DU-6395-01	GBMLGG(T=662,N=1151)	Tumor	4.6358
TCGA-28-5204-01	GBMLGG(T=662,N=1151)	Tumor	5.6668
TCGA-TM-A84T-01	GBMLGG(T=662,N=1151)	Tumor	4.6363
TCGA-HT-7879-01	GBMLGG(T=662,N=1151)	Tumor	5.393
TCGA-S9-A7IZ-01	GBMLGG(T=662,N=1151)	Tumor	6.3882
TCGA-HT-7602-01	GBMLGG(T=662,N=1151)	Tumor	5.1973
TCGA-32-5222-01	GBMLGG(T=662,N=1151)	Tumor	5.5608
TCGA-DU-A7TJ-01	GBMLGG(T=662,N=1151)	Tumor	6.8823
TCGA-28-5209-01	GBMLGG(T=662,N=1151)	Tumor	6.478
TCGA-P5-A77W-01	GBMLGG(T=662,N=1151)	Tumor	4.9174
TCGA-27-2519-01	GBMLGG(T=662,N=1151)	Tumor	5.4542
TCGA-CS-6186-01	GBMLGG(T=662,N=1151)	Tumor	4.6876
TCGA-DU-7008-01	GBMLGG(T=662,N=1151)	Tumor	5.5132
TCGA-14-0790-01	GBMLGG(T=662,N=1151)	Tumor	5.569
TCGA-P5-A5EU-01	GBMLGG(T=662,N=1151)	Tumor	6.2611
TCGA-HT-7688-01	GBMLGG(T=662,N=1151)	Tumor	4.9598
TCGA-DU-A7T8-01	GBMLGG(T=662,N=1151)	Tumor	4.7944
TCGA-DB-A64U-01	GBMLGG(T=662,N=1151)	Tumor	5.6389
TCGA-HT-A61C-01	GBMLGG(T=662,N=1151)	Tumor	4.8324
TCGA-12-0821-01	GBMLGG(T=662,N=1151)	Tumor	5.5996
TCGA-19-2619-01	GBMLGG(T=662,N=1151)	Tumor	6.3036
TCGA-F6-A8O3-01	GBMLGG(T=662,N=1151)	Tumor	5.822
TCGA-DB-A64O-01	GBMLGG(T=662,N=1151)	Tumor	6.2472
TCGA-R8-A6ML-01	GBMLGG(T=662,N=1151)	Tumor	5.6772
TCGA-DU-A5TT-01	GBMLGG(T=662,N=1151)	Tumor	4.7214
TCGA-27-1835-01	GBMLGG(T=662,N=1151)	Tumor	6.1719
TCGA-HT-8111-01	GBMLGG(T=662,N=1151)	Tumor	5.5005
TCGA-S9-A7QZ-01	GBMLGG(T=662,N=1151)	Tumor	5.2479
TCGA-12-0619-01	GBMLGG(T=662,N=1151)	Tumor	6.095
TCGA-06-0168-01	GBMLGG(T=662,N=1151)	Tumor	4.8135
TCGA-IK-7675-01	GBMLGG(T=662,N=1151)	Tumor	6.1067
TCGA-TQ-A7RW-01	GBMLGG(T=662,N=1151)	Tumor	5.8207
TCGA-TQ-A7RU-01	GBMLGG(T=662,N=1151)	Tumor	5.2791
TCGA-27-2528-01	GBMLGG(T=662,N=1151)	Tumor	5.435
TCGA-HT-7470-01	GBMLGG(T=662,N=1151)	Tumor	6
TCGA-HT-8108-01	GBMLGG(T=662,N=1151)	Tumor	4.8445
TCGA-DB-A4XE-01	GBMLGG(T=662,N=1151)	Tumor	5.3038
TCGA-HT-A4DS-01	GBMLGG(T=662,N=1151)	Tumor	4.5668
TCGA-E1-A7YU-01	GBMLGG(T=662,N=1151)	Tumor	5.07
TCGA-DU-8158-01	GBMLGG(T=662,N=1151)	Tumor	6.385
TCGA-HT-7474-01	GBMLGG(T=662,N=1151)	Tumor	5.2638
TCGA-DH-5143-01	GBMLGG(T=662,N=1151)	Tumor	5.2806
TCGA-TQ-A7RJ-01	GBMLGG(T=662,N=1151)	Tumor	5.851
TCGA-TM-A84J-01	GBMLGG(T=662,N=1151)	Tumor	6.2521
TCGA-E1-A7YD-01	GBMLGG(T=662,N=1151)	Tumor	6.1389
TCGA-S9-A7QY-01	GBMLGG(T=662,N=1151)	Tumor	4.7202
TCGA-P5-A731-01	GBMLGG(T=662,N=1151)	Tumor	5.2134
TCGA-E1-A7YE-01	GBMLGG(T=662,N=1151)	Tumor	6.3834
TCGA-HW-8321-01	GBMLGG(T=662,N=1151)	Tumor	6.3535
TCGA-HT-8010-01	GBMLGG(T=662,N=1151)	Tumor	5.2299
TCGA-DB-5270-01	GBMLGG(T=662,N=1151)	Tumor	4.9122
TCGA-HT-A5R9-01	GBMLGG(T=662,N=1151)	Tumor	4.3937
TCGA-KT-A74X-01	GBMLGG(T=662,N=1151)	Tumor	5.1946
TCGA-HT-A74K-01	GBMLGG(T=662,N=1151)	Tumor	3.8299
TCGA-WY-A85C-01	GBMLGG(T=662,N=1151)	Tumor	4.8485
TCGA-FG-8188-01	GBMLGG(T=662,N=1151)	Tumor	5.5173
TCGA-DU-A6S7-01	GBMLGG(T=662,N=1151)	Tumor	4.4693
TCGA-HT-7855-01	GBMLGG(T=662,N=1151)	Tumor	6.055
TCGA-HT-8015-01	GBMLGG(T=662,N=1151)	Tumor	6.281
TCGA-DB-A75O-01	GBMLGG(T=662,N=1151)	Tumor	4.7855
TCGA-S9-A6TY-01	GBMLGG(T=662,N=1151)	Tumor	5.1831
TCGA-DU-A7TB-01	GBMLGG(T=662,N=1151)	Tumor	4.9467
TCGA-HT-7604-01	GBMLGG(T=662,N=1151)	Tumor	6.1605
TCGA-HT-7884-01	GBMLGG(T=662,N=1151)	Tumor	5.9451
TCGA-28-5215-01	GBMLGG(T=662,N=1151)	Tumor	6.4133
TCGA-QH-A6CY-01	GBMLGG(T=662,N=1151)	Tumor	5.4508
TCGA-S9-A6WM-01	GBMLGG(T=662,N=1151)	Tumor	6.4553
TCGA-CS-6667-01	GBMLGG(T=662,N=1151)	Tumor	5.3234
TCGA-28-5218-01	GBMLGG(T=662,N=1151)	Tumor	5.0228
TCGA-QH-A6CV-01	GBMLGG(T=662,N=1151)	Tumor	5.2653
TCGA-VM-A8CE-01	GBMLGG(T=662,N=1151)	Tumor	5.3572
TCGA-DB-A64X-01	GBMLGG(T=662,N=1151)	Tumor	4.7729
TCGA-P5-A72U-01	GBMLGG(T=662,N=1151)	Tumor	5.511
TCGA-DB-A75K-01	GBMLGG(T=662,N=1151)	Tumor	5.0544
TCGA-DU-6410-01	GBMLGG(T=662,N=1151)	Tumor	4.9842
TCGA-14-1825-01	GBMLGG(T=662,N=1151)	Tumor	5.6419
TCGA-E1-5307-01	GBMLGG(T=662,N=1151)	Tumor	6.5891
TCGA-S9-A7IY-01	GBMLGG(T=662,N=1151)	Tumor	5.8513
TCGA-P5-A781-01	GBMLGG(T=662,N=1151)	Tumor	5.111
TCGA-DU-6405-01	GBMLGG(T=662,N=1151)	Tumor	6.4467
TCGA-06-0129-01	GBMLGG(T=662,N=1151)	Tumor	6.1018
TCGA-DU-5852-01	GBMLGG(T=662,N=1151)	Tumor	6.3663
TCGA-FG-A6J3-01	GBMLGG(T=662,N=1151)	Tumor	4.2898
TCGA-CS-5397-01	GBMLGG(T=662,N=1151)	Tumor	6.811
TCGA-FG-A70Y-01	GBMLGG(T=662,N=1151)	Tumor	5.5835
TCGA-FG-7643-01	GBMLGG(T=662,N=1151)	Tumor	6.6938
TCGA-06-5859-01	GBMLGG(T=662,N=1151)	Tumor	6.5005
TCGA-TM-A84C-01	GBMLGG(T=662,N=1151)	Tumor	7.3073
TCGA-WY-A85E-01	GBMLGG(T=662,N=1151)	Tumor	5.2873
TCGA-28-1747-01	GBMLGG(T=662,N=1151)	Tumor	5.0063
TCGA-28-2499-01	GBMLGG(T=662,N=1151)	Tumor	5.1775
TCGA-HW-A5KM-01	GBMLGG(T=662,N=1151)	Tumor	5.6744
TCGA-32-1980-01	GBMLGG(T=662,N=1151)	Tumor	5.8321
TCGA-DU-7298-01	GBMLGG(T=662,N=1151)	Tumor	5.8437
TCGA-FG-7637-01	GBMLGG(T=662,N=1151)	Tumor	6.238
TCGA-QH-A65R-01	GBMLGG(T=662,N=1151)	Tumor	4.2487
TCGA-FG-A60J-01	GBMLGG(T=662,N=1151)	Tumor	5.6585
TCGA-FG-8189-01	GBMLGG(T=662,N=1151)	Tumor	4.641
TCGA-P5-A5EY-01	GBMLGG(T=662,N=1151)	Tumor	6.1829
TCGA-06-2564-01	GBMLGG(T=662,N=1151)	Tumor	6.7928
TCGA-06-5408-01	GBMLGG(T=662,N=1151)	Tumor	5.6896
TCGA-27-1832-01	GBMLGG(T=662,N=1151)	Tumor	4.8017
TCGA-14-1829-01	GBMLGG(T=662,N=1151)	Tumor	6.2443
TCGA-QH-A6X5-01	GBMLGG(T=662,N=1151)	Tumor	5.323
TCGA-32-2615-01	GBMLGG(T=662,N=1151)	Tumor	5.7312
TCGA-06-0158-01	GBMLGG(T=662,N=1151)	Tumor	6.0615
TCGA-HT-7605-01	GBMLGG(T=662,N=1151)	Tumor	5.2612
TCGA-DU-6394-01	GBMLGG(T=662,N=1151)	Tumor	7.7631
TCGA-S9-A6WO-01	GBMLGG(T=662,N=1151)	Tumor	5.3618
TCGA-28-5216-01	GBMLGG(T=662,N=1151)	Tumor	5.8694
TCGA-WY-A859-01	GBMLGG(T=662,N=1151)	Tumor	4.4396
TCGA-WY-A85B-01	GBMLGG(T=662,N=1151)	Tumor	4.9208
TCGA-S9-A6UB-01	GBMLGG(T=662,N=1151)	Tumor	5.6789
TCGA-41-2572-01	GBMLGG(T=662,N=1151)	Tumor	4.9653
TCGA-DU-7290-01	GBMLGG(T=662,N=1151)	Tumor	5.8649
TCGA-P5-A5F6-01	GBMLGG(T=662,N=1151)	Tumor	2.1795
TCGA-DU-6407-01	GBMLGG(T=662,N=1151)	Tumor	5.5665
TCGA-02-0055-01	GBMLGG(T=662,N=1151)	Tumor	5.7528
TCGA-HT-7601-01	GBMLGG(T=662,N=1151)	Tumor	6.0715
TCGA-32-2634-01	GBMLGG(T=662,N=1151)	Tumor	5.3844
TCGA-DU-6403-01	GBMLGG(T=662,N=1151)	Tumor	5.7447
TCGA-DB-A4XG-01	GBMLGG(T=662,N=1151)	Tumor	6.1475
TCGA-DB-A64R-01	GBMLGG(T=662,N=1151)	Tumor	5.7208
TCGA-HW-7487-01	GBMLGG(T=662,N=1151)	Tumor	5.4741
TCGA-S9-A7J1-01	GBMLGG(T=662,N=1151)	Tumor	6.4111
TCGA-FG-6689-01	GBMLGG(T=662,N=1151)	Tumor	5.5793
TCGA-HT-8011-01	GBMLGG(T=662,N=1151)	Tumor	5.323
TCGA-E1-A7YJ-01	GBMLGG(T=662,N=1151)	Tumor	6.1649
TCGA-06-5411-01	GBMLGG(T=662,N=1151)	Tumor	5.0913
TCGA-DB-5277-01	GBMLGG(T=662,N=1151)	Tumor	4.815
TCGA-HT-7690-01	GBMLGG(T=662,N=1151)	Tumor	5.8089
TCGA-TM-A84M-01	GBMLGG(T=662,N=1151)	Tumor	6.019
TCGA-HT-8105-01	GBMLGG(T=662,N=1151)	Tumor	5.4056
TCGA-06-0744-01	GBMLGG(T=662,N=1151)	Tumor	3.7115
TCGA-76-4928-01	GBMLGG(T=662,N=1151)	Tumor	6.4784
TCGA-06-0644-01	GBMLGG(T=662,N=1151)	Tumor	6.8572
TCGA-E1-A7YY-01	GBMLGG(T=662,N=1151)	Tumor	5.1643
TCGA-HT-A619-01	GBMLGG(T=662,N=1151)	Tumor	5.3722
TCGA-E1-5318-01	GBMLGG(T=662,N=1151)	Tumor	6.2232
TCGA-P5-A737-01	GBMLGG(T=662,N=1151)	Tumor	4.5552
TCGA-14-0871-01	GBMLGG(T=662,N=1151)	Tumor	4.0329
TCGA-RY-A83Y-01	GBMLGG(T=662,N=1151)	Tumor	5.0308
TCGA-08-0386-01	GBMLGG(T=662,N=1151)	Tumor	5.6479
TCGA-HT-8564-01	GBMLGG(T=662,N=1151)	Tumor	5.5883
TCGA-HT-7686-01	GBMLGG(T=662,N=1151)	Tumor	5.9769
TCGA-E1-A7YM-01	GBMLGG(T=662,N=1151)	Tumor	5.5148
TCGA-DU-7301-01	GBMLGG(T=662,N=1151)	Tumor	6.8173
TCGA-S9-A6UA-01	GBMLGG(T=662,N=1151)	Tumor	6.7623
TCGA-32-2632-01	GBMLGG(T=662,N=1151)	Tumor	5.3169
TCGA-TM-A84G-01	GBMLGG(T=662,N=1151)	Tumor	6.0407
TCGA-VV-A829-01	GBMLGG(T=662,N=1151)	Tumor	6.4974
TCGA-DH-A66B-01	GBMLGG(T=662,N=1151)	Tumor	5.9537
TCGA-HT-A5R7-01	GBMLGG(T=662,N=1151)	Tumor	4.9054
TCGA-CS-5394-01	GBMLGG(T=662,N=1151)	Tumor	6.5193
TCGA-HT-A61A-01	GBMLGG(T=662,N=1151)	Tumor	4.9322
TCGA-HT-7877-01	GBMLGG(T=662,N=1151)	Tumor	5.5957
TCGA-HT-A618-01	GBMLGG(T=662,N=1151)	Tumor	6.565
TCGA-06-0882-01	GBMLGG(T=662,N=1151)	Tumor	5.8125
TCGA-DU-6542-01	GBMLGG(T=662,N=1151)	Tumor	6.0056
TCGA-41-4097-01	GBMLGG(T=662,N=1151)	Tumor	7.2815
TCGA-QH-A6CS-01	GBMLGG(T=662,N=1151)	Tumor	6.8599
TCGA-W9-A837-01	GBMLGG(T=662,N=1151)	Tumor	5.479
TCGA-16-1045-01	GBMLGG(T=662,N=1151)	Tumor	5.822
TCGA-DU-7306-01	GBMLGG(T=662,N=1151)	Tumor	6.3528
TCGA-VM-A8CH-01	GBMLGG(T=662,N=1151)	Tumor	5.8868
TCGA-QH-A6X9-01	GBMLGG(T=662,N=1151)	Tumor	5.5198
TCGA-E1-5311-01	GBMLGG(T=662,N=1151)	Tumor	5.8792
TCGA-S9-A6U0-01	GBMLGG(T=662,N=1151)	Tumor	5.7178
TCGA-QH-A6CZ-01	GBMLGG(T=662,N=1151)	Tumor	5.7623
TCGA-HT-7611-01	GBMLGG(T=662,N=1151)	Tumor	6.1669
TCGA-19-2625-01	GBMLGG(T=662,N=1151)	Tumor	4.5533
TCGA-WH-A86K-01	GBMLGG(T=662,N=1151)	Tumor	4.4925
TCGA-DH-5141-01	GBMLGG(T=662,N=1151)	Tumor	5.037
TCGA-FG-A60L-01	GBMLGG(T=662,N=1151)	Tumor	4.4725
TCGA-DB-5280-01	GBMLGG(T=662,N=1151)	Tumor	6.0976
TCGA-S9-A7IX-01	GBMLGG(T=662,N=1151)	Tumor	6.7609
TCGA-HT-A5RC-01	GBMLGG(T=662,N=1151)	Tumor	7.3136
TCGA-FG-5965-01	GBMLGG(T=662,N=1151)	Tumor	6.0314
TCGA-FG-7634-01	GBMLGG(T=662,N=1151)	Tumor	6.4794
TCGA-S9-A6TU-01	GBMLGG(T=662,N=1151)	Tumor	4.3743
TCGA-27-1834-01	GBMLGG(T=662,N=1151)	Tumor	5.7666
TCGA-DU-7007-01	GBMLGG(T=662,N=1151)	Tumor	6.3391
TCGA-HW-7490-01	GBMLGG(T=662,N=1151)	Tumor	5.5552
TCGA-TM-A7C3-01	GBMLGG(T=662,N=1151)	Tumor	4.7855
TCGA-CS-6668-01	GBMLGG(T=662,N=1151)	Tumor	6.4683
TCGA-S9-A6WG-01	GBMLGG(T=662,N=1151)	Tumor	5.3402
TCGA-DU-8165-01	GBMLGG(T=662,N=1151)	Tumor	6.6358
TCGA-HT-7692-01	GBMLGG(T=662,N=1151)	Tumor	4.1514
TCGA-TQ-A7RM-01	GBMLGG(T=662,N=1151)	Tumor	5.8395
TCGA-HT-7607-01	GBMLGG(T=662,N=1151)	Tumor	5.9626
TCGA-HT-7880-01	GBMLGG(T=662,N=1151)	Tumor	5.0768
TCGA-DU-8161-01	GBMLGG(T=662,N=1151)	Tumor	7.5441
TCGA-HT-7467-01	GBMLGG(T=662,N=1151)	Tumor	5.4692
TCGA-VM-A8CD-01	GBMLGG(T=662,N=1151)	Tumor	7.0641
TCGA-DU-6401-01	GBMLGG(T=662,N=1151)	Tumor	5.5897
TCGA-DU-6396-01	GBMLGG(T=662,N=1151)	Tumor	6.892
TCGA-HT-A74H-01	GBMLGG(T=662,N=1151)	Tumor	4.0849
TCGA-41-2571-01	GBMLGG(T=662,N=1151)	Tumor	3.3519
TCGA-19-4065-01	GBMLGG(T=662,N=1151)	Tumor	5.6374
TCGA-14-0781-01	GBMLGG(T=662,N=1151)	Tumor	7.2456
TCGA-HT-7483-01	GBMLGG(T=662,N=1151)	Tumor	5.796
TCGA-HT-7620-01	GBMLGG(T=662,N=1151)	Tumor	5.3306
TCGA-HT-7480-01	GBMLGG(T=662,N=1151)	Tumor	5.8871
TCGA-06-0157-01	GBMLGG(T=662,N=1151)	Tumor	5.3695
TCGA-S9-A7J0-01	GBMLGG(T=662,N=1151)	Tumor	5.9141
TCGA-12-3653-01	GBMLGG(T=662,N=1151)	Tumor	5.4744
TCGA-P5-A736-01	GBMLGG(T=662,N=1151)	Tumor	4.9959
TCGA-TM-A84Q-01	GBMLGG(T=662,N=1151)	Tumor	5.6988
TCGA-76-4926-01	GBMLGG(T=662,N=1151)	Tumor	5.7118
TCGA-26-5133-01	GBMLGG(T=662,N=1151)	Tumor	6.203
TCGA-06-2562-01	GBMLGG(T=662,N=1151)	Tumor	6.7883
TCGA-RY-A847-01	GBMLGG(T=662,N=1151)	Tumor	4.5229
TCGA-E1-A7YV-01	GBMLGG(T=662,N=1151)	Tumor	6.1651
TCGA-TQ-A7RQ-01	GBMLGG(T=662,N=1151)	Tumor	5.5686
TCGA-FG-8191-01	GBMLGG(T=662,N=1151)	Tumor	5.6893
TCGA-E1-A7YW-01	GBMLGG(T=662,N=1151)	Tumor	5.6527
TCGA-DB-5278-01	GBMLGG(T=662,N=1151)	Tumor	5.4152
TCGA-E1-A7YS-01	GBMLGG(T=662,N=1151)	Tumor	6.5538
TCGA-HT-7695-01	GBMLGG(T=662,N=1151)	Tumor	5.8306
TCGA-DU-A7TC-01	GBMLGG(T=662,N=1151)	Tumor	3.773
TCGA-HW-7491-01	GBMLGG(T=662,N=1151)	Tumor	6.7895
TCGA-DB-A4X9-01	GBMLGG(T=662,N=1151)	Tumor	5.8795
TCGA-HT-A614-01	GBMLGG(T=662,N=1151)	Tumor	5.2732
TCGA-TQ-A7RI-01	GBMLGG(T=662,N=1151)	Tumor	6.0668
TCGA-CS-6188-01	GBMLGG(T=662,N=1151)	Tumor	7.1979
TCGA-QH-A86X-01	GBMLGG(T=662,N=1151)	Tumor	5.7156
TCGA-DU-A76R-01	GBMLGG(T=662,N=1151)	Tumor	6.1882
TCGA-DH-5144-01	GBMLGG(T=662,N=1151)	Tumor	4.8161
TCGA-DU-8168-01	GBMLGG(T=662,N=1151)	Tumor	6.4645
TCGA-VM-A8C8-01	GBMLGG(T=662,N=1151)	Tumor	5.6209
TCGA-HT-7882-01	GBMLGG(T=662,N=1151)	Tumor	6.4605
TCGA-DU-6399-01	GBMLGG(T=662,N=1151)	Tumor	5.8063
TCGA-S9-A7R7-01	GBMLGG(T=662,N=1151)	Tumor	6.7573
TCGA-41-5651-01	GBMLGG(T=662,N=1151)	Tumor	4.9505
TCGA-E1-A7Z2-01	GBMLGG(T=662,N=1151)	Tumor	6.334
TCGA-DU-A5TP-01	GBMLGG(T=662,N=1151)	Tumor	5.7423
TCGA-06-0210-01	GBMLGG(T=662,N=1151)	Tumor	6.6324
TCGA-FG-8187-01	GBMLGG(T=662,N=1151)	Tumor	5.2047
TCGA-19-2624-01	GBMLGG(T=662,N=1151)	Tumor	5.0938
TCGA-IK-8125-01	GBMLGG(T=662,N=1151)	Tumor	5.7096
TCGA-19-5960-01	GBMLGG(T=662,N=1151)	Tumor	5.7098
TCGA-CS-6666-01	GBMLGG(T=662,N=1151)	Tumor	5.7431
TCGA-06-0686-01	GBMLGG(T=662,N=1151)	Tumor	4.7214
TCGA-TM-A7CF-01	GBMLGG(T=662,N=1151)	Tumor	4.2898
TCGA-DH-A7US-01	GBMLGG(T=662,N=1151)	Tumor	4.9184
TCGA-DU-7013-01	GBMLGG(T=662,N=1151)	Tumor	7.0708
TCGA-E1-A7Z6-01	GBMLGG(T=662,N=1151)	Tumor	6.68
TCGA-HT-7857-01	GBMLGG(T=662,N=1151)	Tumor	6.5398
TCGA-E1-5319-01	GBMLGG(T=662,N=1151)	Tumor	6.3105
TCGA-DU-A5TS-01	GBMLGG(T=662,N=1151)	Tumor	3.9137
TCGA-HT-7856-01	GBMLGG(T=662,N=1151)	Tumor	5.2687
TCGA-DU-6392-01	GBMLGG(T=662,N=1151)	Tumor	5.2566
TCGA-QH-A6CU-01	GBMLGG(T=662,N=1151)	Tumor	4.7549
TCGA-DU-6404-01	GBMLGG(T=662,N=1151)	Tumor	4.391
TCGA-VW-A8FI-01	GBMLGG(T=662,N=1151)	Tumor	4.5571
TCGA-P5-A5EZ-01	GBMLGG(T=662,N=1151)	Tumor	4.342
TCGA-S9-A89Z-01	GBMLGG(T=662,N=1151)	Tumor	6.0481
TCGA-FG-5963-01	GBMLGG(T=662,N=1151)	Tumor	5.6496
TCGA-S9-A7IQ-01	GBMLGG(T=662,N=1151)	Tumor	4.6195
TCGA-S9-A89V-01	GBMLGG(T=662,N=1151)	Tumor	7.6512
TCGA-DB-A64W-01	GBMLGG(T=662,N=1151)	Tumor	5.3063
TCGA-FG-A4MX-01	GBMLGG(T=662,N=1151)	Tumor	3.0108
TCGA-P5-A72Z-01	GBMLGG(T=662,N=1151)	Tumor	5.1289
TCGA-06-2563-01	GBMLGG(T=662,N=1151)	Tumor	5.7693
TCGA-S9-A6U1-01	GBMLGG(T=662,N=1151)	Tumor	5.6441
TCGA-15-1444-01	GBMLGG(T=662,N=1151)	Tumor	6.1671
TCGA-32-4213-01	GBMLGG(T=662,N=1151)	Tumor	4.7126
TCGA-HT-7881-01	GBMLGG(T=662,N=1151)	Tumor	4.9759
TCGA-15-0742-01	GBMLGG(T=662,N=1151)	Tumor	5.4259
TCGA-06-0187-01	GBMLGG(T=662,N=1151)	Tumor	5.4906
TCGA-19-1390-01	GBMLGG(T=662,N=1151)	Tumor	5.2754
TCGA-QH-A65V-01	GBMLGG(T=662,N=1151)	Tumor	5.2649
TCGA-DU-A7TG-01	GBMLGG(T=662,N=1151)	Tumor	4.7393
TCGA-TQ-A7RV-01	GBMLGG(T=662,N=1151)	Tumor	4.8141
TCGA-DU-5874-01	GBMLGG(T=662,N=1151)	Tumor	5.476
TCGA-QH-A6X4-01	GBMLGG(T=662,N=1151)	Tumor	5.2828
TCGA-VM-A8CB-01	GBMLGG(T=662,N=1151)	Tumor	5.5116
TCGA-DH-A66F-01	GBMLGG(T=662,N=1151)	Tumor	6.0911
TCGA-HT-7694-01	GBMLGG(T=662,N=1151)	Tumor	5.5239
TCGA-HT-7471-01	GBMLGG(T=662,N=1151)	Tumor	5.942
TCGA-HT-7608-01	GBMLGG(T=662,N=1151)	Tumor	6.7455
TCGA-CS-6290-01	GBMLGG(T=662,N=1151)	Tumor	5.2902
TCGA-DB-A4XD-01	GBMLGG(T=662,N=1151)	Tumor	5.6798
TCGA-TQ-A7RK-01	GBMLGG(T=662,N=1151)	Tumor	4.853
TCGA-HT-7475-01	GBMLGG(T=662,N=1151)	Tumor	4.3038
TCGA-TQ-A7RO-01	GBMLGG(T=662,N=1151)	Tumor	6.4701
TCGA-HT-7902-01	GBMLGG(T=662,N=1151)	Tumor	5.6879
TCGA-FG-A711-01	GBMLGG(T=662,N=1151)	Tumor	5.1534
TCGA-06-2557-01	GBMLGG(T=662,N=1151)	Tumor	5.403
TCGA-DB-5276-01	GBMLGG(T=662,N=1151)	Tumor	6.1479
TCGA-P5-A730-01	GBMLGG(T=662,N=1151)	Tumor	5.4292
TCGA-HT-A74O-01	GBMLGG(T=662,N=1151)	Tumor	4.6276
TCGA-HT-A74J-01	GBMLGG(T=662,N=1151)	Tumor	5.2285
TCGA-DU-5855-01	GBMLGG(T=662,N=1151)	Tumor	6.7409
TCGA-06-0878-01	GBMLGG(T=662,N=1151)	Tumor	6.5592
TCGA-DH-A669-01	GBMLGG(T=662,N=1151)	Tumor	5.0866
TCGA-HT-A617-01	GBMLGG(T=662,N=1151)	Tumor	6.0199
TCGA-06-2567-01	GBMLGG(T=662,N=1151)	Tumor	5.723
TCGA-32-2616-01	GBMLGG(T=662,N=1151)	Tumor	5.1043
TCGA-28-5208-01	GBMLGG(T=662,N=1151)	Tumor	6.6846
TCGA-28-2514-01	GBMLGG(T=662,N=1151)	Tumor	6.2517
TCGA-06-1804-01	GBMLGG(T=662,N=1151)	Tumor	5.1481
TCGA-QH-A6CX-01	GBMLGG(T=662,N=1151)	Tumor	5.3971
TCGA-14-2554-01	GBMLGG(T=662,N=1151)	Tumor	5.6508
TCGA-P5-A5F4-01	GBMLGG(T=662,N=1151)	Tumor	4.5015
TCGA-DU-A5TU-01	GBMLGG(T=662,N=1151)	Tumor	5.1831
TCGA-DU-A76K-01	GBMLGG(T=662,N=1151)	Tumor	4.8812
TCGA-HT-7609-01	GBMLGG(T=662,N=1151)	Tumor	5.3071
TCGA-TQ-A7RR-01	GBMLGG(T=662,N=1151)	Tumor	6.0417
TCGA-DH-A66D-01	GBMLGG(T=662,N=1151)	Tumor	5.5829
TCGA-DH-A7UV-01	GBMLGG(T=662,N=1151)	Tumor	4.7279
TCGA-02-2485-01	GBMLGG(T=662,N=1151)	Tumor	5.2927
TCGA-06-5858-01	GBMLGG(T=662,N=1151)	Tumor	5.966
TCGA-FG-6690-01	GBMLGG(T=662,N=1151)	Tumor	5.6373
TCGA-DB-A4XA-01	GBMLGG(T=662,N=1151)	Tumor	4.8243
TCGA-DU-8167-01	GBMLGG(T=662,N=1151)	Tumor	5.0316
TCGA-QH-A65X-01	GBMLGG(T=662,N=1151)	Tumor	4.1898
TCGA-06-0178-01	GBMLGG(T=662,N=1151)	Tumor	4.6859
TCGA-P5-A780-01	GBMLGG(T=662,N=1151)	Tumor	5.0518
TCGA-E1-5302-01	GBMLGG(T=662,N=1151)	Tumor	5.5861
TCGA-14-1823-01	GBMLGG(T=662,N=1151)	Tumor	6.1241
TCGA-HW-A5KJ-01	GBMLGG(T=662,N=1151)	Tumor	3.7377
TCGA-FG-7636-01	GBMLGG(T=662,N=1151)	Tumor	4.7268
TCGA-DU-5847-01	GBMLGG(T=662,N=1151)	Tumor	6.2724
TCGA-28-2509-01	GBMLGG(T=662,N=1151)	Tumor	6.2812
TCGA-DU-6406-01	GBMLGG(T=662,N=1151)	Tumor	6.0394
TCGA-06-2558-01	GBMLGG(T=662,N=1151)	Tumor	5.8955
TCGA-06-0745-01	GBMLGG(T=662,N=1151)	Tumor	5.0036
TCGA-TM-A84B-01	GBMLGG(T=662,N=1151)	Tumor	6.277
TCGA-DU-A76O-01	GBMLGG(T=662,N=1151)	Tumor	4.5831
TCGA-CS-4944-01	GBMLGG(T=662,N=1151)	Tumor	5.3761
TCGA-HT-7603-01	GBMLGG(T=662,N=1151)	Tumor	5.374
GTEX-13QIC-0011-R1a-SM-5O9CJ	GBMLGG(T=662,N=1151)	Normal	4.2327
GTEX-N7MS-2526-SM-26GMA	GBMLGG(T=662,N=1151)	Normal	4.0926
GTEX-N7MS-2526-SM-26GMR	GBMLGG(T=662,N=1151)	Normal	4.4686
GTEX-NPJ7-0011-R6a-SM-2I3G7	GBMLGG(T=662,N=1151)	Normal	4.2396
GTEX-132Q8-3026-SM-5PNVG	GBMLGG(T=662,N=1151)	Normal	3.9982
GTEX-NPJ7-2726-SM-2I3FT	GBMLGG(T=662,N=1151)	Normal	3.4607
GTEX-13OVJ-0011-R9b-SM-5L3GD	GBMLGG(T=662,N=1151)	Normal	4.1739
GTEX-XLM4-0011-R10A-SM-4AT5P	GBMLGG(T=662,N=1151)	Normal	4.1747
GTEX-12ZZZ-0011-R10a-SM-5P9HC	GBMLGG(T=662,N=1151)	Normal	3.275
GTEX-X4XY-0011-R8A-SM-46MVC	GBMLGG(T=662,N=1151)	Normal	2.4828
GTEX-13QJC-0011-R6a-SM-5S2VI	GBMLGG(T=662,N=1151)	Normal	3.4155
GTEX-ZUA1-0011-R8b-SM-51MST	GBMLGG(T=662,N=1151)	Normal	3.2869
GTEX-13FHP-0011-R7b-SM-5LZYI	GBMLGG(T=662,N=1151)	Normal	2.6064
GTEX-11EMC-3326-SM-5P9JH	GBMLGG(T=662,N=1151)	Normal	4.1342
GTEX-13112-0011-R7b-SM-5DUVW	GBMLGG(T=662,N=1151)	Normal	3.6182
GTEX-12WSA-0011-R5b-SM-5GU5I	GBMLGG(T=662,N=1151)	Normal	4.1643
GTEX-ZF28-3026-SM-4WKHP	GBMLGG(T=662,N=1151)	Normal	3.8788
GTEX-ZUA1-0011-R7b-SM-4YCDP	GBMLGG(T=662,N=1151)	Normal	4.0548
GTEX-11ZVC-0011-R9a-SM-57WC5	GBMLGG(T=662,N=1151)	Normal	3.706
GTEX-WZTO-0011-R4A-SM-3NMC7	GBMLGG(T=662,N=1151)	Normal	3.4725
GTEX-NPJ7-0011-R11A-SM-2I3E8	GBMLGG(T=662,N=1151)	Normal	3.7301
GTEX-13OVL-0011-R6a-SM-5L3G4	GBMLGG(T=662,N=1151)	Normal	4.4202
GTEX-13NYB-0011-R1b-SM-5KM4F	GBMLGG(T=662,N=1151)	Normal	2.5945
GTEX-WHSE-0011-R8A-SM-3P5Z1	GBMLGG(T=662,N=1151)	Normal	3.7835
GTEX-T6MN-0011-R4A-SM-32QPG	GBMLGG(T=662,N=1151)	Normal	4.4535
GTEX-ZDXO-0011-R1a-SM-4WKF4	GBMLGG(T=662,N=1151)	Normal	3.4982
GTEX-11DXY-3226-SM-5GIDE	GBMLGG(T=662,N=1151)	Normal	3.7038
GTEX-ZV68-0011-R5a-SM-4YCDW	GBMLGG(T=662,N=1151)	Normal	3.1522
GTEX-11GSP-0011-R6b-SM-57WBQ	GBMLGG(T=662,N=1151)	Normal	3.7549
GTEX-13OVL-0011-R3b-SM-5L3I8	GBMLGG(T=662,N=1151)	Normal	3.7495
GTEX-13OW7-0011-R5b-SM-5O9DM	GBMLGG(T=662,N=1151)	Normal	3.5185
GTEX-11WQK-3126-SM-5EGI2	GBMLGG(T=662,N=1151)	Normal	3.8399
GTEX-ZE9C-0011-R11a-SM-4WKGG	GBMLGG(T=662,N=1151)	Normal	3.2188
[truncated: 19,990 more rows]

## Sheet: OS
Sample name	Cancer	ITGAV expression	OS time (days)	OS_status (1 = dead, 0 = alive)			CancerCode	pvalue	HR	Lower	Upper	Hazard Ratio(95%CI)
TCGA-19-1787-01	TCGA-GBM	5.6043	385	1			TCGA-LGG(N=474)	3.3e-07	2.01963	1.54367	2.64235	2.02(1.54,2.64)
TCGA-19-1787-01	TCGA-GBMLGG	5.6043	385	1			TCGA-GBMLGG(N=619)	1.6e-06	1.58452	1.31341	1.9116	1.58(1.31,1.91)
TCGA-S9-A7J2-01	TCGA-LGG	5.6144	62	0			TCGA-LIHC(N=341)	0.00037	1.29986	1.12432	1.5028	1.30(1.12,1.50)
TCGA-S9-A7J2-01	TCGA-GBMLGG	5.6144	62	0			TCGA-MESO(N=84)	0.0009	1.50969	1.18248	1.92743	1.51(1.18,1.93)
TCGA-EK-A2RE-01	TCGA-CESC	5.1161	57	0			TCGA-STAD(N=372)	0.0033	1.32255	1.09709	1.59434	1.32(1.10,1.59)
TCGA-44-6778-01	TCGA-LUAD	4.3632	1864	0			TCGA-PAAD(N=172)	0.0043	1.38326	1.10602	1.73	1.38(1.11,1.73)
TCGA-AB-2863-03	TCGA-LAML	4.4809	31	1			TCGA-STES(N=547)	0.02	1.16584	1.0206	1.33175	1.17(1.02,1.33)
TCGA-C8-A1HL-01	TCGA-BRCA	5.076	317	0			TCGA-LUAD(N=490)	0.03	1.19816	1.02247	1.40403	1.20(1.02,1.40)
TCGA-EW-A2FS-01	TCGA-BRCA	3.9635	1604	0			TCGA-KIRP(N=276)	0.03	1.37447	1.02426	1.84443	1.37(1.02,1.84)
TCGA-IR-A3L7-01	TCGA-CESC	4.1747	4483	0			TCGA-BRCA(N=1044)	0.05	1.18508	0.998411	1.40664	1.19(1.00,1.41)
TCGA-05-4420-01	TCGA-LUAD	4.406	912	0			TCGA-CESC(N=273)	0.06	1.28961	0.98966	1.68048	1.29(0.99,1.68)
TCGA-R6-A8WC-01	TCGA-ESCA	4.6335	70	0			TCGA-BLCA(N=398)	0.06	1.16074	0.992176	1.35794	1.16(0.99,1.36)
TCGA-R6-A8WC-01	TCGA-STES	4.6335	70	0			TCGA-ACC(N=77)	0.08	1.4361	0.958031	2.15274	1.44(0.96,2.15)
TCGA-DX-A3U8-01	TCGA-SARC	6.9429	138	1			TCGA-UVM(N=74)	0.26	1.25574	0.842758	1.87111	1.26(0.84,1.87)
TCGA-GL-8500-01	TCGA-KIRP	4.4977	841	0			TCGA-GBM(N=144)	0.28	1.17197	0.87978	1.56121	1.17(0.88,1.56)
TCGA-GL-8500-01	TCGA-KIPAN	4.4977	841	0			TCGA-PCPG(N=170)	0.29	1.54539	0.674368	3.54145	1.55(0.67,3.54)
TCGA-EJ-7125-01	TCGA-PRAD	5.9378	2850	0			TCGA-KICH(N=64)	0.35	1.35776	0.713401	2.58411	1.36(0.71,2.58)
TCGA-IN-7808-01	TCGA-STAD	3.26	105	1			TCGA-PRAD(N=492)	0.46	1.2861	0.659711	2.50724	1.29(0.66,2.51)
TCGA-IN-7808-01	TCGA-STES	3.26	105	1			TCGA-THYM(N=117)	0.47	1.22295	0.70482	2.12198	1.22(0.70,2.12)
TCGA-L5-A4OH-01	TCGA-ESCA	5.2273	992	0			TCGA-THCA(N=501)	0.56	1.17642	0.684318	2.02241	1.18(0.68,2.02)
TCGA-L5-A4OH-01	TCGA-STES	5.2273	992	0			TCGA-KIPAN(N=855)	0.61	1.03026	0.919718	1.15409	1.03(0.92,1.15)
TCGA-B9-A8YH-01	TCGA-KIRP	4.1595	532	0			TCGA-SKCM-P(N=97)	0.61	1.06951	0.826428	1.38409	1.07(0.83,1.38)
TCGA-B9-A8YH-01	TCGA-KIPAN	4.1595	532	0			TCGA-SARC(N=254)	0.67	1.04228	0.863505	1.25806	1.04(0.86,1.26)
TCGA-E1-A7YI-01	TCGA-LGG	6.5736	111	1			TCGA-UCEC(N=166)	0.79	1.04505	0.760482	1.43609	1.05(0.76,1.44)
TCGA-E1-A7YI-01	TCGA-GBMLGG	6.5736	111	1			TCGA-OV(N=406)	0.81	1.01602	0.892943	1.15607	1.02(0.89,1.16)
TCGA-PC-A5DM-01	TCGA-SARC	4.5868	193	1			TCGA-HNSC(N=509)	0.82	1.01317	0.905862	1.13319	1.01(0.91,1.13)
TCGA-BR-A4QL-01	TCGA-STAD	2.7137	491	1			TCGA-UCS(N=55)	0.85	1.03502	0.729235	1.46901	1.04(0.73,1.47)
TCGA-BR-A4QL-01	TCGA-STES	2.7137	491	1			TCGA-LUSC(N=468)	0.92	1.00771	0.865469	1.17332	1.01(0.87,1.17)
TCGA-CH-5751-01	TCGA-PRAD	5.9911	1065	0			TCGA-LAML(N=144)	0.94	1.0077	0.822298	1.23491	1.01(0.82,1.23)
TCGA-A2-A3XX-01	TCGA-BRCA	3.6645	1439	1			TCGA-KIRC(N=515)	9.8e-05	0.749309	0.648154	0.866251	0.75(0.65,0.87)
TCGA-DQ-5624-01	TCGA-HNSC	6.0088	1778	0			TCGA-SKCM(N=444)	0.02	0.871515	0.777153	0.977334	0.87(0.78,0.98)
TCGA-KK-A7B3-01	TCGA-PRAD	3.9699	899	0			TCGA-SKCM-M(N=347)	0.03	0.869075	0.764358	0.988138	0.87(0.76,0.99)
TCGA-DQ-7591-01	TCGA-HNSC	5.4884	622	0			TCGA-COADREAD(N=368)	0.41	0.889662	0.674101	1.17415	0.89(0.67,1.17)
TCGA-06-5412-01	TCGA-GBM	6.0684	138	1			TCGA-DLBC(N=44)	0.5	0.753076	0.329459	1.72138	0.75(0.33,1.72)
TCGA-06-5412-01	TCGA-GBMLGG	6.0684	138	1			TCGA-READ(N=90)	0.52	0.819715	0.449622	1.49444	0.82(0.45,1.49)
TCGA-BP-4989-01	TCGA-KIRC	5.7581	118	0			TCGA-COAD(N=278)	0.62	0.922874	0.674979	1.26181	0.92(0.67,1.26)
TCGA-BP-4989-01	TCGA-KIPAN	5.7581	118	0			TCGA-CHOL(N=33)	0.71	0.930156	0.637619	1.35691	0.93(0.64,1.36)
TCGA-EJ-8468-01	TCGA-PRAD	5.6331	2347	0			TCGA-ESCA(N=175)	0.72	0.954703	0.744351	1.2245	0.95(0.74,1.22)
TCGA-CZ-5459-01	TCGA-KIRC	5.6514	1683	0			TCGA-TGCT(N=128)	0.81	0.88306	0.315995	2.46774	0.88(0.32,2.47)
TCGA-CZ-5459-01	TCGA-KIPAN	5.6514	1683	0
TCGA-D5-5538-01	TCGA-COAD	4.7756	1661	1
TCGA-D5-5538-01	TCGA-COADREAD	4.7756	1661	1
TCGA-56-8305-01	TCGA-LUSC	5.4205	105	0
TCGA-4X-A9FA-01	TCGA-THYM	3.6381	392	0
TCGA-DD-AAW0-01	TCGA-LIHC	3.2172	2015	0
TCGA-AA-3511-01	TCGA-COAD	4.0703	212	0
TCGA-AA-3511-01	TCGA-COADREAD	4.0703	212	0
TCGA-Z7-A8R5-01	TCGA-BRCA	3.4868	3287	0
TCGA-39-5031-01	TCGA-LUSC	4.4489	1841	1
TCGA-ZG-A8QW-01	TCGA-PRAD	3.6053	94	0
TCGA-DU-7302-01	TCGA-LGG	6.2585	1834	0
TCGA-DU-7302-01	TCGA-GBMLGG	6.2585	1834	0
TCGA-DJ-A3UX-01	TCGA-THCA	5.2958	345	0
TCGA-ZN-A9VQ-01	TCGA-MESO	4.9837	499	0
TCGA-EI-6512-01	TCGA-READ	3.8943	538	0
TCGA-EI-6512-01	TCGA-COADREAD	3.8943	538	0
TCGA-J4-A83K-01	TCGA-PRAD	4.2032	328	0
TCGA-EE-A17X-06	TCGA-SKCM-M	2.6182	907	1
TCGA-EE-A17X-06	TCGA-SKCM	2.6182	907	1
TCGA-DD-AACA-01	TCGA-LIHC	3.3895	2301	0
TCGA-D3-A8GD-06	TCGA-SKCM-M	3.4289	718	0
TCGA-D3-A8GD-06	TCGA-SKCM	3.4289	718	0
TCGA-13-1485-01	TCGA-OV	3.9193	629	1
TCGA-QG-A5YX-01	TCGA-COAD	4.2532	1003	0
TCGA-QG-A5YX-01	TCGA-COADREAD	4.2532	1003	0
TCGA-ZG-A9MC-01	TCGA-PRAD	4.3118	455	0
TCGA-DU-A7TI-01	TCGA-LGG	5.804	1183	1
TCGA-DU-A7TI-01	TCGA-GBMLGG	5.804	1183	1
TCGA-A3-3335-01	TCGA-KIRC	6.0583	1886	0
TCGA-A3-3335-01	TCGA-KIPAN	6.0583	1886	0
TCGA-BR-8372-01	TCGA-STAD	4.7257	951	0
TCGA-BR-8372-01	TCGA-STES	4.7257	951	0
TCGA-HC-7742-01	TCGA-PRAD	4.9713	938	0
TCGA-64-1679-01	TCGA-LUAD	6.6542	2488	0
TCGA-CV-5976-01	TCGA-HNSC	6.442	1478	0
TCGA-25-1315-01	TCGA-OV	4.0505	1583	1
TCGA-2G-AAFZ-01	TCGA-TGCT	4.6988	1353	0
TCGA-LN-A4MQ-01	TCGA-ESCA	5.8887	375	0
TCGA-LN-A4MQ-01	TCGA-STES	5.8887	375	0
TCGA-CV-6948-01	TCGA-HNSC	4.0643	1289	1
TCGA-K7-AAU7-01	TCGA-LIHC	5.5248	359	0
TCGA-CJ-6028-01	TCGA-KIRC	6.1389	1625	1
TCGA-CJ-6028-01	TCGA-KIPAN	6.1389	1625	1
TCGA-B6-A0RL-01	TCGA-BRCA	2.6252	2469	1
TCGA-CZ-5456-01	TCGA-KIRC	6.6586	2422	0
TCGA-CZ-5456-01	TCGA-KIPAN	6.6586	2422	0
TCGA-EL-A3D0-01	TCGA-THCA	4.303	4254	0
TCGA-EM-A22Q-01	TCGA-THCA	0.9486	433	0
TCGA-49-6744-01	TCGA-LUAD	5.7032	1683	0
TCGA-L5-A4ON-01	TCGA-ESCA	5.985	558	1
TCGA-L5-A4ON-01	TCGA-STES	5.985	558	1
TCGA-FS-A1ZF-06	TCGA-SKCM-M	3.9289	470	1
TCGA-FS-A1ZF-06	TCGA-SKCM	3.9289	470	1
TCGA-ZN-A9VU-01	TCGA-MESO	2.5485	977	0
TCGA-Q3-A5QY-01	TCGA-PAAD	4.3413	416	0
TCGA-AJ-A3BI-01	TCGA-UCEC	1.3951	575	0
TCGA-W2-A7UY-01	TCGA-PCPG	2.6599	450	0
TCGA-E3-A3E2-01	TCGA-THCA	4.9778	1922	0
TCGA-FB-A545-01	TCGA-PAAD	5.5071	732	1
TCGA-G4-6320-01	TCGA-COAD	3.1811	804	0
TCGA-G4-6320-01	TCGA-COADREAD	3.1811	804	0
TCGA-EB-A41A-01	TCGA-SKCM-P	4.3183	262	0
TCGA-EB-A41A-01	TCGA-SKCM	4.3183	262	0
TCGA-55-6982-01	TCGA-LUAD	6.1228	995	1
TCGA-RC-A7SH-01	TCGA-LIHC	1.2016	468	0
TCGA-CC-A3MA-01	TCGA-LIHC	5.5598	303	1
TCGA-RC-A7SB-01	TCGA-LIHC	2.511	588	0
TCGA-CM-6164-01	TCGA-COAD	3.9946	883	0
TCGA-CM-6164-01	TCGA-COADREAD	3.9946	883	0
TCGA-ET-A3BW-01	TCGA-THCA	6.2439	1419	0
TCGA-09-0369-01	TCGA-OV	2.8074	1082	1
TCGA-E2-A2P6-01	TCGA-BRCA	4.2032	1051	0
TCGA-VD-A8KF-01	TCGA-UVM	3.799	40	1
TCGA-EL-A4JZ-01	TCGA-THCA	5.5858	1856	0
TCGA-M7-A722-01	TCGA-PRAD	2.2234	1060	0
TCGA-CV-A6K0-01	TCGA-HNSC	5.6328	606	0
TCGA-24-1419-01	TCGA-OV	3.8866	239	0
TCGA-S6-A8JY-01	TCGA-TGCT	3.1177	278	0
TCGA-AO-A1KT-01	TCGA-BRCA	4.1562	541	0
TCGA-N9-A4Q1-01	TCGA-UCS	2.8135	2043	1
TCGA-12-5299-01	TCGA-GBM	5.5846	98	1
TCGA-12-5299-01	TCGA-GBMLGG	5.5846	98	1
TCGA-29-1761-01	TCGA-OV	2.5582	528	1
TCGA-BJ-A0ZJ-01	TCGA-THCA	4.8619	1280	0
TCGA-P5-A5EX-01	TCGA-LGG	6.2114	243	0
TCGA-P5-A5EX-01	TCGA-GBMLGG	6.2114	243	0
TCGA-DJ-A4V2-01	TCGA-THCA	6.4152	95	0
TCGA-HT-8563-01	TCGA-LGG	7.472	860	0
TCGA-HT-8563-01	TCGA-GBMLGG	7.472	860	0
TCGA-J8-A3O2-01	TCGA-THCA	5.9563	342	0
TCGA-E9-A3HO-01	TCGA-BRCA	3.0391	1158	0
TCGA-A6-A567-01	TCGA-COAD	3.8904	1881	1
TCGA-A6-A567-01	TCGA-COADREAD	3.8904	1881	1
TCGA-58-A46N-01	TCGA-LUSC	5.135	910	0
TCGA-D3-A3ML-06	TCGA-SKCM-M	5.6179	422	1
TCGA-D3-A3ML-06	TCGA-SKCM	5.6179	422	1
TCGA-CG-4466-01	TCGA-STAD	4.384	577	0
TCGA-CG-4466-01	TCGA-STES	4.384	577	0
TCGA-A3-3383-01	TCGA-KIRC	4.0832	861	0
TCGA-A3-3383-01	TCGA-KIPAN	4.0832	861	0
TCGA-D8-A1XJ-01	TCGA-BRCA	4.9842	664	0
TCGA-VT-A80J-01	TCGA-SARC	5.0086	796	0
TCGA-Q1-A73Q-01	TCGA-CESC	4.9755	284	0
TCGA-BQ-5880-01	TCGA-KIRP	3.5729	1314	1
TCGA-BQ-5880-01	TCGA-KIPAN	3.5729	1314	1
TCGA-EE-A2GB-06	TCGA-SKCM-M	5.3363	1803	0
TCGA-EE-A2GB-06	TCGA-SKCM	5.3363	1803	0
TCGA-24-1845-01	TCGA-OV	2.8135	116	0
TCGA-ZB-A96L-01	TCGA-THYM	5.8415	1529	0
TCGA-BA-6870-01	TCGA-HNSC	5.6576	451	1
TCGA-73-4666-01	TCGA-LUAD	3.7247	800	0
TCGA-MV-A51V-01	TCGA-BLCA	2.8135	410	0
TCGA-77-A5G6-01	TCGA-LUSC	4.6559	678	1
TCGA-5P-A9K4-01	TCGA-KIRP	4.5255	2184	0
TCGA-5P-A9K4-01	TCGA-KIPAN	4.5255	2184	0
TCGA-VD-A8KE-01	TCGA-UVM	1.9672	821	0
TCGA-56-A4BX-01	TCGA-LUSC	4.7718	405	0
TCGA-34-7107-01	TCGA-LUSC	5.8235	34	1
TCGA-BJ-A290-01	TCGA-THCA	4.9842	919	0
TCGA-CV-6955-01	TCGA-HNSC	3.4841	334	1
TCGA-P3-A5Q6-01	TCGA-HNSC	4.6803	480	1
TCGA-FG-A60K-01	TCGA-LGG	5.9843	542	0
TCGA-FG-A60K-01	TCGA-GBMLGG	5.9843	542	0
TCGA-D7-A4Z0-01	TCGA-STAD	5.5948	449	0
TCGA-D7-A4Z0-01	TCGA-STES	5.5948	449	0
TCGA-24-2293-01	TCGA-OV	5.2181	506	1
TCGA-QK-A64Z-01	TCGA-HNSC	5.6085	641	1
TCGA-AC-A2FK-01	TCGA-BRCA	5.7517	2650	0
TCGA-VP-A879-01	TCGA-PRAD	4.3284	728	1
TCGA-29-A5NZ-01	TCGA-OV	5.098	1088	1
TCGA-HC-8265-01	TCGA-PRAD	3.9367	483	0
TCGA-37-4129-01	TCGA-LUSC	3.7613	242	0
TCGA-DD-AAVZ-01	TCGA-LIHC	2.4005	1900	0
TCGA-DJ-A13R-01	TCGA-THCA	2.0496	565	0
TCGA-E9-A1R4-01	TCGA-BRCA	5.7076	186	0
TCGA-3U-A98F-01	TCGA-MESO	4.6276	536	1
TCGA-C5-A1MF-01	TCGA-CESC	2.0875	1617	0
TCGA-77-8145-01	TCGA-LUSC	6.0527	212	1
TCGA-LL-A740-01	TCGA-BRCA	6.6053	441	0
TCGA-F5-6863-01	TCGA-READ	4.2204	361	1
TCGA-F5-6863-01	TCGA-COADREAD	4.2204	361	1
TCGA-06-2565-01	TCGA-GBM	6.742	506	1
TCGA-06-2565-01	TCGA-GBMLGG	6.742	506	1
TCGA-33-AASD-01	TCGA-LUSC	6.6657	3376	1
TCGA-ET-A3BS-01	TCGA-THCA	4.4463	176	0
TCGA-BH-A0BZ-01	TCGA-BRCA	5.1152	2255	0
TCGA-MN-A4N1-01	TCGA-LUAD	5.1546	827	0
TCGA-IQ-A61O-01	TCGA-HNSC	6.1249	421	1
TCGA-92-8063-01	TCGA-LUSC	5.7194	122	0
TCGA-55-7911-01	TCGA-LUAD	6.8887	537	0
TCGA-ED-A627-01	TCGA-LIHC	4.3957	423	0
TCGA-N6-A4VC-01	TCGA-UCS	4.9745	597	1
TCGA-39-5028-01	TCGA-LUSC	4.8654	52	1
TCGA-C8-A3M8-01	TCGA-BRCA	5.5925	394	0
TCGA-BJ-A0ZF-01	TCGA-THCA	4.815	1217	0
TCGA-BH-A0BM-01	TCGA-BRCA	4.8104	1876	0
TCGA-AB-2914-03	TCGA-LAML	3.6826	792	0
TCGA-ER-A19S-06	TCGA-SKCM-M	4.8515	1505	0
TCGA-ER-A19S-06	TCGA-SKCM	4.8515	1505	0
TCGA-DM-A0X9-01	TCGA-COAD	3.1506	3641	0
TCGA-DM-A0X9-01	TCGA-COADREAD	3.1506	3641	0
TCGA-AY-A69D-01	TCGA-COAD	4.8714	543	0
TCGA-AY-A69D-01	TCGA-COADREAD	4.8714	543	0
TCGA-AN-A0XW-01	TCGA-BRCA	6.0126	170	0
TCGA-55-A4DG-01	TCGA-LUAD	4.6554	608	0
TCGA-RW-A684-01	TCGA-PCPG	3.9279	32	0
TCGA-BJ-A45C-01	TCGA-THCA	4.8938	243	1
TCGA-ET-A2N4-01	TCGA-THCA	4.4614	81	0
TCGA-58-A46J-01	TCGA-LUSC	4.1602	2589	0
TCGA-EE-A3AB-06	TCGA-SKCM-M	5.0917	3733	0
TCGA-EE-A3AB-06	TCGA-SKCM	5.0917	3733	0
TCGA-24-1426-01	TCGA-OV	2.0669	163	0
TCGA-24-1551-01	TCGA-OV	5.1148	1579	1
TCGA-06-2561-01	TCGA-GBM	6.9176	537	1
TCGA-06-2561-01	TCGA-GBMLGG	6.9176	537	1
TCGA-KK-A8I5-01	TCGA-PRAD	4.6218	3096	0
TCGA-IN-8663-01	TCGA-STAD	5.6545	103	1
TCGA-IN-8663-01	TCGA-STES	5.6545	103	1
TCGA-DD-AAVV-01	TCGA-LIHC	4.1667	2455	0
TCGA-ZJ-A8QQ-01	TCGA-CESC	3.4114	2056	0
TCGA-37-4133-01	TCGA-LUSC	4.5129	238	0
TCGA-77-8146-01	TCGA-LUSC	6.3705	3189	0
TCGA-2G-AAHN-01	TCGA-TGCT	2.0179	6445	0
TCGA-L9-A5IP-01	TCGA-LUAD	5.5595	58	1
TCGA-CJ-5672-01	TCGA-KIRC	5.9561	2190	1
TCGA-CJ-5672-01	TCGA-KIPAN	5.9561	2190	1
TCGA-73-4662-01	TCGA-LUAD	4.9546	2515	0
TCGA-3U-A98I-01	TCGA-MESO	6.1416	860	1
TCGA-CQ-5327-01	TCGA-HNSC	3.798	1660	0
TCGA-E2-A1LL-01	TCGA-BRCA	4.8027	1309	0
TCGA-FD-A3SR-01	TCGA-BLCA	4.5945	602	1
TCGA-KK-A8II-01	TCGA-PRAD	4.9213	3467	1
TCGA-24-1923-01	TCGA-OV	3.925	690	1
TCGA-BH-A18K-01	TCGA-BRCA	4.8525	2763	1
TCGA-BH-A28O-01	TCGA-BRCA	4.7955	1120	0
TCGA-55-6712-01	TCGA-LUAD	4.811	171	1
TCGA-XV-AAZW-01	TCGA-SKCM-P	3.7005	393	1
TCGA-XV-AAZW-01	TCGA-SKCM	3.7005	393	1
TCGA-F2-7276-01	TCGA-PAAD	6.3614	216	1
TCGA-BJ-A0Z2-01	TCGA-THCA	4.9044	1514	0
TCGA-DK-A6B0-01	TCGA-BLCA	3.1094	2330	0
TCGA-97-7553-01	TCGA-LUAD	5.1098	1870	0
TCGA-ET-A2N0-01	TCGA-THCA	4.0479	1600	0
TCGA-FB-A7DR-01	TCGA-PAAD	5.9697	353	1
TCGA-D3-A5GR-06	TCGA-SKCM-M	5.2566	5424	0
TCGA-D3-A5GR-06	TCGA-SKCM	5.2566	5424	0
TCGA-YB-A89D-01	TCGA-PAAD	5.8547	350	0
TCGA-CH-5752-01	TCGA-PRAD	4.9556	943	0
TCGA-77-7142-01	TCGA-LUSC	6.1935	2227	0
TCGA-KS-A4I1-01	TCGA-THCA	3.5886	812	0
TCGA-60-2719-01	TCGA-LUSC	4.6633	1297	0
TCGA-VR-A8Q7-01	TCGA-ESCA	4.975	1590	0
TCGA-VR-A8Q7-01	TCGA-STES	4.975	1590	0
TCGA-A7-A4SC-01	TCGA-BRCA	5.6801	446	0
TCGA-FD-A5BS-01	TCGA-BLCA	3.116	1639	0
TCGA-J7-6720-01	TCGA-KIRP	3.706	388	0
TCGA-J7-6720-01	TCGA-KIPAN	3.706	388	0
TCGA-E9-A24A-01	TCGA-BRCA	6.5003	747	0
TCGA-49-AARE-01	TCGA-LUAD	3.855	1229	1
TCGA-BC-4073-01	TCGA-LIHC	5.602	849	0
TCGA-AC-A6IV-01	TCGA-BRCA	5.3635	568	0
TCGA-DK-A1AD-01	TCGA-BLCA	4.1367	3420	0
TCGA-B6-A400-01	TCGA-BRCA	5.3342	215	0
TCGA-EM-A2OW-01	TCGA-THCA	5.691	1227	0
TCGA-XF-AAMQ-01	TCGA-BLCA	3.8146	2177	0
TCGA-EM-A2OZ-01	TCGA-THCA	5.9544	1033	0
TCGA-WB-A816-01	TCGA-PCPG	4.3118	1254	0
TCGA-EM-A1CS-01	TCGA-THCA	6.3089	817	0
TCGA-B0-5075-01	TCGA-KIRC	5.5354	637	1
TCGA-B0-5075-01	TCGA-KIPAN	5.5354	637	1
TCGA-W3-AA1R-06	TCGA-SKCM-M	4.0505	3379	1
TCGA-W3-AA1R-06	TCGA-SKCM	4.0505	3379	1
TCGA-P3-A6T0-01	TCGA-HNSC	7.6427	578	0
TCGA-13-0899-01	TCGA-OV	2.1667	2012	1
TCGA-AY-A8YK-01	TCGA-COAD	3.3219	573	0
TCGA-AY-A8YK-01	TCGA-COADREAD	3.3219	573	0
TCGA-QA-A7B7-01	TCGA-LIHC	2.8379	94	0
TCGA-DA-A1IC-06	TCGA-SKCM-M	4.0849	2071	1
TCGA-DA-A1IC-06	TCGA-SKCM	4.0849	2071	1
TCGA-A5-AB3J-01	TCGA-UCEC	3.8207	512	0
TCGA-50-8460-01	TCGA-LUAD	4.1252	829	0
TCGA-PG-A917-01	TCGA-UCEC	3.7268	212	0
TCGA-IB-7889-01	TCGA-PAAD	4.7087	481	1
TCGA-EM-A3SY-01	TCGA-THCA	3.6814	411	0
TCGA-ZG-A9L1-01	TCGA-PRAD	3.4033	1302	0
TCGA-CN-5361-01	TCGA-HNSC	7.765	2120	1
TCGA-AB-2967-03	TCGA-LAML	2.0179	1035	0
TCGA-EX-A3L1-01	TCGA-CESC	5.8102	463	0
TCGA-50-5933-01	TCGA-LUAD	6.628	2393	1
TCGA-FT-A3EE-01	TCGA-BLCA	5.5254	99	1
TCGA-IE-A4EH-01	TCGA-SARC	5.0566	819	0
TCGA-ZB-A96E-01	TCGA-THYM	4.2411	1819	0
TCGA-43-3394-01	TCGA-LUSC	4.8933	1190	1
TCGA-ZF-AA4T-01	TCGA-BLCA	3.9317	599	1
TCGA-MQ-A6BQ-01	TCGA-MESO	3.0444	2359	0
TCGA-E2-A1LH-01	TCGA-BRCA	3.1906	3247	0
TCGA-ET-A39P-01	TCGA-THCA	5.7511	2900	0
TCGA-29-1769-01	TCGA-OV	3.9069	699	0
TCGA-IB-7890-01	TCGA-PAAD	6.809	598	1
TCGA-18-3409-01	TCGA-LUSC	5.5668	3747	0
TCGA-CJ-4899-01	TCGA-KIRC	5.8209	1528	0
TCGA-CJ-4899-01	TCGA-KIPAN	5.8209	1528	0
TCGA-E7-A3X6-01	TCGA-BLCA	4.5975	904	1
TCGA-5M-AAT4-01	TCGA-COAD	2.9855	49	1
TCGA-5M-AAT4-01	TCGA-COADREAD	2.9855	49	1
TCGA-24-1474-01	TCGA-OV	5.022	676	1
TCGA-3H-AB3U-01	TCGA-MESO	3.5021	826	1
TCGA-2H-A9GF-01	TCGA-ESCA	5.682	784	1
TCGA-2H-A9GF-01	TCGA-STES	5.682	784	1
TCGA-CM-6167-01	TCGA-COAD	5.4313	456	0
TCGA-CM-6167-01	TCGA-COADREAD	5.4313	456	0
TCGA-CW-5590-01	TCGA-KIRC	6.3294	1075	1
TCGA-CW-5590-01	TCGA-KIPAN	6.3294	1075	1
TCGA-CR-7370-01	TCGA-HNSC	6.217	105	0
TCGA-BQ-5888-01	TCGA-KIRP	2.3618	403	0
TCGA-BQ-5888-01	TCGA-KIPAN	2.3618	403	0
TCGA-B6-A0RH-01	TCGA-BRCA	3.6358	6456	1
TCGA-EL-A3ZG-01	TCGA-THCA	5.2939	2724	0
TCGA-EL-A3CR-01	TCGA-THCA	4.8094	233	1
TCGA-A8-A07W-01	TCGA-BRCA	5.4735	304	0
TCGA-QR-A6GY-01	TCGA-PCPG	3.85	32	0
TCGA-VD-A8KA-01	TCGA-UVM	1.7824	1178	0
TCGA-YL-A8HJ-01	TCGA-PRAD	4.7708	1611	0
TCGA-44-6774-01	TCGA-LUAD	6.3505	658	0
TCGA-GU-A762-01	TCGA-BLCA	3.8268	232	1
TCGA-2Z-A9JK-01	TCGA-KIRP	6.9106	1186	0
TCGA-2Z-A9JK-01	TCGA-KIPAN	6.9106	1186	0
TCGA-CS-5397-01	TCGA-LGG	6.811	194	1
TCGA-CS-5397-01	TCGA-GBMLGG	6.811	194	1
TCGA-AX-A3G8-01	TCGA-UCEC	1.9146	36	0
TCGA-OR-A5K3-01	TCGA-ACC	2.0496	3465	0
TCGA-AB-2892-03	TCGA-LAML	2.2898	943	0
TCGA-CZ-4860-01	TCGA-KIRC	6.1402	206	1
TCGA-CZ-4860-01	TCGA-KIPAN	6.1402	206	1
TCGA-BJ-A28S-01	TCGA-THCA	4.5435	640	0
TCGA-AB-2862-03	TCGA-LAML	3.084	1430	0
TCGA-09-2048-01	TCGA-OV	3.6346	138	1
TCGA-E1-5322-01	TCGA-LGG	5.5838	3978	1
TCGA-E1-5322-01	TCGA-GBMLGG	5.5838	3978	1
TCGA-73-4670-01	TCGA-LUAD	4.4659	131	0
TCGA-ZG-A9L5-01	TCGA-PRAD	4.3688	908	0
TCGA-CN-5365-01	TCGA-HNSC	4.0339	351	1
TCGA-MT-A7BN-01	TCGA-HNSC	3.257	469	0
TCGA-AB-2976-03	TCGA-LAML	3.1587	915	1
TCGA-B0-5700-01	TCGA-KIRC	4.2772	1790	0
TCGA-B0-5700-01	TCGA-KIPAN	4.2772	1790	0
TCGA-B0-4847-01	TCGA-KIRC	3.4074	793	1
TCGA-B0-4847-01	TCGA-KIPAN	3.4074	793	1
TCGA-BF-A5ER-01	TCGA-SKCM-P	1.8074	327	0
TCGA-BF-A5ER-01	TCGA-SKCM	1.8074	327	0
TCGA-JW-A5VI-01	TCGA-CESC	5.1591	747	0
TCGA-XK-AAJT-01	TCGA-PRAD	3.3799	1434	0
TCGA-56-A4BW-01	TCGA-LUSC	5.6453	585	0
TCGA-56-8308-01	TCGA-LUSC	5.9611	517	0
TCGA-CV-6956-01	TCGA-HNSC	5.1667	217	1
TCGA-DQ-5631-01	TCGA-HNSC	6.9253	548	1
TCGA-85-8353-01	TCGA-LUSC	5.7469	94	1
TCGA-36-1580-01	TCGA-OV	3.9477	737	1
TCGA-BR-7716-01	TCGA-STAD	5.3092	1210	0
TCGA-BR-7716-01	TCGA-STES	5.3092	1210	0
TCGA-HP-A5N0-01	TCGA-LIHC	2.8836	1147	1
TCGA-CR-7369-01	TCGA-HNSC	6.5192	1090	1
TCGA-55-A48Z-01	TCGA-LUAD	4.5632	651	0
TCGA-HT-8558-01	TCGA-LGG	4.7247	418	0
TCGA-HT-8558-01	TCGA-GBMLGG	4.7247	418	0
TCGA-FD-A43S-01	TCGA-BLCA	3.1747	455	0
TCGA-5B-A90C-01	TCGA-UCEC	5.3823	1202	0
TCGA-B6-A0X7-01	TCGA-BRCA	4.9878	1781	1
TCGA-EW-A1P0-01	TCGA-BRCA	5.6919	1251	0
TCGA-DE-A7U5-01	TCGA-THCA	6.3056	84	0
TCGA-D3-A5GU-06	TCGA-SKCM-M	3.8309	3808	0
TCGA-D3-A5GU-06	TCGA-SKCM	3.8309	3808	0
TCGA-XF-A8HE-01	TCGA-BLCA	4.5167	3817	0
TCGA-QK-A6IG-01	TCGA-HNSC	3.121	222	1
TCGA-22-4604-01	TCGA-LUSC	4.6041	399	1
TCGA-BT-A42F-01	TCGA-BLCA	3.3132	864	0
TCGA-61-1900-01	TCGA-OV	4.2126	176	0
TCGA-Y8-A894-01	TCGA-KIRP	5.5665	567	0
TCGA-Y8-A894-01	TCGA-KIPAN	5.5665	567	0
TCGA-S9-A6U8-01	TCGA-LGG	5.6165	2988	1
TCGA-S9-A6U8-01	TCGA-GBMLGG	5.6165	2988	1
TCGA-DC-5337-01	TCGA-READ	3.8856	792	0
TCGA-DC-5337-01	TCGA-COADREAD	3.8856	792	0
TCGA-CV-7261-01	TCGA-HNSC	5.6545	1512	0
TCGA-BJ-A192-01	TCGA-THCA	5.9709	1349	0
TCGA-KL-8345-01	TCGA-KICH	4.9317	1665	0
TCGA-KL-8345-01	TCGA-KIPAN	4.9317	1665	0
TCGA-BP-4998-01	TCGA-KIRC	6.2884	932	0
TCGA-BP-4998-01	TCGA-KIPAN	6.2884	932	0
TCGA-ZH-A8Y5-01	TCGA-CHOL	6.7538	1229	0
TCGA-EL-A3T9-01	TCGA-THCA	5.2372	174	1
TCGA-OR-A5J2-01	TCGA-ACC	5.1543	1677	1
TCGA-T2-A6X2-01	TCGA-HNSC	5.1424	987	0
TCGA-CR-6492-01	TCGA-HNSC	4.5856	479	0
TCGA-G2-A3IB-01	TCGA-BLCA	4.6536	220	1
TCGA-EW-A1PC-01	TCGA-BRCA	4.3624	187	0
TCGA-FK-A3SB-01	TCGA-THCA	6.2648	125	0
TCGA-CJ-5675-01	TCGA-KIRC	5.9456	3936	0
TCGA-CJ-5675-01	TCGA-KIPAN	5.9456	3936	0
TCGA-CU-A3KJ-01	TCGA-BLCA	5.2927	562	0
TCGA-A7-A0CH-01	TCGA-BRCA	5.8863	1079	0
TCGA-CM-6168-01	TCGA-COAD	5.8069	395	0
TCGA-CM-6168-01	TCGA-COADREAD	5.8069	395	0
TCGA-QK-A6IF-01	TCGA-HNSC	5.9155	704	0
TCGA-E9-A2JS-01	TCGA-BRCA	4.5904	904	1
TCGA-EA-A1QT-01	TCGA-CESC	3.9936	1243	0
TCGA-A2-A1G6-01	TCGA-BRCA	4.975	501	0
TCGA-LI-A67I-01	TCGA-SARC	5.9951	922	0
TCGA-W4-A7U4-01	TCGA-TGCT	2.7782	738	0
TCGA-EL-A3ZL-01	TCGA-THCA	4.504	1895	0
TCGA-XY-A8S3-01	TCGA-TGCT	3.4621	843	0
TCGA-HT-7854-01	TCGA-LGG	5.9038	1201	0
TCGA-HT-7854-01	TCGA-GBMLGG	5.9038	1201	0
TCGA-44-A47A-01	TCGA-LUAD	5.2479	466	0
TCGA-B6-A0WV-01	TCGA-BRCA	5.4039	2417	1
TCGA-WB-A81J-01	TCGA-PCPG	4.2342	741	0
TCGA-2G-AAL5-01	TCGA-TGCT	4.7517	7437	0
TCGA-HE-7129-01	TCGA-KIRP	4.7692	2492	0
TCGA-HE-7129-01	TCGA-KIPAN	4.7692	2492	0
TCGA-05-4398-01	TCGA-LUAD	4.9736	1431	0
TCGA-HD-7753-01	TCGA-HNSC	6.9322	866	0
TCGA-BA-5559-01	TCGA-HNSC	6.1281	2083	1
TCGA-KK-A59X-01	TCGA-PRAD	3.8788	2535	0
TCGA-UL-AAZ6-01	TCGA-BRCA	3.1635	518	0
TCGA-B6-A0RG-01	TCGA-BRCA	4.2578	2082	0
TCGA-SP-A6QC-01	TCGA-PCPG	2.2048	3491	0
TCGA-56-7579-01	TCGA-LUSC	5.4777	951	1
TCGA-67-3773-01	TCGA-LUAD	5.3809	427	0
TCGA-24-1562-01	TCGA-OV	3.6915	1384	1
TCGA-FE-A235-01	TCGA-THCA	4.935	3571	0
TCGA-EM-A3SU-01	TCGA-THCA	4.6011	911	0
TCGA-HT-7874-01	TCGA-LGG	5.5069	1130	0
TCGA-HT-7874-01	TCGA-GBMLGG	5.5069	1130	0
TCGA-77-8007-01	TCGA-LUSC	5.735	198	1
TCGA-FS-A1ZB-06	TCGA-SKCM-M	3.9059	1486	1
TCGA-FS-A1ZB-06	TCGA-SKCM	3.9059	1486	1
TCGA-A7-A0DC-01	TCGA-BRCA	3.9197	906	0
TCGA-24-2297-01	TCGA-OV	5.0343	1699	1
TCGA-A2-A0CR-01	TCGA-BRCA	2.6299	3283	0
TCGA-GM-A2DD-01	TCGA-BRCA	4.7881	2282	0
TCGA-77-7463-01	TCGA-LUSC	5.3151	1423	1
TCGA-S9-A6TV-01	TCGA-LGG	6.0206	571	0
TCGA-S9-A6TV-01	TCGA-GBMLGG	6.0206	571	0
TCGA-BH-A6R9-01	TCGA-BRCA	6.6173	160	0
TCGA-39-5039-01	TCGA-LUSC	4.9326	544	1
TCGA-UC-A7PG-01	TCGA-CESC	4.6758	370	1
TCGA-DK-A3IS-01	TCGA-BLCA	4.1424	1529	0
TCGA-CV-6943-01	TCGA-HNSC	5.5141	602	1
TCGA-64-5781-01	TCGA-LUAD	4.7608	1559	0
TCGA-HN-A2OB-01	TCGA-BRCA	5.2441	1900	1
TCGA-CQ-7068-01	TCGA-HNSC	4.6479	1309	0
TCGA-VM-A8CD-01	TCGA-LGG	7.0641	240	1
TCGA-VM-A8CD-01	TCGA-GBMLGG	7.0641	240	1
TCGA-97-7552-01	TCGA-LUAD	5.4922	1932	0
TCGA-UU-A93S-01	TCGA-BRCA	3.0444	116	1
TCGA-QC-AA9N-01	TCGA-SARC	3.7463	537	0
TCGA-EM-A2CJ-01	TCGA-THCA	5.0845	1447	0
TCGA-AA-3697-01	TCGA-COAD	4.0557	2587	0
TCGA-AA-3697-01	TCGA-COADREAD	4.0557	2587	0
TCGA-49-AARN-01	TCGA-LUAD	5.6165	1135	1
TCGA-CV-5444-01	TCGA-HNSC	5.6433	2437	0
TCGA-AR-A24P-01	TCGA-BRCA	6.0813	84	0
TCGA-18-5595-01	TCGA-LUSC	5.0126	827	1
TCGA-SX-A7SM-01	TCGA-KIRP	5.0562	363	1
TCGA-SX-A7SM-01	TCGA-KIPAN	5.0562	363	1
TCGA-DJ-A4V5-01	TCGA-THCA	5.5512	1076	0
TCGA-DD-AAEI-01	TCGA-LIHC	3.7203	1531	0
TCGA-AZ-4615-01	TCGA-COAD	4.4396	1002	0
TCGA-AZ-4615-01	TCGA-COADREAD	4.4396	1002	0
TCGA-06-0132-01	TCGA-GBM	5.5097	771	1
TCGA-06-0132-01	TCGA-GBMLGG	5.5097	771	1
TCGA-VR-A8EO-01	TCGA-ESCA	6.4736	785	0
TCGA-VR-A8EO-01	TCGA-STES	6.4736	785	0
TCGA-HE-A5NK-01	TCGA-KIRP	5.2964	2228	0
TCGA-HE-A5NK-01	TCGA-KIPAN	5.2964	2228	0
TCGA-ET-A25G-01	TCGA-THCA	6.1301	2492	0
TCGA-CR-7395-01	TCGA-HNSC	5.3688	930	0
TCGA-VQ-A91D-01	TCGA-STAD	5.4803	356	1
TCGA-VQ-A91D-01	TCGA-STES	5.4803	356	1
TCGA-BR-7196-01	TCGA-STAD	5.3487	666	0
TCGA-BR-7196-01	TCGA-STES	5.3487	666	0
TCGA-23-1113-01	TCGA-OV	2.7591	949	1
TCGA-BP-4777-01	TCGA-KIRC	5.5494	1731	0
TCGA-BP-4777-01	TCGA-KIPAN	5.5494	1731	0
TCGA-24-2290-01	TCGA-OV	4.5116	1102	1
TCGA-ET-A39J-01	TCGA-THCA	6.5586	3227	0
TCGA-E9-A1N9-01	TCGA-BRCA	5.4356	1101	0
TCGA-B6-A0I9-01	TCGA-BRCA	5.0228	362	1
TCGA-CN-6022-01	TCGA-HNSC	5.8525	281	1
TCGA-E8-A242-01	TCGA-THCA	5.6611	950	0
TCGA-DJ-A2Q5-01	TCGA-THCA	5.1268	1140	0
TCGA-DW-7963-01	TCGA-KIRP	3.4595	1240	0
TCGA-DW-7963-01	TCGA-KIPAN	3.4595	1240	0
TCGA-FA-A7DS-01	TCGA-DLBC	2.2388	719	0
TCGA-E2-A1L9-01	TCGA-BRCA	5.7963	598	0
TCGA-AC-A23H-01	TCGA-BRCA	7.1536	174	1
TCGA-EA-A3QD-01	TCGA-CESC	3.5236	397	0
TCGA-E5-A4U1-01	TCGA-BLCA	2.8053	1181	0
TCGA-OE-A75W-01	TCGA-PAAD	3.9782	267	1
TCGA-DX-AB3C-01	TCGA-SARC	2.5656	2169	0
TCGA-BP-4762-01	TCGA-KIRC	6.6609	1343	1
TCGA-BP-4762-01	TCGA-KIPAN	6.6609	1343	1
TCGA-AR-A1AP-01	TCGA-BRCA	5.1334	2856	0
TCGA-KT-A7W1-01	TCGA-LGG	6.5854	438	0
TCGA-KT-A7W1-01	TCGA-GBMLGG	6.5854	438	0
TCGA-44-3919-01	TCGA-LUAD	5.8699	1026	1
TCGA-AZ-6598-01	TCGA-COAD	3.6837	1503	1
TCGA-AZ-6598-01	TCGA-COADREAD	3.6837	1503	1
TCGA-A6-6653-01	TCGA-COAD	4.3519	742	0
TCGA-A6-6653-01	TCGA-COADREAD	4.3519	742	0
TCGA-CV-6952-01	TCGA-HNSC	5.3424	185	1
TCGA-NH-A50V-01	TCGA-COAD	4.3469	588	0
TCGA-NH-A50V-01	TCGA-COADREAD	4.3469	588	0
TCGA-B0-5109-01	TCGA-KIRC	4.2517	587	1
TCGA-B0-5109-01	TCGA-KIPAN	4.2517	587	1
TCGA-BH-A0H5-01	TCGA-BRCA	4.4542	1620	0
TCGA-OK-A5Q2-01	TCGA-BRCA	4.4429	64	0
TCGA-B5-A0K9-01	TCGA-UCEC	4.5255	409	1
TCGA-CV-A45P-01	TCGA-HNSC	3.7613	639	0
TCGA-BH-A0E6-01	TCGA-BRCA	2.1375	293	0
TCGA-D8-A1JA-01	TCGA-BRCA	7.0394	502	0
TCGA-56-7221-01	TCGA-LUSC	4.957	608	0
TCGA-AD-6899-01	TCGA-COAD	4.9188	176	1
TCGA-AD-6899-01	TCGA-COADREAD	4.9188	176	1
TCGA-4G-AAZT-01	TCGA-CHOL	2.6893	420	0
TCGA-VR-A8EX-01	TCGA-ESCA	4.8757	855	1
TCGA-VR-A8EX-01	TCGA-STES	4.8757	855	1
TCGA-CQ-6228-01	TCGA-HNSC	4.6005	456	1
TCGA-P5-A5F2-01	TCGA-LGG	5.85	242	0
TCGA-P5-A5F2-01	TCGA-GBMLGG	5.85	242	0
TCGA-BP-4352-01	TCGA-KIRC	4.2102	344	1
TCGA-BP-4352-01	TCGA-KIPAN	4.2102	344	1
TCGA-99-8032-01	TCGA-LUAD	4.0635	44	0
TCGA-BH-A0BW-01	TCGA-BRCA	7.483	2371	0
TCGA-DW-7841-01	TCGA-KIRP	3.3001	445	0
TCGA-DW-7841-01	TCGA-KIPAN	3.3001	445	0
TCGA-CV-A6JN-01	TCGA-HNSC	3.7366	906	0
TCGA-OR-A5LN-01	TCGA-ACC	2.0108	2342	0
TCGA-CD-8528-01	TCGA-STAD	5.6926	375	0
TCGA-CD-8528-01	TCGA-STES	5.6926	375	0
TCGA-29-1695-01	TCGA-OV	5.2626	1229	1
TCGA-H2-A2K9-01	TCGA-THCA	6.0836	659	0
TCGA-G9-7509-01	TCGA-PRAD	4.3448	1610	0
TCGA-J4-A67R-01	TCGA-PRAD	3.1635	910	0
TCGA-19-2629-01	TCGA-GBM	5.7506	737	1
TCGA-19-2629-01	TCGA-GBMLGG	5.7506	737	1
TCGA-GS-A9TT-01	TCGA-DLBC	2.6276	1163	0
TCGA-B2-4098-01	TCGA-KIRC	5.1716	51	1
TCGA-B2-4098-01	TCGA-KIPAN	5.1716	51	1
TCGA-D7-8575-01	TCGA-STAD	3.3743	554	1
TCGA-D7-8575-01	TCGA-STES	3.3743	554	1
TCGA-HT-7607-01	TCGA-LGG	5.9626	96	1
TCGA-HT-7607-01	TCGA-GBMLGG	5.9626	96	1
TCGA-CR-7380-01	TCGA-HNSC	4.1651	606	1
TCGA-43-2576-01	TCGA-LUSC	3.858	1223	0
TCGA-DJ-A2PW-01	TCGA-THCA	5.6132	1060	0
TCGA-N8-A56S-01	TCGA-UCS	4.2319	371	1
TCGA-BR-8367-01	TCGA-STAD	5.1457	801	1
TCGA-BR-8367-01	TCGA-STES	5.1457	801	1
TCGA-C5-A1ME-01	TCGA-CESC	3.269	1756	0
TCGA-06-0238-01	TCGA-GBM	4.549	405	1
TCGA-06-0238-01	TCGA-GBMLGG	4.549	405	1
TCGA-QU-A6IL-01	TCGA-PRAD	2.3074	97	0
TCGA-FB-AAQ3-01	TCGA-PAAD	4.6582	31	1
TCGA-3B-A9HX-01	TCGA-SARC	6.1303	1303	0
TCGA-CJ-5679-01	TCGA-KIRC	4.7608	679	1
TCGA-CJ-5679-01	TCGA-KIPAN	4.7608	679	1
TCGA-C5-A8YR-01	TCGA-CESC	4.7021	837	1
TCGA-DC-6682-01	TCGA-READ	4.3964	762	0
TCGA-DC-6682-01	TCGA-COADREAD	4.3964	762	0
TCGA-V1-A9Z7-01	TCGA-PRAD	3.5298	874	0
TCGA-KL-8346-01	TCGA-KICH	4.5771	1897	0
TCGA-KL-8346-01	TCGA-KIPAN	4.5771	1897	0
TCGA-VQ-A91Q-01	TCGA-STAD	6.342	633	1
TCGA-VQ-A91Q-01	TCGA-STES	6.342	633	1
TCGA-FE-A239-01	TCGA-THCA	5.3906	1023	1
TCGA-DQ-7594-01	TCGA-HNSC	5.8612	1218	0
TCGA-XF-A8HF-01	TCGA-BLCA	3.7656	2954	1
TCGA-KQ-A41P-01	TCGA-BLCA	2.3277	1094	0
TCGA-BP-4766-01	TCGA-KIRC	6.2623	1462	0
TCGA-BP-4766-01	TCGA-KIPAN	6.2623	1462	0
TCGA-DD-AACT-01	TCGA-LIHC	2.0942	1562	0
TCGA-BL-A13I-01	TCGA-BLCA	5.6726	223	1
TCGA-DX-A7EU-01	TCGA-SARC	4.0653	721	0
TCGA-B6-A0WZ-01	TCGA-BRCA	4.5601	6292	0
TCGA-C8-A135-01	TCGA-BRCA	4.811	393	0
TCGA-XU-A92W-01	TCGA-THYM	3.2327	3279	0
TCGA-55-8299-01	TCGA-LUAD	5.5497	469	1
TCGA-39-5027-01	TCGA-LUSC	3.9663	3108	0
TCGA-HD-7917-01	TCGA-HNSC	5.067	836	1
TCGA-09-1674-01	TCGA-OV	3.9561	260	0
TCGA-22-5485-01	TCGA-LUSC	4.7137	916	1
TCGA-EL-A4K1-01	TCGA-THCA	4.2928	1046	0
TCGA-BH-A0E2-01	TCGA-BRCA	5.2483	435	0
TCGA-DJ-A2PX-01	TCGA-THCA	5.295	881	0
TCGA-BH-A0BJ-01	TCGA-BRCA	5.704	660	0
TCGA-BH-A203-01	TCGA-BRCA	5.2716	1174	1
TCGA-BJ-A190-01	TCGA-THCA	4.8495	626	0
TCGA-DJ-A3VM-01	TCGA-THCA	4.5528	840	0
TCGA-A2-A1G1-01	TCGA-BRCA	5.9736	584	0
TCGA-GL-A9DD-01	TCGA-KIRP	4.4196	341	0
TCGA-GL-A9DD-01	TCGA-KIPAN	4.4196	341	0
TCGA-13-A5FT-01	TCGA-OV	3.7442	2143	0
TCGA-IB-AAUW-01	TCGA-PAAD	5.4276	230	1
TCGA-WB-A81M-01	TCGA-PCPG	3.9533	1394	0
TCGA-HT-7873-01	TCGA-LGG	5.9635	718	0
TCGA-HT-7873-01	TCGA-GBMLGG	5.9635	718	0
TCGA-BP-5183-01	TCGA-KIRC	5.6023	1291	0
TCGA-BP-5183-01	TCGA-KIPAN	5.6023	1291	0
TCGA-55-A491-01	TCGA-LUAD	4.1643	626	0
TCGA-FY-A3NM-01	TCGA-THCA	6.4143	885	0
TCGA-06-0749-01	TCGA-GBM	4.5619	82	1
TCGA-06-0749-01	TCGA-GBMLGG	4.5619	82	1
TCGA-D3-A3CE-06	TCGA-SKCM-M	4.1898	1832	1
TCGA-D3-A3CE-06	TCGA-SKCM	4.1898	1832	1
TCGA-46-6025-01	TCGA-LUSC	5.9293	324	0
TCGA-FE-A236-01	TCGA-THCA	6.0766	2031	0
TCGA-ZF-AA4W-01	TCGA-BLCA	3.1875	1830	0
TCGA-UY-A9PA-01	TCGA-BLCA	5.1779	1072	0
TCGA-KL-8330-01	TCGA-KICH	5.3747	3304	0
TCGA-KL-8330-01	TCGA-KIPAN	5.3747	3304	0
TCGA-ET-A3DP-01	TCGA-THCA	5.7663	2877	0
TCGA-HT-7603-01	TCGA-LGG	5.374	705	0
TCGA-HT-7603-01	TCGA-GBMLGG	5.374	705	0
TCGA-AJ-A3NF-01	TCGA-UCEC	5.3201	645	0
TCGA-4V-A9QT-01	TCGA-THYM	2.8699	813	0
TCGA-HC-7752-01	TCGA-PRAD	1.4383	782	0
TCGA-FU-A40J-01	TCGA-CESC	4.5454	426	0
TCGA-B9-4116-01	TCGA-KIRP	5.7495	627	0
TCGA-B9-4116-01	TCGA-KIPAN	5.7495	627	0
TCGA-BH-A0C7-01	TCGA-BRCA	5.3635	2767	0
TCGA-50-6595-01	TCGA-LUAD	5.6648	189	1
TCGA-DB-A64P-01	TCGA-LGG	5.0947	916	0
TCGA-DB-A64P-01	TCGA-GBMLGG	5.0947	916	0
TCGA-BP-4981-01	TCGA-KIRC	4.306	1097	1
TCGA-BP-4981-01	TCGA-KIPAN	4.306	1097	1
TCGA-VS-A9V5-01	TCGA-CESC	3.9298	494	1
TCGA-AK-3428-01	TCGA-KIRC	6.0114	3728	0
TCGA-AK-3428-01	TCGA-KIPAN	6.0114	3728	0
TCGA-E2-A14X-01	TCGA-BRCA	3.8166	972	0
TCGA-G4-6311-01	TCGA-COAD	5.0409	1199	0
TCGA-G4-6311-01	TCGA-COADREAD	5.0409	1199	0
TCGA-BH-A8FZ-01	TCGA-BRCA	5.0854	574	0
TCGA-S3-AA17-01	TCGA-BRCA	4.327	424	0
TCGA-DF-A2L0-01	TCGA-UCEC	0.856	788	1
TCGA-CI-6619-01	TCGA-READ	4.0968	184	0
TCGA-CI-6619-01	TCGA-COADREAD	4.0968	184	0
TCGA-B7-A5TI-01	TCGA-STAD	5.2445	595	0
TCGA-B7-A5TI-01	TCGA-STES	5.2445	595	0
TCGA-AR-A1AR-01	TCGA-BRCA	6.3933	524	1
TCGA-D8-A13Z-01	TCGA-BRCA	5.5874	635	0
TCGA-BA-5152-01	TCGA-HNSC	4.3923	1288	0
TCGA-MY-A913-01	TCGA-CESC	3.8053	524	0
TCGA-G8-6325-01	TCGA-DLBC	1.8836	1581	0
TCGA-ER-A19M-06	TCGA-SKCM-M	5.1371	1857	1
TCGA-ER-A19M-06	TCGA-SKCM	5.1371	1857	1
TCGA-A4-7997-01	TCGA-KIRP	6.2361	927	0
TCGA-A4-7997-01	TCGA-KIPAN	6.2361	927	0
TCGA-L5-A88T-01	TCGA-ESCA	4.2994	694	0
TCGA-L5-A88T-01	TCGA-STES	4.2994	694	0
TCGA-DX-A48O-01	TCGA-SARC	4.6229	1605	0
TCGA-13-1512-01	TCGA-OV	4.854	442	0
TCGA-23-2078-01	TCGA-OV	3.8146	2661	0
TCGA-A7-A6VX-01	TCGA-BRCA	5.1387	317	0
TCGA-VS-A8Q9-01	TCGA-CESC	3.8728	1630	0
TCGA-DD-A39V-01	TCGA-LIHC	2.1538	643	1
TCGA-EJ-A65F-01	TCGA-PRAD	4.4712	560	0
TCGA-95-A4VP-01	TCGA-LUAD	3.3162	605	0
TCGA-BP-4340-01	TCGA-KIRC	6.6635	562	1
TCGA-BP-4340-01	TCGA-KIPAN	6.6635	562	1
TCGA-EE-A3AF-06	TCGA-SKCM-M	2.4462	420	1
TCGA-EE-A3AF-06	TCGA-SKCM	2.4462	420	1
TCGA-HC-8261-01	TCGA-PRAD	4.2857	546	0
TCGA-AX-A3G3-01	TCGA-UCEC	3.5644	42	0
TCGA-85-A512-01	TCGA-LUSC	4.6786	465	0
TCGA-ET-A25P-01	TCGA-THCA	5.5066	559	0
TCGA-DJ-A3VI-01	TCGA-THCA	5.6557	95	0
TCGA-55-8302-01	TCGA-LUAD	4.5747	478	0
TCGA-44-4112-01	TCGA-LUAD	5.5842	808	1
TCGA-60-2710-01	TCGA-LUSC	5.9809	2024	0
TCGA-AF-3911-01	TCGA-READ	4.2601	1148	0
TCGA-AF-3911-01	TCGA-COADREAD	4.2601	1148	0
TCGA-UF-A7JJ-01	TCGA-HNSC	5.4601	549	0
TCGA-05-4430-01	TCGA-LUAD	5.5213	761	0
TCGA-AR-A255-01	TCGA-BRCA	6.2096	2161	0
TCGA-WB-A81F-01	TCGA-PCPG	4.4323	1737	0
TCGA-V4-A9EQ-01	TCGA-UVM	1.1243	455	1
TCGA-HZ-7919-01	TCGA-PAAD	6.2551	593	1
TCGA-CN-5366-01	TCGA-HNSC	6.3871	360	1
TCGA-AR-A1AT-01	TCGA-BRCA	4.8176	1272	1
TCGA-E5-A2PC-01	TCGA-BLCA	4.6316	1326	0
TCGA-A2-A0CU-01	TCGA-BRCA	4.9482	158	1
TCGA-V9-A7HT-01	TCGA-KIRP	4.9378	965	0
TCGA-V9-A7HT-01	TCGA-KIPAN	4.9378	965	0
TCGA-YL-A8HM-01	TCGA-PRAD	4.4429	1482	0
TCGA-CD-A486-01	TCGA-STAD	3.7038	192	1
TCGA-CD-A486-01	TCGA-STES	3.7038	192	1
TCGA-DA-A95Y-06	TCGA-SKCM-M	2.6826	430	1
TCGA-DA-A95Y-06	TCGA-SKCM	2.6826	430	1
TCGA-UY-A9PE-01	TCGA-BLCA	3.1127	189	0
TCGA-CQ-7071-01	TCGA-HNSC	4.9227	1311	0
TCGA-D1-A3DG-01	TCGA-UCEC	2.7247	130	1
TCGA-VQ-A8PX-01	TCGA-STAD	4.9231	1964	0
TCGA-VQ-A8PX-01	TCGA-STES	4.9231	1964	0
TCGA-XF-A9SV-01	TCGA-BLCA	4.4634	388	1
TCGA-24-1924-01	TCGA-OV	3.8094	919	1
TCGA-B0-5120-01	TCGA-KIRC	5.3248	1169	0
TCGA-B0-5120-01	TCGA-KIPAN	5.3248	1169	0
TCGA-DX-A6BG-01	TCGA-SARC	6.8008	1121	0
TCGA-BH-A0AZ-01	TCGA-BRCA	5.5741	1919	0
TCGA-EE-A184-06	TCGA-SKCM-M	3.7613	2073	1
TCGA-EE-A184-06	TCGA-SKCM	3.7613	2073	1
TCGA-E7-A6MF-01	TCGA-BLCA	5.6358	750	0
TCGA-MM-A84U-01	TCGA-KIRC	4.7861	700	0
TCGA-MM-A84U-01	TCGA-KIPAN	4.7861	700	0
TCGA-CV-6933-01	TCGA-HNSC	5.4571	2741	1
TCGA-LN-A8HZ-01	TCGA-ESCA	5.6744	375	0
TCGA-LN-A8HZ-01	TCGA-STES	5.6744	375	0
TCGA-DS-A0VL-01	TCGA-CESC	4.6375	81	0
TCGA-63-6202-01	TCGA-LUSC	5.765	1602	0
TCGA-SB-A76C-01	TCGA-TGCT	2.85	42	0
TCGA-FS-A1YY-06	TCGA-SKCM-M	4.3248	6953	1
TCGA-FS-A1YY-06	TCGA-SKCM	4.3248	6953	1
TCGA-46-3767-01	TCGA-LUSC	6.4306	396	0
TCGA-E2-A1IH-01	TCGA-BRCA	5.318	1026	0
TCGA-13-1496-01	TCGA-OV	3.3162	129	1
TCGA-B0-5095-01	TCGA-KIRC	6.5515	245	1
TCGA-B0-5095-01	TCGA-KIPAN	6.5515	245	1
TCGA-06-0174-01	TCGA-GBM	5.5598	98	1
TCGA-06-0174-01	TCGA-GBMLGG	5.5598	98	1
TCGA-CI-6622-01	TCGA-READ	3.845	1362	0
TCGA-CI-6622-01	TCGA-COADREAD	3.845	1362	0
TCGA-BP-4167-01	TCGA-KIRC	4.5008	2718	0
TCGA-BP-4167-01	TCGA-KIPAN	4.5008	2718	0
TCGA-HW-7486-01	TCGA-LGG	5.4489	1721	0
TCGA-HW-7486-01	TCGA-GBMLGG	5.4489	1721	0
TCGA-ZP-A9D2-01	TCGA-LIHC	6.4632	765	1
TCGA-BH-A18R-01	TCGA-BRCA	4.5065	1142	1
TCGA-BA-7269-01	TCGA-HNSC	4.3792	1273	0
TCGA-ZF-AA56-01	TCGA-BLCA	4.8699	259	1
TCGA-HU-A4G3-01	TCGA-STAD	3.0479	170	0
TCGA-HU-A4G3-01	TCGA-STES	3.0479	170	0
TCGA-OR-A5KY-01	TCGA-ACC	3.5704	391	1
TCGA-ER-A19A-06	TCGA-SKCM-M	5.6138	2365	0
TCGA-ER-A19A-06	TCGA-SKCM	5.6138	2365	0
TCGA-NH-A6GC-01	TCGA-COAD	3.8278	389	0
TCGA-NH-A6GC-01	TCGA-COADREAD	3.8278	389	0
TCGA-DX-A48K-01	TCGA-SARC	6.6171	1399	0
TCGA-DD-A73B-01	TCGA-LIHC	2.1243	283	1
TCGA-AC-A4ZE-01	TCGA-BRCA	4.5765	890	0
TCGA-P5-A5F1-01	TCGA-LGG	5.3008	179	0
TCGA-P5-A5F1-01	TCGA-GBMLGG	5.3008	179	0
TCGA-DK-AA6X-01	TCGA-BLCA	4.8585	467	0
TCGA-AB-2877-03	TCGA-LAML	3.5223	638	0
TCGA-BR-7722-01	TCGA-STAD	3.1027	466	1
TCGA-BR-7722-01	TCGA-STES	3.1027	466	1
TCGA-B6-A0RS-01	TCGA-BRCA	4.4189	3063	1
TCGA-33-AAS8-01	TCGA-LUSC	5.5071	1114	1
TCGA-AR-A24H-01	TCGA-BRCA	5.4215	4894	0
TCGA-F4-6570-01	TCGA-COAD	4.6616	188	1
TCGA-F4-6570-01	TCGA-COADREAD	4.6616	188	1
TCGA-E8-A432-01	TCGA-THCA	5.2173	931	0
TCGA-MZ-A5BI-01	TCGA-HNSC	4.1993	217	1
TCGA-24-1928-01	TCGA-OV	4.1945	336	1
TCGA-DU-7011-01	TCGA-LGG	5.2769	3200	1
TCGA-DU-7011-01	TCGA-GBMLGG	5.2769	3200	1
TCGA-G4-6627-01	TCGA-COAD	4.7929	2275	0
TCGA-G4-6627-01	TCGA-COADREAD	4.7929	2275	0
TCGA-J9-A8CP-01	TCGA-PRAD	3.7549	386	0
TCGA-ZF-A9R9-01	TCGA-BLCA	4.121	864	1
TCGA-P8-A6RX-01	TCGA-PCPG	4.9218	540	0
TCGA-UF-A7JF-01	TCGA-HNSC	4.144	1686	0
TCGA-A8-A099-01	TCGA-BRCA	6.4109	304	0
TCGA-CM-6679-01	TCGA-COAD	4.7082	306	0
TCGA-CM-6679-01	TCGA-COADREAD	4.7082	306	0
TCGA-G8-6907-01	TCGA-DLBC	1.3392	595	1
TCGA-HV-A5A4-01	TCGA-PAAD	4.9759	232	0
TCGA-DC-6157-01	TCGA-READ	4.4892	1581	0
TCGA-DC-6157-01	TCGA-COADREAD	4.4892	1581	0
TCGA-VS-A9UU-01	TCGA-CESC	3.0462	442	0
TCGA-66-2790-01	TCGA-LUSC	5.527	699	0
TCGA-75-7027-01	TCGA-LUAD	5.752	3059	0
TCGA-V1-A8WS-01	TCGA-PRAD	3.855	474	0
TCGA-CE-A3MD-01	TCGA-THCA	4.6707	389	0
TCGA-HU-A4GD-01	TCGA-STAD	3.3263	692	0
TCGA-HU-A4GD-01	TCGA-STES	3.3263	692	0
TCGA-VQ-A94U-01	TCGA-STAD	4.5373	819	0
TCGA-VQ-A94U-01	TCGA-STES	4.5373	819	0
TCGA-LK-A4O0-01	TCGA-MESO	4.6926	185	1
TCGA-XD-AAUG-01	TCGA-PAAD	5.5021	420	0
TCGA-FV-A4ZP-01	TCGA-LIHC	2.2898	2486	1
TCGA-KN-8435-01	TCGA-KICH	5.9977	3498	0
TCGA-KN-8435-01	TCGA-KIPAN	5.9977	3498	0
TCGA-A6-4105-01	TCGA-COAD	4.5435	442	1
TCGA-A6-4105-01	TCGA-COADREAD	4.5435	442	1
TCGA-04-1514-01	TCGA-OV	3.373	1720	1
TCGA-P5-A77X-01	TCGA-LGG	6.0328	105	0
TCGA-P5-A77X-01	TCGA-GBMLGG	6.0328	105	0
TCGA-NC-A5HI-01	TCGA-LUSC	4.0357	1743	0
TCGA-BP-4781-01	TCGA-KIRC	6.2506	2080	0
TCGA-BP-4781-01	TCGA-KIPAN	6.2506	2080	0
TCGA-CV-6937-01	TCGA-HNSC	4.5447	624	1
TCGA-AJ-A3QS-01	TCGA-UCEC	4.8369	513	0
TCGA-DD-AACS-01	TCGA-LIHC	3.4581	1804	0
TCGA-VS-A9U6-01	TCGA-CESC	4.706	1320	0
TCGA-EB-A6QZ-01	TCGA-SKCM-P	3.7377	352	1
TCGA-EB-A6QZ-01	TCGA-SKCM	3.7377	352	1
TCGA-IQ-7631-01	TCGA-HNSC	3.5945	1172	0
TCGA-L5-A4OI-01	TCGA-ESCA	5.5317	608	0
TCGA-L5-A4OI-01	TCGA-STES	5.5317	608	0
TCGA-EB-A1NK-01	TCGA-SKCM-P	3.0427	1039	0
TCGA-EB-A1NK-01	TCGA-SKCM	3.0427	1039	0
TCGA-D3-A8GQ-06	TCGA-SKCM-M	4.2234	884	1
TCGA-D3-A8GQ-06	TCGA-SKCM	4.2234	884	1
TCGA-A8-A09R-01	TCGA-BRCA	6.4308	273	0
TCGA-DK-AA6S-01	TCGA-BLCA	5.9729	5050	0
TCGA-V1-A9Z8-01	TCGA-PRAD	4.2156	827	0
TCGA-DD-A4NK-01	TCGA-LIHC	2.0976	1210	1
TCGA-3S-A8YW-01	TCGA-THYM	4.4937	643	0
TCGA-VQ-A8PJ-01	TCGA-STAD	4.3639	82	1
TCGA-VQ-A8PJ-01	TCGA-STES	4.3639	82	1
TCGA-KQ-A41S-01	TCGA-BLCA	4.4282	35	0
TCGA-44-2668-01	TCGA-LUAD	6.1973	761	1
TCGA-55-8507-01	TCGA-LUAD	4.6165	418	0
TCGA-DJ-A3UN-01	TCGA-THCA	4.9676	986	0
TCGA-AB-2869-03	TCGA-LAML	3.6938	243	0
TCGA-HW-7493-01	TCGA-LGG	6.4437	2107	0
TCGA-HW-7493-01	TCGA-GBMLGG	6.4437	2107	0
TCGA-CC-5261-01	TCGA-LIHC	4.6882	97	1
TCGA-C5-A2LX-01	TCGA-CESC	4.554	2526	0
TCGA-CR-6471-01	TCGA-HNSC	5.5192	1202	1
TCGA-VM-A8CA-01	TCGA-LGG	5.1218	411	0
TCGA-VM-A8CA-01	TCGA-GBMLGG	5.1218	411	0
TCGA-EW-A6SC-01	TCGA-BRCA	5.5503	952	0
TCGA-B0-5699-01	TCGA-KIRC	6.2898	3841	0
TCGA-B0-5699-01	TCGA-KIPAN	6.2898	3841	0
TCGA-XQ-A8TB-01	TCGA-PRAD	4.4937	770	0
TCGA-37-5819-01	TCGA-LUSC	3.4944	103	0
TCGA-DU-7015-01	TCGA-LGG	6.0661	2761	0
TCGA-DU-7015-01	TCGA-GBMLGG	6.0661	2761	0
TCGA-MQ-A4LJ-01	TCGA-MESO	4.6165	709	1
TCGA-C5-A1M8-01	TCGA-CESC	1.1954	919	0
TCGA-C5-A7CJ-01	TCGA-CESC	6.0153	3097	1
TCGA-22-A5C4-01	TCGA-LUSC	4.943	671	0
TCGA-HB-A2OT-01	TCGA-SARC	6.6374	2057	0
TCGA-85-A4CL-01	TCGA-LUSC	3.8669	921	1
TCGA-TM-A7C5-01	TCGA-LGG	5.1719	1500	0
TCGA-TM-A7C5-01	TCGA-GBMLGG	5.1719	1500	0
TCGA-DX-A3UB-01	TCGA-SARC	2.9222	2247	0
TCGA-BP-4801-01	TCGA-KIRC	5.6141	1124	0
TCGA-BP-4801-01	TCGA-KIPAN	5.6141	1124	0
TCGA-D8-A1XC-01	TCGA-BRCA	6.9736	377	1
TCGA-DU-8162-01	TCGA-LGG	5.8758	444	1
TCGA-DU-8162-01	TCGA-GBMLGG	5.8758	444	1
TCGA-TM-A84O-01	TCGA-LGG	5.752	1011	1
TCGA-TM-A84O-01	TCGA-GBMLGG	5.752	1011	1
TCGA-06-5410-01	TCGA-GBM	5.9493	108	1
TCGA-06-5410-01	TCGA-GBMLGG	5.9493	108	1
TCGA-DC-6158-01	TCGA-READ	5.5622	334	1
TCGA-DC-6158-01	TCGA-COADREAD	5.5622	334	1
TCGA-FW-A3TU-06	TCGA-SKCM-M	1.5704	1691	1
TCGA-FW-A3TU-06	TCGA-SKCM	1.5704	1691	1
TCGA-69-8254-01	TCGA-LUAD	5.569	409	0
TCGA-3T-AA9L-01	TCGA-THYM	3.1843	1050	0
TCGA-HC-A6HY-01	TCGA-PRAD	3.3813	134	0
TCGA-EM-A3FM-01	TCGA-THCA	4.4977	639	0
TCGA-GH-A9DA-01	TCGA-CESC	5.5665	540	0
TCGA-TN-A7HL-01	TCGA-HNSC	2.9467	619	0
TCGA-3B-A9HT-01	TCGA-SARC	5.1392	1665	0
TCGA-AB-2896-03	TCGA-LAML	3.1667	214	1
TCGA-CN-4742-01	TCGA-HNSC	6.374	397	1
TCGA-04-1348-01	TCGA-OV	4.1127	1483	1
TCGA-RD-A8N6-01	TCGA-STAD	5.3359	272	1
TCGA-RD-A8N6-01	TCGA-STES	5.3359	272	1
TCGA-DD-AACX-01	TCGA-LIHC	3.269	170	0
TCGA-78-8640-01	TCGA-LUAD	4.1408	7062	0
TCGA-DJ-A3UY-01	TCGA-THCA	6.0796	1091	0
TCGA-EW-A1PE-01	TCGA-BRCA	5.5813	320	0
TCGA-69-7979-01	TCGA-LUAD	4.1898	408	0
TCGA-E2-A1II-01	TCGA-BRCA	4.4363	1025	0
TCGA-S3-AA14-01	TCGA-BRCA	4.9383	529	0
TCGA-CR-7392-01	TCGA-HNSC	5.4884	1425	0
TCGA-S9-A7R3-01	TCGA-LGG	5.6605	3013	0
TCGA-S9-A7R3-01	TCGA-GBMLGG	5.6605	3013	0
TCGA-A8-A09B-01	TCGA-BRCA	4.9288	365	0
TCGA-60-2714-01	TCGA-LUSC	5.1748	1531	0
TCGA-GN-A9SD-06	TCGA-SKCM-M	4.3191	1807	1
TCGA-GN-A9SD-06	TCGA-SKCM	4.3191	1807	1
TCGA-2G-AAFO-01	TCGA-TGCT	2.9184	685	0
TCGA-AR-A5QP-01	TCGA-BRCA	4.6064	1185	0
TCGA-NF-A4WX-01	TCGA-UCS	3.1811	452	0
TCGA-DD-AAE0-01	TCGA-LIHC	1.8156	555	0
TCGA-D9-A6EG-06	TCGA-SKCM-M	4.1651	698	1
TCGA-D9-A6EG-06	TCGA-SKCM	4.1651	698	1
TCGA-E9-A6HE-01	TCGA-BRCA	4.0241	847	0
TCGA-BR-8291-01	TCGA-STAD	5.5327	607	1
TCGA-BR-8291-01	TCGA-STES	5.5327	607	1
TCGA-DD-AADA-01	TCGA-LIHC	1.5261	1233	0
TCGA-TQ-A7RN-01	TCGA-LGG	5.5276	1026	0
TCGA-TQ-A7RN-01	TCGA-GBMLGG	5.5276	1026	0
TCGA-ZM-AA0B-01	TCGA-TGCT	1.8359	838	0
TCGA-GL-A9DE-01	TCGA-KIRP	4.8334	496	0
TCGA-GL-A9DE-01	TCGA-KIPAN	4.8334	496	0
TCGA-2J-AABI-01	TCGA-PAAD	4.8605	969	0
TCGA-BH-A0HI-01	TCGA-BRCA	5.3823	620	0
TCGA-AB-2985-03	TCGA-LAML	0.8875	273	1
TCGA-XE-AANI-01	TCGA-TGCT	4.8866	1041	0
TCGA-ET-A3DT-01	TCGA-THCA	5.8273	1330	0
TCGA-DD-A1EI-01	TCGA-LIHC	5.0277	183	0
TCGA-BP-4790-01	TCGA-KIRC	6.8979	1111	1
TCGA-BP-4790-01	TCGA-KIPAN	6.8979	1111	1
TCGA-BP-5008-01	TCGA-KIRC	5.8199	1071	0
TCGA-BP-5008-01	TCGA-KIPAN	5.8199	1071	0
TCGA-BP-4170-01	TCGA-KIRC	6.44	2343	1
TCGA-BP-4170-01	TCGA-KIPAN	6.44	2343	1
TCGA-AJ-A3BK-01	TCGA-UCEC	2.8176	1031	0
TCGA-04-1530-01	TCGA-OV	3.8924	3622	1
TCGA-FS-A4FC-06	TCGA-SKCM-M	5.5441	1655	1
TCGA-FS-A4FC-06	TCGA-SKCM	5.5441	1655	1
TCGA-CR-6480-01	TCGA-HNSC	5.4134	362	0
TCGA-EL-A3D1-01	TCGA-THCA	3.8042	2997	0
TCGA-CV-6942-01	TCGA-HNSC	3.342	4282	0
TCGA-D5-6924-01	TCGA-COAD	4.8405	435	0
TCGA-D5-6924-01	TCGA-COADREAD	4.8405	435	0
TCGA-28-2513-01	TCGA-GBM	6.3738	222	0
TCGA-28-2513-01	TCGA-GBMLGG	6.3738	222	0
TCGA-EW-A1P1-01	TCGA-BRCA	5.8071	1210	0
TCGA-BC-A5W4-01	TCGA-LIHC	1.6553	547	1
TCGA-39-5019-01	TCGA-LUSC	5.3515	3387	0
TCGA-JU-AAVI-01	TCGA-UCEC	4.6662	540	1
TCGA-QR-A70R-01	TCGA-PCPG	2.9982	432	0
TCGA-OL-A66P-01	TCGA-BRCA	2.9165	428	0
TCGA-NG-A4VW-01	TCGA-UCS	3.844	949	1
TCGA-EE-A3JA-06	TCGA-SKCM-M	5.8022	1618	1
TCGA-EE-A3JA-06	TCGA-SKCM	5.8022	1618	1
TCGA-A2-A1G4-01	TCGA-BRCA	4.3998	595	0
TCGA-E2-A105-01	TCGA-BRCA	3.7845	1308	0
TCGA-55-7573-01	TCGA-LUAD	5.2735	487	0
TCGA-N5-A4RA-01	TCGA-UCS	2.3161	1591	1
TCGA-WB-A80M-01	TCGA-PCPG	3.359	136	0
TCGA-L5-A4OR-01	TCGA-ESCA	5.6441	96	1
TCGA-L5-A4OR-01	TCGA-STES	5.6441	96	1
TCGA-25-2042-01	TCGA-OV	5.8028	396	1
TCGA-CV-A45W-01	TCGA-HNSC	3.7409	1398	1
TCGA-E2-A573-01	TCGA-BRCA	4.0832	1062	0
TCGA-B0-5085-01	TCGA-KIRC	3.2942	770	1
TCGA-B0-5085-01	TCGA-KIPAN	3.2942	770	1
TCGA-DU-A6S6-01	TCGA-LGG	4.6484	2893	0
TCGA-DU-A6S6-01	TCGA-GBMLGG	4.6484	2893	0
TCGA-YU-AA61-01	TCGA-TGCT	4.6473	864	0
TCGA-DV-A4W0-01	TCGA-KIRC	6.0561	2470	0
TCGA-DV-A4W0-01	TCGA-KIPAN	6.0561	2470	0
TCGA-AD-6965-01	TCGA-COAD	3.8197	805	0
TCGA-AD-6965-01	TCGA-COADREAD	3.8197	805	0
TCGA-BJ-A3PR-01	TCGA-THCA	5.1218	1107	0
TCGA-SH-A7BD-01	TCGA-MESO	1.848	459	1
TCGA-H2-A422-01	TCGA-THCA	6.1208	566	0
TCGA-EY-A549-01	TCGA-UCEC	3.8248	605	0
TCGA-DX-A6YU-01	TCGA-SARC	6.6971	1045	0
TCGA-P5-A735-01	TCGA-LGG	4.4659	292	0
TCGA-P5-A735-01	TCGA-GBMLGG	4.4659	292	0
TCGA-AB-2994-03	TCGA-LAML	4.1819	1798	0
TCGA-VQ-A928-01	TCGA-STAD	5.2498	174	1
TCGA-VQ-A928-01	TCGA-STES	5.2498	174	1
TCGA-D5-6931-01	TCGA-COAD	4.7148	365	0
TCGA-D5-6931-01	TCGA-COADREAD	4.7148	365	0
TCGA-DX-A6Z2-01	TCGA-SARC	5.9618	3079	0
TCGA-BC-A10T-01	TCGA-LIHC	3.6893	837	1
TCGA-EA-A5O9-01	TCGA-CESC	3.3603	788	0
TCGA-43-5668-01	TCGA-LUSC	5.532	559	1
TCGA-FB-AAQ0-01	TCGA-PAAD	4.1586	473	1
TCGA-BF-AAP1-01	TCGA-SKCM-P	3.5185	409	0
TCGA-BF-AAP1-01	TCGA-SKCM	3.5185	409	0
TCGA-A2-A0EV-01	TCGA-BRCA	5.5738	968	0
TCGA-31-1950-01	TCGA-OV	3.6253	571	0
TCGA-18-4083-01	TCGA-LUSC	4.743	188	1
TCGA-FG-A6J1-01	TCGA-LGG	4.0934	500	0
TCGA-FG-A6J1-01	TCGA-GBMLGG	4.0934	500	0
TCGA-S9-A7R7-01	TCGA-LGG	6.7573	3000	0
TCGA-S9-A7R7-01	TCGA-GBMLGG	6.7573	3000	0
TCGA-AB-2870-03	TCGA-LAML	3.511	153	1
TCGA-CD-8526-01	TCGA-STAD	5.0294	381	0
TCGA-CD-8526-01	TCGA-STES	5.0294	381	0
TCGA-BR-7703-01	TCGA-STAD	3.1326	1100	0
TCGA-BR-7703-01	TCGA-STES	3.1326	1100	0
TCGA-AL-3471-01	TCGA-KIRP	3.6485	1500	1
TCGA-AL-3471-01	TCGA-KIPAN	3.6485	1500	1
TCGA-2G-AAH0-01	TCGA-TGCT	3.1027	5477	0
TCGA-YT-A95D-01	TCGA-THYM	6.1707	750	0
TCGA-E9-A1RG-01	TCGA-BRCA	3.4542	647	0
TCGA-YF-AA3M-01	TCGA-BLCA	4.09	415	0
TCGA-76-4929-01	TCGA-GBM	5.6221	111	1
TCGA-76-4929-01	TCGA-GBMLGG	5.6221	111	1
TCGA-24-1413-01	TCGA-OV	3.025	192	0
TCGA-EE-A2MU-06	TCGA-SKCM-M	3.4982	1620	0
TCGA-EE-A2MU-06	TCGA-SKCM	3.4982	1620	0
TCGA-AB-2981-03	TCGA-LAML	3.7366	487	0
TCGA-SN-A84W-01	TCGA-TGCT	4.41	293	0
TCGA-A6-5656-01	TCGA-COAD	5.3105	1001	0
TCGA-A6-5656-01	TCGA-COADREAD	5.3105	1001	0
TCGA-43-8115-01	TCGA-LUSC	5.488	407	0
TCGA-3A-A9IX-01	TCGA-PAAD	5.4809	1037	0
TCGA-EI-6884-01	TCGA-READ	4.9477	328	0
TCGA-EI-6884-01	TCGA-COADREAD	4.9477	328	0
TCGA-DU-6402-01	TCGA-LGG	6.7841	214	1
TCGA-DU-6402-01	TCGA-GBMLGG	6.7841	214	1
TCGA-Q1-A73P-01	TCGA-CESC	4.5656	483	0
TCGA-V4-A9EI-01	TCGA-UVM	3.4423	389	1
TCGA-HT-7684-01	TCGA-LGG	5.0904	184	0
TCGA-HT-7684-01	TCGA-GBMLGG	5.0904	184	0
TCGA-D8-A1XL-01	TCGA-BRCA	3.6053	606	0
TCGA-ER-A3EV-06	TCGA-SKCM-M	1.6135	1429	1
TCGA-ER-A3EV-06	TCGA-SKCM	1.6135	1429	1
TCGA-E8-A413-01	TCGA-THCA	6.1717	912	0
TCGA-BA-6871-01	TCGA-HNSC	4.4719	108	1
TCGA-HT-8104-01	TCGA-LGG	6.4824	372	0
TCGA-HT-8104-01	TCGA-GBMLGG	6.4824	372	0
TCGA-CN-6017-01	TCGA-HNSC	5.0254	853	1
TCGA-CC-A7IH-01	TCGA-LIHC	2.2203	365	0
TCGA-D7-A747-01	TCGA-STAD	5.4127	255	1
TCGA-D7-A747-01	TCGA-STES	5.4127	255	1
TCGA-A4-7585-01	TCGA-KIRP	5.9568	1070	1
TCGA-A4-7585-01	TCGA-KIPAN	5.9568	1070	1
TCGA-TS-A7P6-01	TCGA-MESO	4.2055	283	1
TCGA-3A-A9IO-01	TCGA-PAAD	3.3191	1942	0
TCGA-DD-A4NG-01	TCGA-LIHC	3.8268	802	1
TCGA-BP-5170-01	TCGA-KIRC	4.5085	2412	0
TCGA-BP-5170-01	TCGA-KIPAN	4.5085	2412	0
TCGA-FN-7833-01	TCGA-LGG	5.0696	837	0
TCGA-FN-7833-01	TCGA-GBMLGG	5.0696	837	0
TCGA-KN-8436-01	TCGA-KICH	4.7767	1288	0
TCGA-KN-8436-01	TCGA-KIPAN	4.7767	1288	0
TCGA-C5-A8XK-01	TCGA-CESC	3.3045	3039	0
TCGA-43-A474-01	TCGA-LUSC	5.4982	353	0
TCGA-HT-7473-01	TCGA-LGG	6.7565	503	0
TCGA-HT-7473-01	TCGA-GBMLGG	6.7565	503	0
TCGA-06-0645-01	TCGA-GBM	5.8523	175	1
TCGA-06-0645-01	TCGA-GBMLGG	5.8523	175	1
TCGA-AB-2884-03	TCGA-LAML	3.466	731	1
TCGA-33-AASI-01	TCGA-LUSC	3.2675	1344	1
TCGA-DM-A1DA-01	TCGA-COAD	2.5235	228	1
TCGA-DM-A1DA-01	TCGA-COADREAD	2.5235	228	1
TCGA-UZ-A9PV-01	TCGA-KIRP	3.8788	1444	0
TCGA-UZ-A9PV-01	TCGA-KIPAN	3.8788	1444	0
TCGA-BJ-A2N9-01	TCGA-THCA	3.8197	623	0
TCGA-EE-A2M5-06	TCGA-SKCM-M	4.2055	659	1
TCGA-EE-A2M5-06	TCGA-SKCM	4.2055	659	1
TCGA-CF-A7I0-01	TCGA-BLCA	2.9126	368	0
TCGA-25-1625-01	TCGA-OV	4.3576	840	1
TCGA-WJ-A86L-01	TCGA-LIHC	3.7398	345	0
TCGA-AB-2998-03	TCGA-LAML	4.1177	31	1
TCGA-DX-AB2X-01	TCGA-SARC	3.5273	404	1
TCGA-HC-A632-01	TCGA-PRAD	5.263	61	0
TCGA-MJ-A850-01	TCGA-SARC	3.0374	681	0
TCGA-C5-A907-01	TCGA-CESC	3.9542	448	0
TCGA-49-4506-01	TCGA-LUAD	2.8012	999	1
TCGA-HT-8019-01	TCGA-LGG	4.1922	1004	0
TCGA-HT-8019-01	TCGA-GBMLGG	4.1922	1004	0
TCGA-BQ-5877-01	TCGA-KIRP	5.899	270	1
TCGA-BQ-5877-01	TCGA-KIPAN	5.899	270	1
TCGA-BR-6564-01	TCGA-STAD	4.4784	794	1
TCGA-BR-6564-01	TCGA-STES	4.4784	794	1
TCGA-B2-5633-01	TCGA-KIRC	6.0756	963	0
TCGA-B2-5633-01	TCGA-KIPAN	6.0756	963	0
TCGA-G9-6353-01	TCGA-PRAD	3.3715	1542	0
TCGA-A2-A0ER-01	TCGA-BRCA	5.1879	2263	0
TCGA-IG-A8O2-01	TCGA-ESCA	4.4121	142	1
TCGA-IG-A8O2-01	TCGA-STES	4.4121	142	1
TCGA-VS-A9UD-01	TCGA-CESC	3.5921	739	0
TCGA-AX-A1C7-01	TCGA-UCEC	1.3334	1054	0
TCGA-TQ-A7RU-01	TCGA-LGG	5.2791	1032	0
TCGA-TQ-A7RU-01	TCGA-GBMLGG	5.2791	1032	0
TCGA-BP-4982-01	TCGA-KIRC	6.8654	1014	0
TCGA-BP-4982-01	TCGA-KIPAN	6.8654	1014	0
TCGA-EE-A2GP-06	TCGA-SKCM-M	5.6882	423	1
TCGA-EE-A2GP-06	TCGA-SKCM	5.6882	423	1
TCGA-XF-A9T8-01	TCGA-BLCA	4.2623	418	1
TCGA-2G-AAG0-01	TCGA-TGCT	2.6938	1529	0
TCGA-CU-A0YR-01	TCGA-BLCA	4.9901	460	1
TCGA-EO-A22X-01	TCGA-UCEC	4.1342	1752	0
TCGA-DD-A4ND-01	TCGA-LIHC	4.2288	2746	0
TCGA-X7-A8DB-01	TCGA-THYM	1.9298	1992	0
TCGA-66-2785-01	TCGA-LUSC	3.9727	60	0
TCGA-25-1630-01	TCGA-OV	4.7345	1162	1
TCGA-OL-A66K-01	TCGA-BRCA	5.126	1275	1
TCGA-P4-A5E8-01	TCGA-KIRP	4.7399	1306	1
TCGA-P4-A5E8-01	TCGA-KIPAN	4.7399	1306	1
TCGA-Q9-A6FW-01	TCGA-ESCA	5.6733	238	0
TCGA-Q9-A6FW-01	TCGA-STES	5.6733	238	0
TCGA-IN-7806-01	TCGA-STAD	4.3624	1106	0
TCGA-IN-7806-01	TCGA-STES	4.3624	1106	0
TCGA-36-1574-01	TCGA-OV	5.8435	686	0
TCGA-QK-A8Z8-01	TCGA-HNSC	5.0571	171	1
TCGA-CQ-5326-01	TCGA-HNSC	5.1481	89	1
TCGA-DB-A4XF-01	TCGA-LGG	6.2273	1021	0
TCGA-DB-A4XF-01	TCGA-GBMLGG	6.2273	1021	0
TCGA-2Y-A9H2-01	TCGA-LIHC	6.5204	1731	0
TCGA-C5-A7CM-01	TCGA-CESC	3.5248	619	0
TCGA-4K-AAAL-01	TCGA-TGCT	2.5874	483	0
TCGA-G9-6367-01	TCGA-PRAD	3.8599	1222	0
TCGA-A4-A5Y1-01	TCGA-KIRP	5.3978	395	1
TCGA-A4-A5Y1-01	TCGA-KIPAN	5.3978	395	1
TCGA-56-8201-01	TCGA-LUSC	5.6097	397	1
TCGA-G9-6342-01	TCGA-PRAD	4.1018	1696	0
TCGA-KU-A66T-01	TCGA-HNSC	7.323	552	0
TCGA-DD-AAVW-01	TCGA-LIHC	4.0116	2317	0
TCGA-CJ-4905-01	TCGA-KIRC	6.4941	1496	0
TCGA-CJ-4905-01	TCGA-KIPAN	6.4941	1496	0
TCGA-LN-A7HY-01	TCGA-ESCA	5.6302	366	0
TCGA-LN-A7HY-01	TCGA-STES	5.6302	366	0
TCGA-KK-A7AQ-01	TCGA-PRAD	2.7655	1610	0
TCGA-IE-A3OV-01	TCGA-SARC	5.476	2448	1
TCGA-G7-6790-01	TCGA-KIRP	4.9345	1575	0
TCGA-G7-6790-01	TCGA-KIPAN	4.9345	1575	0
TCGA-XY-A89B-01	TCGA-TGCT	2.707	471	0
TCGA-CC-A7IL-01	TCGA-LIHC	2.0496	278	1
TCGA-EW-A1OX-01	TCGA-BRCA	5.9776	911	0
TCGA-S3-AA10-01	TCGA-BRCA	4.6904	586	0
TCGA-AB-2978-03	TCGA-LAML	2.8298	699	0
TCGA-YZ-A984-01	TCGA-UVM	2.1954	1396	1
TCGA-EJ-A65M-01	TCGA-PRAD	3.5957	230	0
TCGA-BP-5174-01	TCGA-KIRC	5.2975	2257	0
TCGA-BP-5174-01	TCGA-KIPAN	5.2975	2257	0
TCGA-QR-A705-01	TCGA-PCPG	2.6299	317	0
TCGA-20-1684-01	TCGA-OV	4.9425	581	0
TCGA-N8-A4PI-01	TCGA-UCS	4.106	810	1
TCGA-05-4402-01	TCGA-LUAD	5.8743	244	1
TCGA-2G-AAH4-01	TCGA-TGCT	3.8679	6210	0
TCGA-CX-7086-01	TCGA-HNSC	5.0682	573	0
TCGA-ET-A25L-01	TCGA-THCA	6.0516	1721	0
TCGA-UZ-A9PZ-01	TCGA-KIRP	3.0018	657	0
TCGA-UZ-A9PZ-01	TCGA-KIPAN	3.0018	657	0
TCGA-A8-A0A9-01	TCGA-BRCA	5.3799	822	0
TCGA-DE-A2OL-01	TCGA-THCA	6.4044	1145	0
TCGA-G7-A4TM-01	TCGA-KIRP	3.4289	768	0
TCGA-G7-A4TM-01	TCGA-KIPAN	3.4289	768	0
TCGA-BQ-7060-01	TCGA-KIRP	5.2479	214	0
TCGA-BQ-7060-01	TCGA-KIPAN	5.2479	214	0
TCGA-DD-A4NS-01	TCGA-LIHC	4.1811	2456	1
TCGA-CN-5356-01	TCGA-HNSC	5.9773	1409	0
TCGA-EU-5905-01	TCGA-KIRC	6.0211	119	0
TCGA-EU-5905-01	TCGA-KIPAN	6.0211	119	0
TCGA-B0-4697-01	TCGA-KIRC	2.536	578	1
TCGA-B0-4697-01	TCGA-KIPAN	2.536	578	1
TCGA-QR-A6GO-01	TCGA-PCPG	3.8207	1065	0
TCGA-IN-AB1X-01	TCGA-STAD	4.8048	411	0
TCGA-IN-AB1X-01	TCGA-STES	4.8048	411	0
TCGA-BH-A1FB-01	TCGA-BRCA	5.8904	3669	1
TCGA-44-8119-01	TCGA-LUAD	5.243	285	0
TCGA-13-0886-01	TCGA-OV	3.2928	4665	0
TCGA-EE-A29X-06	TCGA-SKCM-M	4.0268	545	1
TCGA-EE-A29X-06	TCGA-SKCM	4.0268	545	1
TCGA-BP-4759-01	TCGA-KIRC	3.9809	2372	0
TCGA-BP-4759-01	TCGA-KIPAN	3.9809	2372	0
TCGA-GN-A262-06	TCGA-SKCM-M	2.8875	4255	0
TCGA-GN-A262-06	TCGA-SKCM	2.8875	4255	0
TCGA-FG-A713-01	TCGA-LGG	4.3491	622	0
TCGA-FG-A713-01	TCGA-GBMLGG	4.3491	622	0
TCGA-V4-A9EZ-01	TCGA-UVM	0.7485	599	0
TCGA-VS-A9V2-01	TCGA-CESC	4.4236	555	0
TCGA-VS-A94Y-01	TCGA-CESC	6.0603	144	1
TCGA-F4-6461-01	TCGA-COAD	4.3751	338	1
TCGA-F4-6461-01	TCGA-COADREAD	4.3751	338	1
TCGA-90-A4EE-01	TCGA-LUSC	4.6496	688	0
TCGA-C5-A8ZZ-01	TCGA-CESC	5.6144	636	0
TCGA-MQ-A6BS-01	TCGA-MESO	4.1763	608	1
TCGA-CD-8533-01	TCGA-STAD	4.4456	468	0
TCGA-CD-8533-01	TCGA-STES	4.4456	468	0
TCGA-IS-A3K8-01	TCGA-SARC	3.5122	4845	0
TCGA-E1-A7YL-01	TCGA-LGG	6.0637	492	1
TCGA-E1-A7YL-01	TCGA-GBMLGG	6.0637	492	1
TCGA-A2-A04T-01	TCGA-BRCA	3.7431	2246	0
TCGA-CJ-6030-01	TCGA-KIRC	5.4012	2299	1
TCGA-CJ-6030-01	TCGA-KIPAN	5.4012	2299	1
TCGA-OL-A5S0-01	TCGA-BRCA	4.9523	620	0
TCGA-UD-AAC5-01	TCGA-MESO	5.2346	253	1
TCGA-DD-AADI-01	TCGA-LIHC	1.9336	1085	0
TCGA-FC-7961-01	TCGA-PRAD	4.9773	469	0
TCGA-CC-A7IG-01	TCGA-LIHC	2.6916	299	1
TCGA-MR-A8JO-01	TCGA-LIHC	3.3448	330	0
TCGA-GC-A3YS-01	TCGA-BLCA	5.5608	758	0
TCGA-OR-A5LG-01	TCGA-ACC	3.3631	1589	0
TCGA-VD-A8KH-01	TCGA-UVM	2.3448	1158	0
TCGA-EE-A3JB-06	TCGA-SKCM-M	4.8943	6138	0
TCGA-EE-A3JB-06	TCGA-SKCM	4.8943	6138	0
TCGA-CJ-4918-01	TCGA-KIRC	5.9155	93	1
TCGA-CJ-4918-01	TCGA-KIPAN	5.9155	93	1
TCGA-A8-A07J-01	TCGA-BRCA	5.8166	365	0
TCGA-E9-A229-01	TCGA-BRCA	5.7137	1148	0
TCGA-L5-A4OU-01	TCGA-ESCA	5.8091	882	0
TCGA-L5-A4OU-01	TCGA-STES	5.8091	882	0
TCGA-X9-A971-01	TCGA-SARC	5.836	831	0
TCGA-D6-6826-01	TCGA-HNSC	4.541	348	1
TCGA-A2-A0SX-01	TCGA-BRCA	5.2449	1534	0
TCGA-57-1994-01	TCGA-OV	6.1973	761	0
TCGA-ER-A19E-06	TCGA-SKCM-M	5.1567	396	1
TCGA-ER-A19E-06	TCGA-SKCM	5.1567	396	1
TCGA-KK-A8I4-01	TCGA-PRAD	4.1562	2259	0
TCGA-UZ-A9PM-01	TCGA-KIRP	3.5085	3811	0
TCGA-UZ-A9PM-01	TCGA-KIPAN	3.5085	3811	0
TCGA-B8-5545-01	TCGA-KIRC	6.4555	1525	0
TCGA-B8-5545-01	TCGA-KIPAN	6.4555	1525	0
TCGA-US-A776-01	TCGA-PAAD	3.717	1216	0
TCGA-BR-8484-01	TCGA-STAD	4.3248	766	1
TCGA-BR-8484-01	TCGA-STES	4.3248	766	1
TCGA-55-7724-01	TCGA-LUAD	5.2828	705	0
TCGA-F4-6703-01	TCGA-COAD	5.5394	1456	0
TCGA-F4-6703-01	TCGA-COADREAD	5.5394	1456	0
TCGA-HU-A4G8-01	TCGA-STAD	4.8953	690	0
TCGA-HU-A4G8-01	TCGA-STES	4.8953	690	0
TCGA-FY-A3I4-01	TCGA-THCA	5.1218	542	0
TCGA-DX-AB2Q-01	TCGA-SARC	4.1457	2030	0
TCGA-44-6776-01	TCGA-LUAD	3.861	2616	0
TCGA-49-4514-01	TCGA-LUAD	2.7268	1700	0
TCGA-HC-A6AQ-01	TCGA-PRAD	3.1194	106	0
TCGA-05-4396-01	TCGA-LUAD	4.6034	303	1
TCGA-XM-A8RL-01	TCGA-THYM	2.623	2562	0
TCGA-EJ-7789-01	TCGA-PRAD	4.1788	1105	0
TCGA-85-A50Z-01	TCGA-LUSC	5.0661	493	0
TCGA-FS-A1ZT-06	TCGA-SKCM-M	5.1739	1617	0
TCGA-FS-A1ZT-06	TCGA-SKCM	5.1739	1617	0
TCGA-B2-3923-01	TCGA-KIRC	5.508	992	0
TCGA-B2-3923-01	TCGA-KIPAN	5.508	992	0
TCGA-55-8204-01	TCGA-LUAD	5.7634	515	0
TCGA-77-7337-01	TCGA-LUSC	5.9267	3253	1
TCGA-QS-A5YR-01	TCGA-UCEC	2.8278	719	0
TCGA-L4-A4E6-01	TCGA-LUAD	4.2456	435	0
TCGA-L5-A8NJ-01	TCGA-ESCA	4.1018	501	0
TCGA-L5-A8NJ-01	TCGA-STES	4.1018	501	0
TCGA-DX-A1L0-01	TCGA-SARC	5.5558	564	1
TCGA-BH-A0AW-01	TCGA-BRCA	4.4383	622	0
TCGA-VS-A9UJ-01	TCGA-CESC	4.7771	52	1
TCGA-25-2392-01	TCGA-OV	4.3291	31	1
TCGA-XD-AAUH-01	TCGA-PAAD	5.0023	395	0
TCGA-BH-A2L8-01	TCGA-BRCA	4.3541	612	0
TCGA-HU-A4GC-01	TCGA-STAD	5.3868	99	0
TCGA-HU-A4GC-01	TCGA-STES	5.3868	99	0
TCGA-EB-A5SE-01	TCGA-SKCM-P	3.9874	401	1
TCGA-EB-A5SE-01	TCGA-SKCM	3.9874	401	1
TCGA-BH-A0B6-01	TCGA-BRCA	4.5759	2483	0
TCGA-AA-3492-01	TCGA-COAD	3.849	92	1
TCGA-AA-3492-01	TCGA-COADREAD	3.849	92	1
TCGA-G4-6293-01	TCGA-COAD	4.0522	4051	0
TCGA-G4-6293-01	TCGA-COADREAD	4.0522	4051	0
TCGA-CG-5726-01	TCGA-STAD	3.9533	881	1
TCGA-CG-5726-01	TCGA-STES	3.9533	881	1
TCGA-CS-5396-01	TCGA-LGG	7.3001	1631	0
TCGA-CS-5396-01	TCGA-GBMLGG	7.3001	1631	0
TCGA-DX-AB32-01	TCGA-SARC	4.3576	3102	0
TCGA-CN-6998-01	TCGA-HNSC	5.7795	357	1
TCGA-BB-7866-01	TCGA-HNSC	6.1912	1368	0
TCGA-31-1959-01	TCGA-OV	5.2709	67	0
TCGA-HD-7832-01	TCGA-HNSC	4.5122	836	0
TCGA-Y8-A895-01	TCGA-KIRP	3.8105	484	0
TCGA-Y8-A895-01	TCGA-KIPAN	3.8105	484	0
TCGA-QR-A6H1-01	TCGA-PCPG	3.0875	431	0
TCGA-AO-A0JL-01	TCGA-BRCA	3.144	1683	0
TCGA-BH-A0BS-01	TCGA-BRCA	6.1969	2612	0
TCGA-56-8623-01	TCGA-LUSC	4.0653	692	1
TCGA-DJ-A4UL-01	TCGA-THCA	4.5789	939	0
TCGA-AB-2956-03	TCGA-LAML	2.9279	183	1
TCGA-CD-A48C-01	TCGA-STAD	4.864	353	1
TCGA-CD-A48C-01	TCGA-STES	4.864	353	1
TCGA-FF-8046-01	TCGA-DLBC	1.8953	751	0
TCGA-TS-A7P1-01	TCGA-MESO	5.1334	563	1
TCGA-FP-8099-01	TCGA-STAD	4.6381	519	0
TCGA-FP-8099-01	TCGA-STES	4.6381	519	0
TCGA-B6-A0IG-01	TCGA-BRCA	3.645	4456	1
TCGA-XN-A8T5-01	TCGA-PAAD	5.1858	720	0
TCGA-ZG-A9M4-01	TCGA-PRAD	4.017	547	0
TCGA-EJ-7793-01	TCGA-PRAD	4.5497	114	0
TCGA-AA-3496-01	TCGA-COAD	4.3363	31	0
TCGA-AA-3496-01	TCGA-COADREAD	4.3363	31	0
TCGA-23-1022-01	TCGA-OV	2.101	1511	1
TCGA-QR-A7IN-01	TCGA-PCPG	3.8669	377	0
TCGA-ZF-AA4N-01	TCGA-BLCA	5.3027	88	1
TCGA-XF-AAMG-01	TCGA-BLCA	3.7355	3364	0
TCGA-GC-A3RC-01	TCGA-BLCA	5.796	484	0
TCGA-DJ-A13T-01	TCGA-THCA	6.3808	1709	0
TCGA-QR-A6GT-01	TCGA-PCPG	5.4985	4185	0
TCGA-AX-A3FX-01	TCGA-UCEC	2.2509	1333	1
TCGA-HC-7210-01	TCGA-PRAD	5.7913	868	0
TCGA-CJ-4923-01	TCGA-KIRC	5.0548	572	1
TCGA-CJ-4923-01	TCGA-KIPAN	5.0548	572	1
TCGA-G4-6625-01	TCGA-COAD	4.1334	2792	0
TCGA-G4-6625-01	TCGA-COADREAD	4.1334	2792	0
TCGA-98-A538-01	TCGA-LUSC	4.9312	826	0
TCGA-ET-A3BO-01	TCGA-THCA	6.3913	1533	0
TCGA-EB-A5VV-06	TCGA-SKCM-M	2.9336	214	0
TCGA-EB-A5VV-06	TCGA-SKCM	2.9336	214	0
TCGA-KP-A3W0-01	TCGA-UCEC	4.2743	404	0
TCGA-CV-6436-01	TCGA-HNSC	0.6508	1899	0
TCGA-XM-A8RC-01	TCGA-THYM	3.1127	2963	0
TCGA-EJ-7782-01	TCGA-PRAD	5.1851	1167	0
TCGA-HW-8322-01	TCGA-LGG	5.6259	758	0
TCGA-HW-8322-01	TCGA-GBMLGG	5.6259	758	0
TCGA-BP-4159-01	TCGA-KIRC	5.0448	2601	1
TCGA-BP-4159-01	TCGA-KIPAN	5.0448	2601	1
TCGA-Q1-A6DT-01	TCGA-CESC	4.9434	275	1
TCGA-CF-A8HY-01	TCGA-BLCA	2.4673	345	0
TCGA-L5-A8NN-01	TCGA-ESCA	5.4479	167	0
TCGA-L5-A8NN-01	TCGA-STES	5.4479	167	0
TCGA-ZF-A9RL-01	TCGA-BLCA	4.5135	2703	0
TCGA-25-1633-01	TCGA-OV	4.5583	1891	1
TCGA-25-2396-01	TCGA-OV	4.1977	92	1
TCGA-OL-A66L-01	TCGA-BRCA	3.8349	1301	0
TCGA-BH-A0DO-01	TCGA-BRCA	5.7716	1644	0
TCGA-HC-A8CY-01	TCGA-PRAD	4.2787	290	0
TCGA-X6-A8C5-01	TCGA-SARC	4.8619	1547	0
TCGA-FK-A4UB-01	TCGA-THCA	4.1301	3531	0
TCGA-DM-A28E-01	TCGA-COAD	3.4803	3648	0
TCGA-DM-A28E-01	TCGA-COADREAD	3.4803	3648	0
TCGA-S9-A6U9-01	TCGA-LGG	5.1591	2918	0
TCGA-S9-A6U9-01	TCGA-GBMLGG	5.1591	2918	0
TCGA-5R-AA1C-01	TCGA-LIHC	4.1811	520	0
TCGA-CK-6747-01	TCGA-COAD	3.9317	2523	0
TCGA-CK-6747-01	TCGA-COADREAD	3.9317	2523	0
TCGA-WB-A819-01	TCGA-PCPG	3.9165	1031	0
TCGA-Y8-A8S1-01	TCGA-KIRP	3.6915	404	0
TCGA-Y8-A8S1-01	TCGA-KIPAN	3.6915	404	0
TCGA-W5-AA2I-01	TCGA-CHOL	3.0908	1939	1
TCGA-CJ-5680-01	TCGA-KIRC	7.2268	768	1
TCGA-CJ-5680-01	TCGA-KIPAN	7.2268	768	1
TCGA-34-5234-01	TCGA-LUSC	4.8885	2271	0
TCGA-CV-7097-01	TCGA-HNSC	6.2576	385	1
TCGA-IB-8126-01	TCGA-PAAD	4.4249	462	0
TCGA-XF-A9T0-01	TCGA-BLCA	3.9597	799	0
TCGA-FW-A5DX-01	TCGA-SKCM-P	5.8079	640	0
TCGA-FW-A5DX-01	TCGA-SKCM	5.8079	640	0
TCGA-HZ-7920-01	TCGA-PAAD	5.6735	236	1
TCGA-62-A46O-01	TCGA-LUAD	5.2246	1454	1
TCGA-04-1517-01	TCGA-OV	3.3771	608	1
TCGA-G3-AAV1-01	TCGA-LIHC	4.1235	359	1
TCGA-HT-7469-01	TCGA-LGG	4.8379	351	1
TCGA-HT-7469-01	TCGA-GBMLGG	4.8379	351	1
TCGA-78-7155-01	TCGA-LUAD	4.2787	1171	1
TCGA-56-7822-01	TCGA-LUSC	6.56	532	1
TCGA-56-A62T-01	TCGA-LUSC	5.3892	440	0
TCGA-LL-A73Y-01	TCGA-BRCA	5.4845	477	0
TCGA-BC-A10X-01	TCGA-LIHC	3.4019	770	1
TCGA-UY-A78M-01	TCGA-BLCA	3.7559	690	1
TCGA-BH-A0DK-01	TCGA-BRCA	4.5267	423	0
TCGA-K4-A4AC-01	TCGA-BLCA	3.5801	278	1
TCGA-B3-4104-01	TCGA-KIRP	5.1799	1049	0
TCGA-B3-4104-01	TCGA-KIPAN	5.1799	1049	0
TCGA-85-A4JB-01	TCGA-LUSC	5.2087	942	0
TCGA-62-A472-01	TCGA-LUAD	5.0457	910	0
TCGA-30-1714-01	TCGA-OV	3.2913	1158	1
TCGA-NJ-A55R-01	TCGA-LUAD	3.6005	603	0
TCGA-23-1026-01	TCGA-OV	3.774	816	0
TCGA-VQ-A8E3-01	TCGA-STAD	4.4416	661	1
TCGA-VQ-A8E3-01	TCGA-STES	4.4416	661	1
TCGA-F5-6702-01	TCGA-READ	5.9472	452	0
TCGA-F5-6702-01	TCGA-COADREAD	5.9472	452	0
TCGA-VS-A9UQ-01	TCGA-CESC	5.153	1263	0
TCGA-BH-A0BG-01	TCGA-BRCA	5.1914	1871	0
TCGA-AJ-A23N-01	TCGA-UCEC	5.931	439	1
TCGA-W5-AA34-01	TCGA-CHOL	4.541	555	1
TCGA-CA-5255-01	TCGA-COAD	3.1127	376	0
TCGA-CA-5255-01	TCGA-COADREAD	3.1127	376	0
TCGA-24-1431-01	TCGA-OV	3.585	567	1
TCGA-CK-4947-01	TCGA-COAD	4.6467	534	0
TCGA-CK-4947-01	TCGA-COADREAD	4.6467	534	0
TCGA-IE-A6BZ-01	TCGA-SARC	5.8578	605	0
TCGA-WC-A88A-01	TCGA-UVM	2.1375	82	1
TCGA-AB-2808-03	TCGA-LAML	0.8156	2861	0
TCGA-G2-A2ES-01	TCGA-BLCA	4.8344	1004	1
TCGA-DX-A8BM-01	TCGA-SARC	4.1985	1456	0
TCGA-V1-A8MU-01	TCGA-PRAD	5.0023	1876	0
TCGA-A8-A06Z-01	TCGA-BRCA	4.9406	31	0
TCGA-KP-A3W1-01	TCGA-UCEC	3.7866	288	0
TCGA-32-2634-01	TCGA-GBM	5.3844	693	0
TCGA-32-2634-01	TCGA-GBMLGG	5.3844	693	0
TCGA-G5-6233-01	TCGA-READ	3.926	556	1
TCGA-G5-6233-01	TCGA-COADREAD	3.926	556	1
TCGA-62-8395-01	TCGA-LUAD	4.3561	1216	0
TCGA-13-0800-01	TCGA-OV	2.4699	2661	0
TCGA-3U-A98H-01	TCGA-MESO	3.855	1156	1
TCGA-77-8136-01	TCGA-LUSC	5.5883	1189	1
TCGA-D1-A2G0-01	TCGA-UCEC	2.3923	1484	0
TCGA-ET-A40P-01	TCGA-THCA	4.3219	1338	0
TCGA-13-0765-01	TCGA-OV	1.3618	1389	1
TCGA-CW-5589-01	TCGA-KIRC	5.8037	2378	0
TCGA-CW-5589-01	TCGA-KIPAN	5.8037	2378	0
TCGA-VQ-A8E0-01	TCGA-STAD	5.4702	562	1
TCGA-VQ-A8E0-01	TCGA-STES	5.4702	562	1
TCGA-2G-AAHG-01	TCGA-TGCT	3.3335	1819	0
TCGA-61-1998-01	TCGA-OV	3.1683	168	0
TCGA-23-1029-01	TCGA-OV	4.3067	268	0
TCGA-95-7567-01	TCGA-LUAD	4.5987	568	0
TCGA-E2-A14U-01	TCGA-BRCA	4.1627	1318	0
TCGA-AD-6888-01	TCGA-COAD	2.6017	472	1
TCGA-AD-6888-01	TCGA-COADREAD	2.6017	472	1
TCGA-KB-A93G-01	TCGA-STAD	6.8069	613	0
TCGA-KB-A93G-01	TCGA-STES	6.8069	613	0
TCGA-F4-6809-01	TCGA-COAD	3.8156	403	1
TCGA-F4-6809-01	TCGA-COADREAD	3.8156	403	1
TCGA-A3-3385-01	TCGA-KIRC	5.6215	1993	0
TCGA-A3-3385-01	TCGA-KIPAN	5.6215	1993	0
TCGA-50-5051-01	TCGA-LUAD	3.5261	478	1
TCGA-BP-5000-01	TCGA-KIRC	4.8938	563	0
TCGA-BP-5000-01	TCGA-KIPAN	4.8938	563	0
TCGA-CN-A63U-01	TCGA-HNSC	3.9165	964	0
TCGA-CK-5914-01	TCGA-COAD	4.1424	669	0
TCGA-CK-5914-01	TCGA-COADREAD	4.1424	669	0
TCGA-HT-7478-01	TCGA-LGG	6.0471	194	0
TCGA-HT-7478-01	TCGA-GBMLGG	6.0471	194	0
TCGA-23-1030-01	TCGA-OV	2.6508	886	0
TCGA-5P-A9K6-01	TCGA-KIRP	3.4751	1914	0
TCGA-5P-A9K6-01	TCGA-KIPAN	3.4751	1914	0
TCGA-VS-A8EG-01	TCGA-CESC	5.0518	1386	0
TCGA-D1-A3JP-01	TCGA-UCEC	4.4429	515	0
TCGA-IZ-8195-01	TCGA-KIRP	4.09	677	0
TCGA-IZ-8195-01	TCGA-KIPAN	4.09	677	0
TCGA-43-8116-01	TCGA-LUSC	5.8395	358	0
TCGA-18-3410-01	TCGA-LUSC	5.8748	146	1
TCGA-BR-7704-01	TCGA-STAD	3.4369	1072	0
TCGA-BR-7704-01	TCGA-STES	3.4369	1072	0
TCGA-61-2003-01	TCGA-OV	4.9584	122	0
TCGA-MW-A4EC-01	TCGA-KIRC	4.7317	498	0
TCGA-MW-A4EC-01	TCGA-KIPAN	4.7317	498	0
TCGA-L5-A4OM-01	TCGA-ESCA	7.3494	1458	1
TCGA-L5-A4OM-01	TCGA-STES	7.3494	1458	1
TCGA-WB-A80Q-01	TCGA-PCPG	1.4115	3880	0
TCGA-BK-A13B-01	TCGA-UCEC	3.4712	966	0
TCGA-EX-A69L-01	TCGA-CESC	3.7312	602	0
TCGA-FJ-A871-01	TCGA-BLCA	3.384	272	1
TCGA-WB-A817-01	TCGA-PCPG	5.0144	1310	0
TCGA-55-A48Y-01	TCGA-LUAD	5.4829	630	0
TCGA-BJ-A45F-01	TCGA-THCA	4.0883	105	0
TCGA-AK-3447-01	TCGA-KIRC	3.6508	1217	0
TCGA-AK-3447-01	TCGA-KIPAN	3.6508	1217	0
TCGA-Q1-A73O-01	TCGA-CESC	4.3701	428	0
TCGA-D5-6532-01	TCGA-COAD	3.5273	555	0
TCGA-D5-6532-01	TCGA-COADREAD	3.5273	555	0
TCGA-QR-A70J-01	TCGA-PCPG	4.4302	399	0
TCGA-VS-A8QC-01	TCGA-CESC	3.9681	350	1
TCGA-W3-AA1O-06	TCGA-SKCM-M	4.3519	122	1
TCGA-W3-AA1O-06	TCGA-SKCM	4.3519	122	1
TCGA-86-A456-01	TCGA-LUAD	4.8659	896	0
TCGA-33-AASB-01	TCGA-LUSC	3.7431	211	1
TCGA-EA-A5ZE-01	TCGA-CESC	4.5897	829	0
TCGA-XT-AASU-01	TCGA-MESO	4.9265	142	1
TCGA-FE-A22Z-01	TCGA-THCA	5.7708	2243	0
TCGA-B9-4617-01	TCGA-KIRP	1.8115	35	0
TCGA-B9-4617-01	TCGA-KIPAN	1.8115	35	0
TCGA-RW-A8AZ-01	TCGA-PCPG	5.0356	88	1
TCGA-50-5068-01	TCGA-LUAD	5.0721	1499	1
TCGA-NK-A5CR-01	TCGA-LUSC	4.4349	2542	0
TCGA-ZS-A9CF-01	TCGA-LIHC	3.1111	2412	0
TCGA-AR-A24Q-01	TCGA-BRCA	5.5091	3172	0
TCGA-D3-A2J7-06	TCGA-SKCM-M	5.9549	3136	1
TCGA-D3-A2J7-06	TCGA-SKCM	5.9549	3136	1
TCGA-33-4586-01	TCGA-LUSC	6.2826	428	1
TCGA-56-7580-01	TCGA-LUSC	4.6792	925	0
TCGA-E8-A416-01	TCGA-THCA	4.8957	952	0
TCGA-S4-A8RM-01	TCGA-PAAD	5.5454	737	0
TCGA-DU-A5TW-01	TCGA-LGG	5.2566	760	0
TCGA-DU-A5TW-01	TCGA-GBMLGG	5.2566	760	0
TCGA-24-2038-01	TCGA-OV	2.8115	1354	1
TCGA-DX-AB2S-01	TCGA-SARC	3.591	280	0
TCGA-G9-6329-01	TCGA-PRAD	3.4738	1266	0
TCGA-MH-A560-01	TCGA-KIRP	3.9736	924	0
TCGA-MH-A560-01	TCGA-KIPAN	3.9736	924	0
TCGA-GD-A3OP-01	TCGA-BLCA	4.9169	64	0
TCGA-90-7769-01	TCGA-LUSC	5.4165	358	0
TCGA-CR-6467-01	TCGA-HNSC	4.8933	1777	0
TCGA-S9-A6TX-01	TCGA-LGG	5.1185	1245	0
TCGA-S9-A6TX-01	TCGA-GBMLGG	5.1185	1245	0
TCGA-OR-A5JC-01	TCGA-ACC	3.0653	1750	1
TCGA-GS-A9TV-01	TCGA-DLBC	2.7782	730	0
TCGA-37-4135-01	TCGA-LUSC	3.6826	207	0
TCGA-RY-A83Z-01	TCGA-LGG	4.2817	301	0
TCGA-RY-A83Z-01	TCGA-GBMLGG	4.2817	301	0
TCGA-JX-A5QV-01	TCGA-CESC	4.3197	636	0
TCGA-CN-6988-01	TCGA-HNSC	4.7959	318	0
TCGA-DA-A3F5-06	TCGA-SKCM-M	4.5078	6873	1
TCGA-DA-A3F5-06	TCGA-SKCM	4.5078	6873	1
TCGA-DX-A8BQ-01	TCGA-SARC	3.0108	1579	0
TCGA-EW-A1P5-01	TCGA-BRCA	5.0513	703	0
TCGA-QR-A6GS-01	TCGA-PCPG	3.7908	38	0
TCGA-FD-A3SL-01	TCGA-BLCA	4.9551	712	1
TCGA-ET-A39L-01	TCGA-THCA	5.6062	3299	0
TCGA-BH-A1FN-01	TCGA-BRCA	5.9614	2192	1
TCGA-TS-A8AF-01	TCGA-MESO	4.8419	358	1
TCGA-EK-A2GZ-01	TCGA-CESC	5.0635	383	0
TCGA-N5-A4RM-01	TCGA-UCS	2.3978	148	1
TCGA-DD-AACN-01	TCGA-LIHC	2.6938	1302	0
TCGA-MM-A564-01	TCGA-KIRC	4.0027	607	0
TCGA-MM-A564-01	TCGA-KIPAN	4.0027	607	0
TCGA-3L-AA1B-01	TCGA-COAD	4.0134	475	0
TCGA-3L-AA1B-01	TCGA-COADREAD	4.0134	475	0
TCGA-06-0141-01	TCGA-GBM	6.1992	313	1
TCGA-06-0141-01	TCGA-GBMLGG	6.1992	313	1
TCGA-DQ-7596-01	TCGA-HNSC	4.8349	1265	0
TCGA-HZ-8002-01	TCGA-PAAD	6.5306	366	1
TCGA-3A-A9IH-01	TCGA-PAAD	5.1655	1021	0
TCGA-B5-A3FC-01	TCGA-UCEC	3.8992	2185	0
TCGA-BJ-A0ZC-01	TCGA-THCA	5.9343	352	0
TCGA-XF-A9T3-01	TCGA-BLCA	4.554	68	0
TCGA-98-8020-01	TCGA-LUSC	5.467	84	1
TCGA-CV-5970-01	TCGA-HNSC	5.9738	406	1
TCGA-DX-AB2G-01	TCGA-SARC	3.5838	478	0
TCGA-A7-A4SE-01	TCGA-BRCA	5.8632	644	0
TCGA-A1-A0SJ-01	TCGA-BRCA	5.8001	416	0
TCGA-J2-A4AG-01	TCGA-LUAD	5.6854	988	0
TCGA-EI-6510-01	TCGA-READ	3.7856	556	0
TCGA-EI-6510-01	TCGA-COADREAD	3.7856	556	0
TCGA-G4-6588-01	TCGA-COAD	4.2623	796	0
TCGA-G4-6588-01	TCGA-COADREAD	4.2623	796	0
TCGA-RC-A7S9-01	TCGA-LIHC	2.0908	640	0
TCGA-GS-A9TZ-01	TCGA-DLBC	3.3505	765	0
TCGA-22-5471-01	TCGA-LUSC	4.4216	1845	0
TCGA-E2-A570-01	TCGA-BRCA	4.6893	931	0
TCGA-VQ-A91V-01	TCGA-STAD	5.7795	1297	0
TCGA-VQ-A91V-01	TCGA-STES	5.7795	1297	0
TCGA-CV-7425-01	TCGA-HNSC	4.6241	1718	1
TCGA-QR-A6H4-01	TCGA-PCPG	2.8639	2661	0
TCGA-BH-A201-01	TCGA-BRCA	6.4809	856	0
TCGA-61-2016-01	TCGA-OV	3.925	36	1
TCGA-CN-4733-01	TCGA-HNSC	4.9454	1586	0
TCGA-IR-A3LL-01	TCGA-CESC	2.862	1106	0
TCGA-05-4405-01	TCGA-LUAD	5.7052	610	0
TCGA-06-0125-01	TCGA-GBM	6.4176	1448	1
TCGA-06-0125-01	TCGA-GBMLGG	6.4176	1448	1
TCGA-XU-A92Z-01	TCGA-THYM	5.6413	3663	0
TCGA-DD-AA3A-01	TCGA-LIHC	6.0266	410	1
TCGA-RW-A68A-01	TCGA-PCPG	4.8299	762	0
TCGA-13-0885-01	TCGA-OV	4.0592	3388	0
TCGA-FP-A4BF-01	TCGA-STAD	5.0228	168	1
TCGA-FP-A4BF-01	TCGA-STES	5.0228	168	1
TCGA-A8-A09E-01	TCGA-BRCA	4.5404	1492	0
TCGA-ZB-A964-01	TCGA-THYM	6.1985	1287	0
TCGA-Y8-A8RZ-01	TCGA-KIRP	4.3442	205	0
TCGA-Y8-A8RZ-01	TCGA-KIPAN	4.3442	205	0
TCGA-CR-5243-01	TCGA-HNSC	7.0596	2562	0
TCGA-MT-A51W-01	TCGA-HNSC	4.1715	437	0
TCGA-ZB-A96C-01	TCGA-THYM	6.0086	2163	0
TCGA-D8-A27V-01	TCGA-BRCA	5.4009	381	0
TCGA-ZF-AA4V-01	TCGA-BLCA	3.8904	1806	0
TCGA-50-5944-01	TCGA-LUAD	5.0862	1750	0
TCGA-RD-A8N1-01	TCGA-STAD	5.0379	3519	0
TCGA-RD-A8N1-01	TCGA-STES	5.0379	3519	0
TCGA-BR-8687-01	TCGA-STAD	4.742	250	1
TCGA-BR-8687-01	TCGA-STES	4.742	250	1
TCGA-OR-A5JV-01	TCGA-ACC	4.2456	2023	0
TCGA-EM-A2CO-01	TCGA-THCA	3.6311	184	0
TCGA-86-7955-01	TCGA-LUAD	3.9991	1072	0
TCGA-BR-A4IY-01	TCGA-STAD	5.5066	392	0
TCGA-BR-A4IY-01	TCGA-STES	5.5066	392	0
TCGA-V1-A9OQ-01	TCGA-PRAD	3.2735	371	0
TCGA-FG-A6IZ-01	TCGA-LGG	4.3603	457	0
TCGA-FG-A6IZ-01	TCGA-GBMLGG	4.3603	457	0
TCGA-C5-A1M5-01	TCGA-CESC	4.6088	2052	1
TCGA-DQ-7592-01	TCGA-HNSC	5.3579	1143	0
TCGA-E2-A14Y-01	TCGA-BRCA	4.5982	2109	0
TCGA-EM-A3AN-01	TCGA-THCA	5.3234	1006	0
TCGA-YL-A9WI-01	TCGA-PRAD	4.2357	1623	0
TCGA-55-7727-01	TCGA-LUAD	5.3541	119	0
TCGA-QR-A6H0-01	TCGA-PCPG	3.1177	280	0
TCGA-CS-4941-01	TCGA-LGG	6.2649	234	1
TCGA-CS-4941-01	TCGA-GBMLGG	6.2649	234	1
TCGA-59-2351-01	TCGA-OV	4.4861	3532	0
TCGA-OU-A5PI-01	TCGA-ACC	3.7549	1171	0
TCGA-XU-A92Q-01	TCGA-THYM	4.2086	1092	0
TCGA-55-8510-01	TCGA-LUAD	4.8762	539	0
TCGA-MS-A51U-01	TCGA-BRCA	5.3291	681	0
TCGA-A8-A06Y-01	TCGA-BRCA	4.4189	791	0
TCGA-XF-AAMW-01	TCGA-BLCA	6.0836	253	1
TCGA-GI-A2C8-01	TCGA-BRCA	5.602	225	0
TCGA-AB-3012-03	TCGA-LAML	3.3219	1887	0
TCGA-CN-4722-01	TCGA-HNSC	4.3806	1483	0
TCGA-EL-A3ZM-01	TCGA-THCA	4.0875	1096	0
TCGA-DJ-A13X-01	TCGA-THCA	5.9366	253	0
TCGA-DX-A1L3-01	TCGA-SARC	5.3558	1020	1
TCGA-HD-A633-01	TCGA-HNSC	3.9855	421	0
TCGA-AR-A1AM-01	TCGA-BRCA	4.8186	2991	0
TCGA-13-0890-01	TCGA-OV	3.9955	4424	0
TCGA-VF-A8AE-01	TCGA-TGCT	2.2357	727	0
TCGA-DH-A7UT-01	TCGA-LGG	5.1631	531	1
TCGA-DH-A7UT-01	TCGA-GBMLGG	5.1631	531	1
TCGA-A6-6138-01	TCGA-COAD	4.86	685	0
TCGA-A6-6138-01	TCGA-COADREAD	4.86	685	0
TCGA-DU-5871-01	TCGA-LGG	6.0944	576	0
TCGA-DU-5871-01	TCGA-GBMLGG	6.0944	576	0
TCGA-CV-7238-01	TCGA-HNSC	5.4386	2727	0
TCGA-AB-2841-03	TCGA-LAML	3.1408	1401	1
TCGA-EL-A3T7-01	TCGA-THCA	5.6548	1256	0
TCGA-F4-6808-01	TCGA-COAD	3.1194	1024	0
TCGA-F4-6808-01	TCGA-COADREAD	3.1194	1024	0
TCGA-CN-5367-01	TCGA-HNSC	4.1177	352	1
TCGA-MP-A4T8-01	TCGA-LUAD	4.4535	161	1
TCGA-D6-A74Q-01	TCGA-HNSC	3.7137	710	0
TCGA-86-8279-01	TCGA-LUAD	4.0418	949	0
TCGA-W2-A7HB-01	TCGA-PCPG	3.9079	604	0
TCGA-GR-A4D4-01	TCGA-DLBC	4.951	1581	0
TCGA-CR-5250-01	TCGA-HNSC	7.2965	799	0
TCGA-B0-5100-01	TCGA-KIRC	4.7214	1913	1
TCGA-B0-5100-01	TCGA-KIPAN	4.7214	1913	1
TCGA-EJ-7218-01	TCGA-PRAD	3.837	2542	0
TCGA-XK-AAJR-01	TCGA-PRAD	4.4673	1124	0
TCGA-55-A494-01	TCGA-LUAD	4.4744	481	0
TCGA-BP-4991-01	TCGA-KIRC	6.5466	1413	0
TCGA-BP-4991-01	TCGA-KIPAN	6.5466	1413	0
TCGA-44-3917-01	TCGA-LUAD	4.8261	1183	0
TCGA-61-2000-01	TCGA-OV	4.3659	441	0
TCGA-A4-7288-01	TCGA-KIRP	4.7797	1857	0
TCGA-A4-7288-01	TCGA-KIPAN	4.7797	1857	0
TCGA-75-5125-01	TCGA-LUAD	5.1465	2027	1
TCGA-B0-5400-01	TCGA-KIRC	5.4419	1733	0
TCGA-B0-5400-01	TCGA-KIPAN	5.4419	1733	0
TCGA-G4-6317-01	TCGA-COAD	2.5235	1095	0
TCGA-G4-6317-01	TCGA-COADREAD	2.5235	1095	0
TCGA-HU-8244-01	TCGA-STAD	3.384	742	0
TCGA-HU-8244-01	TCGA-STES	3.384	742	0
TCGA-25-2404-01	TCGA-OV	4.4796	883	1
TCGA-CV-7437-01	TCGA-HNSC	6.0002	506	1
TCGA-EL-A3T3-01	TCGA-THCA	5.4413	4017	0
TCGA-K7-A5RG-01	TCGA-LIHC	3.8943	519	0
TCGA-ZG-A9LU-01	TCGA-PRAD	2.7268	579	0
TCGA-13-0768-01	TCGA-OV	4.1069	1784	1
TCGA-B6-A409-01	TCGA-BRCA	3.7312	573	1
TCGA-KC-A7F5-01	TCGA-PRAD	3.2373	91	0
TCGA-C5-A7X8-01	TCGA-CESC	3.847	83	0
TCGA-BP-4330-01	TCGA-KIRC	6.0378	1888	0
TCGA-BP-4330-01	TCGA-KIPAN	6.0378	1888	0
TCGA-21-1078-01	TCGA-LUSC	4.8465	474	1
TCGA-34-2600-01	TCGA-LUSC	3.9449	1874	1
TCGA-EA-A3HS-01	TCGA-CESC	5.1194	959	0
TCGA-W3-AA1W-06	TCGA-SKCM-M	4.9355	6666	0
TCGA-W3-AA1W-06	TCGA-SKCM	4.9355	6666	0
TCGA-3B-A9HZ-01	TCGA-SARC	5.7562	1170	0
TCGA-CJ-4873-01	TCGA-KIRC	3.6656	2259	0
TCGA-CJ-4873-01	TCGA-KIPAN	3.6656	2259	0
TCGA-SX-A7SL-01	TCGA-KIRP	2.707	823	0
TCGA-SX-A7SL-01	TCGA-KIPAN	2.707	823	0
TCGA-AB-2836-03	TCGA-LAML	3.4357	518	1
TCGA-BH-A1EX-01	TCGA-BRCA	5.9546	1508	1
TCGA-HW-8321-01	TCGA-LGG	6.3535	1294	0
TCGA-HW-8321-01	TCGA-GBMLGG	6.3535	1294	0
TCGA-CK-4952-01	TCGA-COAD	4.0126	475	0
TCGA-CK-4952-01	TCGA-COADREAD	4.0126	475	0
TCGA-G4-6309-01	TCGA-COAD	3.4751	2600	0
TCGA-G4-6309-01	TCGA-COADREAD	3.4751	2600	0
TCGA-EZ-7264-01	TCGA-LGG	6.0596	1201	0
TCGA-EZ-7264-01	TCGA-GBMLGG	6.0596	1201	0
TCGA-X7-A8M0-01	TCGA-THYM	4.4416	441	0
TCGA-E8-A433-01	TCGA-THCA	4.7323	951	0
TCGA-55-8615-01	TCGA-LUAD	4.8172	446	0
TCGA-HZ-A4BK-01	TCGA-PAAD	5.1453	657	0
TCGA-EL-A3GQ-01	TCGA-THCA	6.1377	1528	0
TCGA-MP-A4TF-01	TCGA-LUAD	4.8089	336	1
TCGA-G2-A2EO-01	TCGA-BLCA	3.9727	1804	1
TCGA-D6-A6EO-01	TCGA-HNSC	4.6976	759	0
TCGA-RC-A7SF-01	TCGA-LIHC	3.8238	579	0
TCGA-EB-A24C-01	TCGA-SKCM-P	4.2319	632	0
TCGA-EB-A24C-01	TCGA-SKCM	4.2319	632	0
TCGA-AK-3443-01	TCGA-KIRC	6.2557	1423	0
TCGA-AK-3443-01	TCGA-KIPAN	6.2557	1423	0
TCGA-A7-A0CJ-01	TCGA-BRCA	4.14	931	0
TCGA-CS-6666-01	TCGA-LGG	5.7431	1428	0
TCGA-CS-6666-01	TCGA-GBMLGG	5.7431	1428	0
TCGA-BP-4992-01	TCGA-KIRC	3.4006	501	0
TCGA-BP-4992-01	TCGA-KIPAN	3.4006	501	0
TCGA-CM-5868-01	TCGA-COAD	4.2935	518	0
TCGA-CM-5868-01	TCGA-COADREAD	4.2935	518	0
TCGA-WC-A885-01	TCGA-UVM	1.0566	686	0
TCGA-D1-A3DA-01	TCGA-UCEC	4.9049	483	0
TCGA-55-6979-01	TCGA-LUAD	5.047	237	1
TCGA-P4-AAVO-01	TCGA-KIRP	3.7656	2400	0
TCGA-P4-AAVO-01	TCGA-KIPAN	3.7656	2400	0
TCGA-NC-A5HK-01	TCGA-LUSC	4.9787	128	0
TCGA-VQ-A91Z-01	TCGA-STAD	4.9006	1690	0
TCGA-VQ-A91Z-01	TCGA-STES	4.9006	1690	0
TCGA-DX-A8BR-01	TCGA-SARC	4.4302	4573	0
TCGA-W5-AA2X-01	TCGA-CHOL	3.9809	271	1
TCGA-BJ-A291-01	TCGA-THCA	4.3277	696	0
TCGA-IR-A3LH-01	TCGA-CESC	5.8868	2394	0
TCGA-KO-8410-01	TCGA-KICH	7.2735	3136	0
TCGA-KO-8410-01	TCGA-KIPAN	7.2735	3136	0
TCGA-BH-A0H0-01	TCGA-BRCA	5.5849	461	0
TCGA-LN-A4A9-01	TCGA-ESCA	6.6036	351	1
TCGA-LN-A4A9-01	TCGA-STES	6.6036	351	1
TCGA-LL-A5YO-01	TCGA-BRCA	3.5336	440	0
TCGA-86-A4JF-01	TCGA-LUAD	5.5892	737	1
TCGA-DC-6156-01	TCGA-READ	6.229	943	0
TCGA-DC-6156-01	TCGA-COADREAD	6.229	943	0
TCGA-QU-A6IP-01	TCGA-PRAD	3.7697	2620	0
TCGA-FI-A3PV-01	TCGA-UCEC	3.257	1249	1
TCGA-V1-A9O9-01	TCGA-PRAD	4.7121	2870	0
TCGA-FS-A1Z3-06	TCGA-SKCM-M	5.7225	636	1
TCGA-FS-A1Z3-06	TCGA-SKCM	5.7225	636	1
TCGA-VQ-A8PH-01	TCGA-STAD	3.2	389	1
TCGA-VQ-A8PH-01	TCGA-STES	3.2	389	1
TCGA-AC-A6IX-01	TCGA-BRCA	5.0947	373	0
TCGA-XF-A8HH-01	TCGA-BLCA	3.9383	57	1
TCGA-EB-A551-01	TCGA-SKCM-P	5.2464	590	0
TCGA-EB-A551-01	TCGA-SKCM	5.2464	590	0
TCGA-EL-A4K2-01	TCGA-THCA	5.497	928	0
TCGA-HW-7491-01	TCGA-LGG	6.7895	2078	0
TCGA-HW-7491-01	TCGA-GBMLGG	6.7895	2078	0
TCGA-FS-A1ZD-06	TCGA-SKCM-M	5.9788	1628	1
TCGA-FS-A1ZD-06	TCGA-SKCM	5.9788	1628	1
TCGA-86-7701-01	TCGA-LUAD	4.9383	947	0
TCGA-EJ-A8FO-01	TCGA-PRAD	4.384	282	0
TCGA-62-8398-01	TCGA-LUAD	4.6577	444	1
TCGA-A3-3307-01	TCGA-KIRC	6.0426	1436	0
TCGA-A3-3307-01	TCGA-KIPAN	6.0426	1436	0
TCGA-A3-3320-01	TCGA-KIRC	6.2234	1508	0
TCGA-A3-3320-01	TCGA-KIPAN	6.2234	1508	0
TCGA-EM-A3O7-01	TCGA-THCA	5.3092	223	0
TCGA-D3-A8GP-06	TCGA-SKCM-M	3.686	4646	0
TCGA-D3-A8GP-06	TCGA-SKCM	3.686	4646	0
TCGA-L9-A443-01	TCGA-LUAD	5.9845	193	1
TCGA-CZ-5469-01	TCGA-KIRC	4.3001	946	1
TCGA-CZ-5469-01	TCGA-KIPAN	4.3001	946	1
TCGA-S9-A6U1-01	TCGA-LGG	5.6441	785	0
TCGA-S9-A6U1-01	TCGA-GBMLGG	5.6441	785	0
TCGA-A2-A04Y-01	TCGA-BRCA	3.7549	1099	0
TCGA-D3-A2JF-06	TCGA-SKCM-M	5.5053	1888	0
TCGA-D3-A2JF-06	TCGA-SKCM	5.5053	1888	0
TCGA-66-2767-01	TCGA-LUSC	4.5625	61	0
TCGA-MR-A520-01	TCGA-LIHC	3.5135	229	0
TCGA-X7-A8M4-01	TCGA-THYM	3.4555	3808	0
TCGA-FD-A3B7-01	TCGA-BLCA	4.9345	122	1
TCGA-E1-5307-01	TCGA-LGG	6.5891	1762	1
TCGA-E1-5307-01	TCGA-GBMLGG	6.5891	1762	1
TCGA-78-8660-01	TCGA-LUAD	6.7405	321	1
TCGA-DU-A76L-01	TCGA-LGG	6.2485	814	1
TCGA-DU-A76L-01	TCGA-GBMLGG	6.2485	814	1
TCGA-C5-A1M9-01	TCGA-CESC	5.121	1065	1
TCGA-KL-8325-01	TCGA-KICH	6.885	725	1
TCGA-KL-8325-01	TCGA-KIPAN	6.885	725	1
TCGA-HW-7495-01	TCGA-LGG	5.687	1078	0
TCGA-HW-7495-01	TCGA-GBMLGG	5.687	1078	0
TCGA-K4-A3WU-01	TCGA-BLCA	4.2479	105	0
TCGA-AG-4021-01	TCGA-READ	5.2453	121	1
TCGA-AG-4021-01	TCGA-COADREAD	5.2453	121	1
TCGA-E2-A156-01	TCGA-BRCA	6.0252	726	0
TCGA-CS-6669-01	TCGA-LGG	4.1914	1494	0
TCGA-CS-6669-01	TCGA-GBMLGG	4.1914	1494	0
TCGA-EL-A3GW-01	TCGA-THCA	5.6896	1527	0
TCGA-EM-A2CL-01	TCGA-THCA	6.3778	401	0
TCGA-CF-A47V-01	TCGA-BLCA	3.6849	379	0
TCGA-AR-A24R-01	TCGA-BRCA	5.1014	3430	0
TCGA-3H-AB3O-01	TCGA-MESO	3.6724	1302	1
TCGA-J4-A67L-01	TCGA-PRAD	3.6218	770	0
TCGA-HT-7481-01	TCGA-LGG	5.6433	2918	0
TCGA-HT-7481-01	TCGA-GBMLGG	5.6433	2918	0
TCGA-AB-2894-03	TCGA-LAML	0.5946	181	1
TCGA-NC-A5HO-01	TCGA-LUSC	4.1276	1336	0
TCGA-QQ-A5VA-01	TCGA-SARC	4.9864	550	1
TCGA-AJ-A3BG-01	TCGA-UCEC	3.3348	550	0
TCGA-BF-A1PZ-01	TCGA-SKCM-P	3.3491	853	0
TCGA-BF-A1PZ-01	TCGA-SKCM	3.3491	853	0
TCGA-AB-2844-03	TCGA-LAML	4.3169	122	1
TCGA-AB-2828-03	TCGA-LAML	3.5285	2284	0
TCGA-XQ-A8TA-01	TCGA-PRAD	4.4699	146	1
TCGA-78-7148-01	TCGA-LUAD	4.7159	626	1
TCGA-DU-8163-01	TCGA-LGG	5.8532	629	0
TCGA-DU-8163-01	TCGA-GBMLGG	5.8532	629	0
TCGA-FS-A4FB-06	TCGA-SKCM-M	5.4101	813	1
TCGA-FS-A4FB-06	TCGA-SKCM	5.4101	813	1
TCGA-D8-A1JP-01	TCGA-BRCA	5.4306	639	0
TCGA-E2-A1IK-01	TCGA-BRCA	4.6904	1800	0
TCGA-24-0970-01	TCGA-OV	3.511	354	1
TCGA-43-6773-01	TCGA-LUSC	3.8719	116	1
TCGA-24-1424-01	TCGA-OV	4.4135	183	0
TCGA-EB-A44Q-06	TCGA-SKCM-M	4.0374	422	0
TCGA-EB-A44Q-06	TCGA-SKCM	4.0374	422	0
TCGA-AN-A0FS-01	TCGA-BRCA	5.7916	210	0
TCGA-77-8154-01	TCGA-LUSC	4.7756	1841	0
TCGA-2G-AAFM-01	TCGA-TGCT	1.7824	503	0
TCGA-DJ-A3V5-01	TCGA-THCA	6.1704	584	0
TCGA-WE-A8ZX-06	TCGA-SKCM-M	3.384	1089	0
TCGA-WE-A8ZX-06	TCGA-SKCM	3.384	1089	0
TCGA-AC-A3TM-01	TCGA-BRCA	3.1359	762	0
TCGA-DJ-A2Q3-01	TCGA-THCA	6.225	1224	0
TCGA-CV-7446-01	TCGA-HNSC	6.4522	1093	1
TCGA-G8-6909-01	TCGA-DLBC	1.251	3553	1
TCGA-VQ-A91N-01	TCGA-STAD	6.9011	570	1
TCGA-VQ-A91N-01	TCGA-STES	6.9011	570	1
TCGA-DK-A3X1-01	TCGA-BLCA	3.5825	2009	0
TCGA-B9-A5W7-01	TCGA-KIRP	4.3391	585	0
TCGA-B9-A5W7-01	TCGA-KIPAN	4.3391	585	0
TCGA-AR-A2LE-01	TCGA-BRCA	5.8362	5062	0
TCGA-AD-6964-01	TCGA-COAD	4.1351	331	1
TCGA-AD-6964-01	TCGA-COADREAD	4.1351	331	1
TCGA-37-A5EL-01	TCGA-LUSC	5.5145	1143	1
TCGA-26-1442-01	TCGA-GBM	5.6247	953	0
TCGA-26-1442-01	TCGA-GBMLGG	5.6247	953	0
TCGA-B0-4688-01	TCGA-KIRC	6.3487	101	1
TCGA-B0-4688-01	TCGA-KIPAN	6.3487	101	1
TCGA-BH-A0HK-01	TCGA-BRCA	4.4495	178	0
TCGA-J4-A67O-01	TCGA-PRAD	2.5777	839	0
TCGA-G4-6295-01	TCGA-COAD	4.0985	254	0
TCGA-G4-6295-01	TCGA-COADREAD	4.0985	254	0
TCGA-RD-A8NB-01	TCGA-STAD	5.8922	513	1
TCGA-RD-A8NB-01	TCGA-STES	5.8922	513	1
TCGA-B2-4101-01	TCGA-KIRC	5.9819	648	0
TCGA-B2-4101-01	TCGA-KIPAN	5.9819	648	0
TCGA-BQ-7048-01	TCGA-KIRP	5.5267	2839	0
TCGA-BQ-7048-01	TCGA-KIPAN	5.5267	2839	0
TCGA-DG-A2KJ-01	TCGA-CESC	2.1667	2893	0
TCGA-67-6215-01	TCGA-LUAD	5.6293	174	0
TCGA-55-A490-01	TCGA-LUAD	5.7806	99	1
TCGA-4Z-AA81-01	TCGA-BLCA	3.6554	1270	1
TCGA-CF-A3MG-01	TCGA-BLCA	3.7782	369	0
TCGA-QR-A708-01	TCGA-PCPG	1.6508	35	0
TCGA-24-2023-01	TCGA-OV	4.8125	1364	1
TCGA-BR-A4PE-01	TCGA-STAD	5.3667	621	0
TCGA-BR-A4PE-01	TCGA-STES	5.3667	621	0
TCGA-NH-A50T-01	TCGA-COAD	3.4169	553	0
TCGA-NH-A50T-01	TCGA-COADREAD	3.4169	553	0
TCGA-FE-A237-01	TCGA-THCA	6.4123	3431	0
TCGA-2G-AAFI-01	TCGA-TGCT	3.511	675	0
TCGA-ZS-A9CE-01	TCGA-LIHC	1.3785	1241	0
TCGA-AR-A250-01	TCGA-BRCA	6.2621	2707	0
TCGA-HC-7230-01	TCGA-PRAD	4.9538	1001	0
TCGA-S5-AA26-01	TCGA-BLCA	2.4594	503	0
TCGA-HT-8110-01	TCGA-LGG	5.9821	419	0
TCGA-HT-8110-01	TCGA-GBMLGG	5.9821	419	0
TCGA-D8-A1JG-01	TCGA-BRCA	5.4171	1612	0
TCGA-KL-8337-01	TCGA-KICH	4.7565	1364	0
TCGA-KL-8337-01	TCGA-KIPAN	4.7565	1364	0
TCGA-ZF-A9R4-01	TCGA-BLCA	3.2586	921	0
TCGA-GC-A3OO-01	TCGA-BLCA	4.5632	481	0
TCGA-D5-5539-01	TCGA-COAD	4.1127	596	0
TCGA-D5-5539-01	TCGA-COADREAD	4.1127	596	0
TCGA-GN-A26C-01	TCGA-SKCM-P	4.9782	821	1
TCGA-GN-A26C-01	TCGA-SKCM	4.9782	821	1
TCGA-HC-A6AL-01	TCGA-PRAD	3.969	67	0
TCGA-69-7974-01	TCGA-LUAD	6.3296	184	0
TCGA-C8-A134-01	TCGA-BRCA	4.3298	383	0
TCGA-D3-A1Q7-06	TCGA-SKCM-M	4.5729	4053	0
TCGA-D3-A1Q7-06	TCGA-SKCM	4.5729	4053	0
TCGA-AK-3429-01	TCGA-KIRC	5.2016	3328	0
TCGA-AK-3429-01	TCGA-KIPAN	5.2016	3328	0
TCGA-JV-A5VF-01	TCGA-SARC	4.9054	32	1
TCGA-AH-6903-01	TCGA-READ	3.7213	592	0
TCGA-AH-6903-01	TCGA-COADREAD	3.7213	592	0
TCGA-5P-A9K8-01	TCGA-KIRP	5.9064	1309	0
TCGA-5P-A9K8-01	TCGA-KIPAN	5.9064	1309	0
TCGA-BS-A0V4-01	TCGA-UCEC	1.3896	1810	0
TCGA-Z6-A9VB-01	TCGA-ESCA	5.3844	40	0
TCGA-Z6-A9VB-01	TCGA-STES	5.3844	40	0
TCGA-Q1-A5R3-01	TCGA-CESC	2.8012	485	0
TCGA-AC-A62V-01	TCGA-BRCA	3.5261	348	1
TCGA-G3-AAV0-01	TCGA-LIHC	1.0566	476	0
TCGA-ET-A39O-01	TCGA-THCA	6.2075	3059	0
TCGA-G9-6369-01	TCGA-PRAD	2.9165	1215	0
TCGA-FK-A3S3-01	TCGA-THCA	4.8319	2162	0
TCGA-FB-AAQ1-01	TCGA-PAAD	5.0601	123	1
TCGA-AK-3455-01	TCGA-KIRC	5.4738	683	1
TCGA-AK-3455-01	TCGA-KIPAN	5.4738	683	1
TCGA-HC-7211-01	TCGA-PRAD	5.2799	1221	0
TCGA-2Z-A9J3-01	TCGA-KIRP	3.5185	1771	1
TCGA-2Z-A9J3-01	TCGA-KIPAN	3.5185	1771	1
TCGA-GF-A3OT-06	TCGA-SKCM-M	5.9575	301	0
TCGA-GF-A3OT-06	TCGA-SKCM	5.9575	301	0
TCGA-GM-A3XN-01	TCGA-BRCA	4.5104	2019	0
TCGA-49-AAR4-01	TCGA-LUAD	4.4679	879	1
TCGA-UD-AAC7-01	TCGA-MESO	5.0308	406	1
TCGA-4L-AA1F-01	TCGA-PRAD	5.6676	350	0
TCGA-AK-3433-01	TCGA-KIRC	5.5982	3409	0
TCGA-AK-3433-01	TCGA-KIPAN	5.5982	3409	0
TCGA-DD-AAD8-01	TCGA-LIHC	3.1309	1219	0
TCGA-AO-A129-01	TCGA-BRCA	3.5311	3286	0
TCGA-P3-A6T3-01	TCGA-HNSC	5.4992	577	1
TCGA-ER-A19G-06	TCGA-SKCM-M	5.4226	9188	0
TCGA-ER-A19G-06	TCGA-SKCM	5.4226	9188	0
TCGA-R5-A7ZR-01	TCGA-STAD	3.7782	185	1
TCGA-R5-A7ZR-01	TCGA-STES	3.7782	185	1
TCGA-CV-A468-01	TCGA-HNSC	4.2547	464	1
TCGA-EJ-5516-01	TCGA-PRAD	6.1735	1889	0
TCGA-DX-A8BV-01	TCGA-SARC	5.572	1845	1
TCGA-EY-A2OO-01	TCGA-UCEC	5.3291	1392	0
TCGA-YF-AA3L-01	TCGA-BLCA	2.7159	364	0
TCGA-BR-8059-01	TCGA-STAD	4.9874	439	1
TCGA-BR-8059-01	TCGA-STES	4.9874	439	1
TCGA-EL-A3MZ-01	TCGA-THCA	5.9245	1597	1
TCGA-CD-8527-01	TCGA-STAD	3.4621	218	1
TCGA-CD-8527-01	TCGA-STES	3.4621	218	1
TCGA-DD-AACU-01	TCGA-LIHC	3.228	1567	0
TCGA-BH-A1F8-01	TCGA-BRCA	5.7985	763	1
TCGA-G3-AAV3-01	TCGA-LIHC	2.4436	412	0
TCGA-QK-A6V9-01	TCGA-HNSC	4.8495	833	0
TCGA-A3-3306-01	TCGA-KIRC	6.9834	1120	0
TCGA-A3-3306-01	TCGA-KIPAN	6.9834	1120	0
TCGA-XF-A9SJ-01	TCGA-BLCA	3.6611	98	1
TCGA-D8-A1JK-01	TCGA-BRCA	5.4896	612	0
TCGA-WE-A8ZO-06	TCGA-SKCM-M	5.7029	2145	0
TCGA-WE-A8ZO-06	TCGA-SKCM	5.7029	2145	0
TCGA-ZF-A9R0-01	TCGA-BLCA	3.2204	680	1
TCGA-RY-A840-01	TCGA-LGG	5.3276	854	0
TCGA-RY-A840-01	TCGA-GBMLGG	5.3276	854	0
TCGA-A8-A08X-01	TCGA-BRCA	4.2079	1308	0
TCGA-AR-A2LN-01	TCGA-BRCA	6.3214	1161	0
TCGA-AB-2949-03	TCGA-LAML	3.7559	699	0
TCGA-EI-6882-01	TCGA-READ	3.9845	262	0
TCGA-EI-6882-01	TCGA-COADREAD	3.9845	262	0
TCGA-MK-A4N6-01	TCGA-THCA	6.8325	1098	0
TCGA-AZ-4315-01	TCGA-COAD	4.0695	1776	0
TCGA-AZ-4315-01	TCGA-COADREAD	4.0695	1776	0
TCGA-DD-AADO-01	TCGA-LIHC	1.275	453	0
TCGA-3M-AB46-01	TCGA-STAD	3.8904	1765	0
TCGA-3M-AB46-01	TCGA-STES	3.8904	1765	0
TCGA-DX-A48R-01	TCGA-SARC	5.4063	805	0
TCGA-VM-A8C9-01	TCGA-LGG	4.0678	1314	0
TCGA-VM-A8C9-01	TCGA-GBMLGG	4.0678	1314	0
TCGA-EB-A85I-01	TCGA-SKCM-P	2.9011	362	0
TCGA-EB-A85I-01	TCGA-SKCM	2.9011	362	0
TCGA-DX-A7ET-01	TCGA-SARC	2.7782	463	0
TCGA-CJ-4869-01	TCGA-KIRC	5.6952	2554	0
TCGA-CJ-4869-01	TCGA-KIPAN	5.6952	2554	0
TCGA-AA-3506-01	TCGA-COAD	3.2494	1765	0
TCGA-AA-3506-01	TCGA-COADREAD	3.2494	1765	0
TCGA-3A-A9I9-01	TCGA-PAAD	4.306	634	1
TCGA-A4-8098-01	TCGA-KIRP	4.0313	896	0
TCGA-A4-8098-01	TCGA-KIPAN	4.0313	896	0
TCGA-BR-8286-01	TCGA-STAD	3.3743	895	0
TCGA-BR-8286-01	TCGA-STES	3.3743	895	0
TCGA-F2-6879-01	TCGA-PAAD	5.2161	334	1
TCGA-IN-A7NT-01	TCGA-STAD	5.8557	323	0
TCGA-IN-A7NT-01	TCGA-STES	5.8557	323	0
TCGA-G3-A3CJ-01	TCGA-LIHC	1.6508	594	0
TCGA-SR-A6MU-01	TCGA-PCPG	2.4777	3362	0
TCGA-ZG-A9LM-01	TCGA-PRAD	2.7929	378	0
TCGA-EB-A4OZ-01	TCGA-SKCM-P	1.5656	620	0
TCGA-EB-A4OZ-01	TCGA-SKCM	1.5656	620	0
TCGA-J8-A3YD-01	TCGA-THCA	5.61	968	0
TCGA-DD-A73C-01	TCGA-LIHC	2.1342	701	0
TCGA-61-2111-01	TCGA-OV	5.2559	3825	0
TCGA-R5-A7ZI-01	TCGA-STAD	2.3104	2267	0
TCGA-R5-A7ZI-01	TCGA-STES	2.3104	2267	0
TCGA-AJ-A3NC-01	TCGA-UCEC	3.9458	1125	0
TCGA-4V-A9QI-01	TCGA-THYM	1.7049	2936	0
TCGA-BT-A42C-01	TCGA-BLCA	4.6023	873	0
TCGA-QR-A70K-01	TCGA-PCPG	3.6882	274	0
TCGA-AB-2955-03	TCGA-LAML	1.9598	489	1
TCGA-G3-A25X-01	TCGA-LIHC	4.7959	1779	0
TCGA-05-4418-01	TCGA-LUAD	4.126	274	1
TCGA-BP-4983-01	TCGA-KIRC	5.9006	1413	0
TCGA-BP-4983-01	TCGA-KIPAN	5.9006	1413	0
TCGA-B4-5378-01	TCGA-KIRC	6.2242	175	0
TCGA-B4-5378-01	TCGA-KIPAN	6.2242	175	0
TCGA-HG-A2PA-01	TCGA-CESC	5.4074	773	1
TCGA-A8-A09A-01	TCGA-BRCA	5.9885	304	0
TCGA-BQ-7056-01	TCGA-KIRP	3.3045	612	0
TCGA-BQ-7056-01	TCGA-KIPAN	3.3045	612	0
TCGA-BR-6801-01	TCGA-STAD	3.7301	1223	0
TCGA-BR-6801-01	TCGA-STES	3.7301	1223	0
TCGA-F9-A4JJ-01	TCGA-KIRP	4.9855	325	1
TCGA-F9-A4JJ-01	TCGA-KIPAN	4.9855	325	1
TCGA-CV-A6K2-01	TCGA-HNSC	4.736	317	1
TCGA-5P-A9JZ-01	TCGA-KIRP	3.4751	2744	0
TCGA-5P-A9JZ-01	TCGA-KIPAN	3.4751	2744	0
TCGA-HD-A6I0-01	TCGA-HNSC	0.6508	210	0
TCGA-WC-A87W-01	TCGA-UVM	3.4181	1703	0
TCGA-FA-A82F-01	TCGA-DLBC	2.6622	427	0
TCGA-EM-A3AR-01	TCGA-THCA	5.9776	1133	0
TCGA-HW-8319-01	TCGA-LGG	5.9129	1209	1
TCGA-HW-8319-01	TCGA-GBMLGG	5.9129	1209	1
TCGA-E2-A1IJ-01	TCGA-BRCA	5.3359	865	0
TCGA-HB-A3L4-01	TCGA-SARC	3.844	1061	1
TCGA-3A-A9IB-01	TCGA-PAAD	5.8674	224	1
TCGA-G7-6792-01	TCGA-KIRP	5.1513	2765	0
TCGA-G7-6792-01	TCGA-KIPAN	5.1513	2765	0
TCGA-31-1946-01	TCGA-OV	4.649	918	0
TCGA-IB-AAUV-01	TCGA-PAAD	6.0704	404	0
TCGA-BD-A2L6-01	TCGA-LIHC	2.1985	1363	0
TCGA-B2-5639-01	TCGA-KIRC	5.6349	1003	1
TCGA-B2-5639-01	TCGA-KIPAN	5.6349	1003	1
TCGA-GK-A6C7-01	TCGA-KIRC	5.3505	61	0
TCGA-GK-A6C7-01	TCGA-KIPAN	5.3505	61	0
TCGA-EE-A2MS-06	TCGA-SKCM-M	4.2449	4942	0
TCGA-EE-A2MS-06	TCGA-SKCM	4.2449	4942	0
TCGA-EL-A4K7-01	TCGA-THCA	3.7181	1251	0
TCGA-ZG-A9LY-01	TCGA-PRAD	4.2165	370	0
TCGA-B5-A1MW-01	TCGA-UCEC	3.859	447	0
TCGA-DJ-A2PQ-01	TCGA-THCA	6.2292	1077	0
TCGA-OR-A5KO-01	TCGA-ACC	4.3155	1414	0
TCGA-A8-A08O-01	TCGA-BRCA	5.8422	943	0
TCGA-13-0720-01	TCGA-OV	3.5583	1355	1
TCGA-EM-A22M-01	TCGA-THCA	4.4822	442	0
TCGA-EM-A3FO-01	TCGA-THCA	4.8207	532	0
TCGA-V4-A9ES-01	TCGA-UVM	2.6206	1511	0
TCGA-J4-A67K-01	TCGA-PRAD	2.9107	1004	0
TCGA-A3-3359-01	TCGA-KIRC	5.2776	2504	0
TCGA-A3-3359-01	TCGA-KIPAN	5.2776	2504	0
TCGA-HT-7482-01	TCGA-LGG	6.176	3253	0
TCGA-HT-7482-01	TCGA-GBMLGG	6.176	3253	0
TCGA-CV-6962-01	TCGA-HNSC	3.5435	126	1
TCGA-EA-A50E-01	TCGA-CESC	4.7372	227	1
TCGA-21-1082-01	TCGA-LUSC	3.4841	3644	0
TCGA-35-4123-01	TCGA-LUAD	5.6882	182	0
TCGA-A2-A4RY-01	TCGA-BRCA	5.0592	648	0
TCGA-QH-A6CW-01	TCGA-LGG	4.6346	414	0
TCGA-QH-A6CW-01	TCGA-GBMLGG	4.6346	414	0
[truncated: 10,107 more rows]

## Sheet: DFI
Sample name	Cancer	ITGAV expression	DFI time (days)	DFI_status (1 = dead, 0 = alive)			CancerCode	pvalue	HR	Lower	Upper	Hazard Ratio(95%CI)
TCGA-44-6778-01	TCGA-LUAD	4.3632	1864	0			TCGA-PAAD(N=68)	0.00029	3.11983	1.62438	5.99203	3.12(1.62,5.99)
TCGA-C8-A1HL-01	TCGA-BRCA	5.076	317	0			TCGA-LIHC(N=294)	0.07	1.14503	0.991295	1.32261	1.15(0.99,1.32)
TCGA-EW-A2FS-01	TCGA-BRCA	3.9635	1604	0			TCGA-CESC(N=171)	0.09	1.43837	0.94295	2.19407	1.44(0.94,2.19)
TCGA-IR-A3L7-01	TCGA-CESC	4.1747	4483	0			TCGA-LUAD(N=294)	0.1	1.20002	0.963067	1.49526	1.20(0.96,1.50)
TCGA-05-4420-01	TCGA-LUAD	4.406	912	0			TCGA-PCPG(N=152)	0.13	2.50437	0.744883	8.41994	2.50(0.74,8.42)
TCGA-DX-A3U8-01	TCGA-SARC	6.9429	128	1			TCGA-STES(N=316)	0.15	1.19049	0.941335	1.50558	1.19(0.94,1.51)
TCGA-GL-8500-01	TCGA-KIRP	4.4977	841	0			TCGA-THCA(N=352)	0.21	1.32891	0.848442	2.08148	1.33(0.85,2.08)
TCGA-GL-8500-01	TCGA-KIPAN	4.4977	841	0			TCGA-KIRC(N=113)	0.21	1.57455	0.789606	3.13982	1.57(0.79,3.14)
TCGA-EJ-7125-01	TCGA-PRAD	5.9378	2850	0			TCGA-ACC(N=44)	0.23	1.4342	0.790232	2.60295	1.43(0.79,2.60)
TCGA-L5-A4OH-01	TCGA-ESCA	5.2273	992	0			TCGA-KIRP(N=177)	0.24	1.2617	0.852161	1.86805	1.26(0.85,1.87)
TCGA-L5-A4OH-01	TCGA-STES	5.2273	992	0			TCGA-STAD(N=232)	0.33	1.20032	0.830163	1.73551	1.20(0.83,1.74)
TCGA-B9-A8YH-01	TCGA-KIRP	4.1595	532	0			TCGA-TGCT(N=101)	0.36	1.18105	0.82735	1.68596	1.18(0.83,1.69)
TCGA-B9-A8YH-01	TCGA-KIPAN	4.1595	532	0			TCGA-LUSC(N=292)	0.45	1.11116	0.84412	1.46267	1.11(0.84,1.46)
TCGA-BR-A4QL-01	TCGA-STAD	2.7137	491	0			TCGA-HNSC(N=128)	0.5	1.10449	0.82891	1.47169	1.10(0.83,1.47)
TCGA-BR-A4QL-01	TCGA-STES	2.7137	491	0			TCGA-UCS(N=26)	0.73	1.12775	0.565693	2.24824	1.13(0.57,2.25)
TCGA-CH-5751-01	TCGA-PRAD	5.9911	365	1			TCGA-CHOL(N=23)	0.75	1.09214	0.629254	1.89554	1.09(0.63,1.90)
TCGA-A2-A3XX-01	TCGA-BRCA	3.6645	1439	0			TCGA-BLCA(N=184)	0.79	1.05184	0.722903	1.53045	1.05(0.72,1.53)
TCGA-KK-A7B3-01	TCGA-PRAD	3.9699	294	1			TCGA-KIPAN(N=319)	0.83	1.02765	0.801883	1.31697	1.03(0.80,1.32)
TCGA-EJ-8468-01	TCGA-PRAD	5.6331	2347	0			TCGA-KICH(N=29)	0.97	1.02298	0.363856	2.87609	1.02(0.36,2.88)
TCGA-56-8305-01	TCGA-LUSC	5.4205	105	0			TCGA-SARC(N=149)	1	1.00054	0.800152	1.25112	1.00(0.80,1.25)
TCGA-DD-AAW0-01	TCGA-LIHC	3.2172	2015	0			TCGA-COAD(N=103)	0.13	0.540109	0.244495	1.19314	0.54(0.24,1.19)
TCGA-AA-3511-01	TCGA-COAD	4.0703	59	1			TCGA-COADREAD(N=132)	0.15	0.607763	0.308522	1.19725	0.61(0.31,1.20)
TCGA-AA-3511-01	TCGA-COADREAD	4.0703	59	1			TCGA-DLBC(N=26)	0.35	0.430109	0.0700616	2.64044	0.43(0.07,2.64)
TCGA-39-5031-01	TCGA-LUSC	4.4489	1841	0			TCGA-PRAD(N=337)	0.52	0.886794	0.614294	1.28018	0.89(0.61,1.28)
TCGA-DJ-A3UX-01	TCGA-THCA	5.2958	345	0			TCGA-READ(N=29)	0.58	0.695678	0.190745	2.53726	0.70(0.19,2.54)
TCGA-J4-A83K-01	TCGA-PRAD	4.2032	328	0			TCGA-LGG(N=126)	0.63	0.852909	0.449163	1.61957	0.85(0.45,1.62)
TCGA-DD-AACA-01	TCGA-LIHC	3.3895	776	1			TCGA-OV(N=203)	0.7	0.966463	0.81355	1.14812	0.97(0.81,1.15)
TCGA-QG-A5YX-01	TCGA-COAD	4.2532	1003	0			TCGA-GBMLGG(N=127)	0.76	0.907011	0.48785	1.68631	0.91(0.49,1.69)
TCGA-QG-A5YX-01	TCGA-COADREAD	4.2532	1003	0			TCGA-ESCA(N=84)	0.78	0.944907	0.632666	1.41125	0.94(0.63,1.41)
TCGA-A3-3335-01	TCGA-KIRC	6.0583	1098	1			TCGA-MESO(N=14)	0.8	0.888661	0.350307	2.25436	0.89(0.35,2.25)
TCGA-A3-3335-01	TCGA-KIPAN	6.0583	1098	1			TCGA-BRCA(N=905)	0.94	0.991983	0.795022	1.23774	0.99(0.80,1.24)
TCGA-BR-8372-01	TCGA-STAD	4.7257	951	0			TCGA-UCEC(N=115)	1	0.999331	0.666101	1.49927	1.00(0.67,1.50)
TCGA-BR-8372-01	TCGA-STES	4.7257	951	0
TCGA-64-1679-01	TCGA-LUAD	6.6542	2488	0
TCGA-B6-A0RL-01	TCGA-BRCA	2.6252	2469	0
TCGA-EM-A22Q-01	TCGA-THCA	0.9486	433	0
TCGA-49-6744-01	TCGA-LUAD	5.7032	1683	0
TCGA-L5-A4ON-01	TCGA-ESCA	5.985	558	0
TCGA-L5-A4ON-01	TCGA-STES	5.985	558	0
TCGA-E3-A3E2-01	TCGA-THCA	4.9778	1922	0
TCGA-FB-A545-01	TCGA-PAAD	5.5071	378	1
TCGA-RC-A7SH-01	TCGA-LIHC	1.2016	91	1
TCGA-CC-A3MA-01	TCGA-LIHC	5.5598	261	1
TCGA-RC-A7SB-01	TCGA-LIHC	2.511	588	0
TCGA-ET-A3BW-01	TCGA-THCA	6.2439	1419	0
TCGA-09-0369-01	TCGA-OV	2.8074	274	1
TCGA-E2-A2P6-01	TCGA-BRCA	4.2032	1051	0
TCGA-EL-A4JZ-01	TCGA-THCA	5.5858	1856	0
TCGA-CV-A6K0-01	TCGA-HNSC	5.6328	146	1
TCGA-24-1419-01	TCGA-OV	3.8866	239	0
TCGA-AO-A1KT-01	TCGA-BRCA	4.1562	541	0
TCGA-N9-A4Q1-01	TCGA-UCS	2.8135	1839	1
TCGA-BJ-A0ZJ-01	TCGA-THCA	4.8619	1280	0
TCGA-DJ-A4V2-01	TCGA-THCA	6.4152	95	0
TCGA-HT-8563-01	TCGA-LGG	7.472	860	0
TCGA-HT-8563-01	TCGA-GBMLGG	7.472	860	0
TCGA-E9-A3HO-01	TCGA-BRCA	3.0391	1158	0
TCGA-58-A46N-01	TCGA-LUSC	5.135	630	1
TCGA-CG-4466-01	TCGA-STAD	4.384	577	0
TCGA-CG-4466-01	TCGA-STES	4.384	577	0
TCGA-D8-A1XJ-01	TCGA-BRCA	4.9842	664	0
TCGA-VT-A80J-01	TCGA-SARC	5.0086	355	1
TCGA-MV-A51V-01	TCGA-BLCA	2.8135	410	0
TCGA-77-A5G6-01	TCGA-LUSC	4.6559	392	1
TCGA-5P-A9K4-01	TCGA-KIRP	4.5255	2184	0
TCGA-5P-A9K4-01	TCGA-KIPAN	4.5255	2184	0
TCGA-56-A4BX-01	TCGA-LUSC	4.7718	405	0
TCGA-D7-A4Z0-01	TCGA-STAD	5.5948	449	0
TCGA-D7-A4Z0-01	TCGA-STES	5.5948	449	0
TCGA-AC-A2FK-01	TCGA-BRCA	5.7517	2650	0
TCGA-VP-A879-01	TCGA-PRAD	4.3284	728	0
TCGA-29-A5NZ-01	TCGA-OV	5.098	358	1
TCGA-HC-8265-01	TCGA-PRAD	3.9367	483	0
TCGA-37-4129-01	TCGA-LUSC	3.7613	242	0
TCGA-DD-AAVZ-01	TCGA-LIHC	2.4005	1900	0
TCGA-DJ-A13R-01	TCGA-THCA	2.0496	565	0
TCGA-E9-A1R4-01	TCGA-BRCA	5.7076	186	0
TCGA-C5-A1MF-01	TCGA-CESC	2.0875	1617	0
TCGA-LL-A740-01	TCGA-BRCA	6.6053	441	0
TCGA-ET-A3BS-01	TCGA-THCA	4.4463	176	0
TCGA-BH-A0BZ-01	TCGA-BRCA	5.1152	2255	0
TCGA-MN-A4N1-01	TCGA-LUAD	5.1546	827	0
TCGA-92-8063-01	TCGA-LUSC	5.7194	122	0
TCGA-55-7911-01	TCGA-LUAD	6.8887	537	0
TCGA-ED-A627-01	TCGA-LIHC	4.3957	423	0
TCGA-C8-A3M8-01	TCGA-BRCA	5.5925	394	0
TCGA-BJ-A0ZF-01	TCGA-THCA	4.815	735	1
TCGA-BH-A0BM-01	TCGA-BRCA	4.8104	1876	0
TCGA-AY-A69D-01	TCGA-COAD	4.8714	543	0
TCGA-AY-A69D-01	TCGA-COADREAD	4.8714	543	0
TCGA-AN-A0XW-01	TCGA-BRCA	6.0126	170	0
TCGA-55-A4DG-01	TCGA-LUAD	4.6554	608	0
TCGA-RW-A684-01	TCGA-PCPG	3.9279	32	0
TCGA-58-A46J-01	TCGA-LUSC	4.1602	2589	0
TCGA-24-1426-01	TCGA-OV	2.0669	163	0
TCGA-24-1551-01	TCGA-OV	5.1148	764	1
TCGA-KK-A8I5-01	TCGA-PRAD	4.6218	3096	0
TCGA-DD-AAVV-01	TCGA-LIHC	4.1667	2455	0
TCGA-ZJ-A8QQ-01	TCGA-CESC	3.4114	2056	0
TCGA-77-8146-01	TCGA-LUSC	6.3705	3189	0
TCGA-2G-AAHN-01	TCGA-TGCT	2.0179	6445	0
TCGA-E2-A1LL-01	TCGA-BRCA	4.8027	1303	1
TCGA-24-1923-01	TCGA-OV	3.925	343	1
TCGA-BH-A28O-01	TCGA-BRCA	4.7955	1120	0
TCGA-DK-A6B0-01	TCGA-BLCA	3.1094	2330	0
TCGA-97-7553-01	TCGA-LUAD	5.1098	1870	0
TCGA-ET-A2N0-01	TCGA-THCA	4.0479	1600	0
TCGA-FB-A7DR-01	TCGA-PAAD	5.9697	353	0
TCGA-YB-A89D-01	TCGA-PAAD	5.8547	350	0
TCGA-CH-5752-01	TCGA-PRAD	4.9556	943	0
TCGA-60-2719-01	TCGA-LUSC	4.6633	1297	0
TCGA-VR-A8Q7-01	TCGA-ESCA	4.975	1590	0
TCGA-VR-A8Q7-01	TCGA-STES	4.975	1590	0
TCGA-A7-A4SC-01	TCGA-BRCA	5.6801	446	0
TCGA-FD-A5BS-01	TCGA-BLCA	3.116	1639	0
TCGA-J7-6720-01	TCGA-KIRP	3.706	388	0
TCGA-J7-6720-01	TCGA-KIPAN	3.706	388	0
TCGA-E9-A24A-01	TCGA-BRCA	6.5003	747	0
TCGA-49-AARE-01	TCGA-LUAD	3.855	388	1
TCGA-AC-A6IV-01	TCGA-BRCA	5.3635	568	0
TCGA-B6-A400-01	TCGA-BRCA	5.3342	215	0
TCGA-EM-A2OW-01	TCGA-THCA	5.691	1227	0
TCGA-XF-AAMQ-01	TCGA-BLCA	3.8146	2177	0
TCGA-EM-A2OZ-01	TCGA-THCA	5.9544	1033	0
TCGA-WB-A816-01	TCGA-PCPG	4.3118	1254	0
TCGA-EM-A1CS-01	TCGA-THCA	6.3089	817	0
TCGA-13-0899-01	TCGA-OV	2.1667	547	1
TCGA-A5-AB3J-01	TCGA-UCEC	3.8207	512	0
TCGA-50-8460-01	TCGA-LUAD	4.1252	829	0
TCGA-PG-A917-01	TCGA-UCEC	3.7268	212	0
TCGA-EM-A3SY-01	TCGA-THCA	3.6814	411	0
TCGA-EX-A3L1-01	TCGA-CESC	5.8102	463	0
TCGA-50-5933-01	TCGA-LUAD	6.628	2393	0
TCGA-IE-A4EH-01	TCGA-SARC	5.0566	819	0
TCGA-43-3394-01	TCGA-LUSC	4.8933	552	1
TCGA-E2-A1LH-01	TCGA-BRCA	3.1906	3247	0
TCGA-29-1769-01	TCGA-OV	3.9069	699	0
TCGA-18-3409-01	TCGA-LUSC	5.5668	3747	0
TCGA-E7-A3X6-01	TCGA-BLCA	4.5975	369	1
TCGA-CR-7370-01	TCGA-HNSC	6.217	105	0
TCGA-B6-A0RH-01	TCGA-BRCA	3.6358	2165	1
TCGA-EL-A3ZG-01	TCGA-THCA	5.2939	2724	0
TCGA-QR-A6GY-01	TCGA-PCPG	3.85	32	0
TCGA-YL-A8HJ-01	TCGA-PRAD	4.7708	1611	0
TCGA-44-6774-01	TCGA-LUAD	6.3505	658	0
TCGA-OR-A5K3-01	TCGA-ACC	2.0496	3465	0
TCGA-B0-5700-01	TCGA-KIRC	4.2772	1790	0
TCGA-B0-5700-01	TCGA-KIPAN	4.2772	1790	0
TCGA-JW-A5VI-01	TCGA-CESC	5.1591	558	1
TCGA-56-A4BW-01	TCGA-LUSC	5.6453	585	0
TCGA-BR-7716-01	TCGA-STAD	5.3092	1210	0
TCGA-BR-7716-01	TCGA-STES	5.3092	1210	0
TCGA-HP-A5N0-01	TCGA-LIHC	2.8836	179	1
TCGA-HT-8558-01	TCGA-LGG	4.7247	418	0
TCGA-HT-8558-01	TCGA-GBMLGG	4.7247	418	0
TCGA-FD-A43S-01	TCGA-BLCA	3.1747	455	0
TCGA-EW-A1P0-01	TCGA-BRCA	5.6919	1094	1
TCGA-XF-A8HE-01	TCGA-BLCA	4.5167	3817	0
TCGA-Y8-A894-01	TCGA-KIRP	5.5665	567	0
TCGA-Y8-A894-01	TCGA-KIPAN	5.5665	567	0
TCGA-T2-A6X2-01	TCGA-HNSC	5.1424	987	0
TCGA-EW-A1PC-01	TCGA-BRCA	4.3624	187	0
TCGA-FK-A3SB-01	TCGA-THCA	6.2648	125	0
TCGA-CJ-5675-01	TCGA-KIRC	5.9456	900	1
TCGA-CJ-5675-01	TCGA-KIPAN	5.9456	900	1
TCGA-A7-A0CH-01	TCGA-BRCA	5.8863	1079	0
TCGA-E9-A2JS-01	TCGA-BRCA	4.5904	524	1
TCGA-EA-A1QT-01	TCGA-CESC	3.9936	1243	0
TCGA-A2-A1G6-01	TCGA-BRCA	4.975	501	0
TCGA-W4-A7U4-01	TCGA-TGCT	2.7782	738	0
TCGA-EL-A3ZL-01	TCGA-THCA	4.504	1895	0
TCGA-XY-A8S3-01	TCGA-TGCT	3.4621	843	0
TCGA-44-A47A-01	TCGA-LUAD	5.2479	397	1
TCGA-B6-A0WV-01	TCGA-BRCA	5.4039	2417	0
TCGA-WB-A81J-01	TCGA-PCPG	4.2342	741	0
TCGA-2G-AAL5-01	TCGA-TGCT	4.7517	3723	1
TCGA-HE-7129-01	TCGA-KIRP	4.7692	2399	1
TCGA-HE-7129-01	TCGA-KIPAN	4.7692	2399	1
TCGA-05-4398-01	TCGA-LUAD	4.9736	1431	0
TCGA-HD-7753-01	TCGA-HNSC	6.9322	866	0
TCGA-B6-A0RG-01	TCGA-BRCA	4.2578	2082	0
TCGA-SP-A6QC-01	TCGA-PCPG	2.2048	3491	0
TCGA-24-1562-01	TCGA-OV	3.6915	229	1
TCGA-FE-A235-01	TCGA-THCA	4.935	3571	0
TCGA-EM-A3SU-01	TCGA-THCA	4.6011	911	0
TCGA-HT-7874-01	TCGA-LGG	5.5069	1130	0
TCGA-HT-7874-01	TCGA-GBMLGG	5.5069	1130	0
TCGA-A7-A0DC-01	TCGA-BRCA	3.9197	906	0
TCGA-24-2297-01	TCGA-OV	5.0343	1699	0
TCGA-GM-A2DD-01	TCGA-BRCA	4.7881	2282	0
TCGA-S9-A6TV-01	TCGA-LGG	6.0206	571	0
TCGA-S9-A6TV-01	TCGA-GBMLGG	6.0206	571	0
TCGA-BH-A6R9-01	TCGA-BRCA	6.6173	160	0
TCGA-39-5039-01	TCGA-LUSC	4.9326	544	0
TCGA-DK-A3IS-01	TCGA-BLCA	4.1424	1529	0
TCGA-HN-A2OB-01	TCGA-BRCA	5.2441	1543	1
TCGA-CQ-7068-01	TCGA-HNSC	4.6479	1309	0
TCGA-EM-A2CJ-01	TCGA-THCA	5.0845	1447	0
TCGA-49-AARN-01	TCGA-LUAD	5.6165	1135	0
TCGA-AR-A24P-01	TCGA-BRCA	6.0813	84	0
TCGA-DD-AAEI-01	TCGA-LIHC	3.7203	491	1
TCGA-VR-A8EO-01	TCGA-ESCA	6.4736	785	0
TCGA-VR-A8EO-01	TCGA-STES	6.4736	785	0
TCGA-HE-A5NK-01	TCGA-KIRP	5.2964	2228	0
TCGA-HE-A5NK-01	TCGA-KIPAN	5.2964	2228	0
TCGA-ET-A25G-01	TCGA-THCA	6.1301	2492	0
TCGA-CR-7395-01	TCGA-HNSC	5.3688	930	0
TCGA-24-2290-01	TCGA-OV	4.5116	324	1
TCGA-ET-A39J-01	TCGA-THCA	6.5586	3227	0
TCGA-E9-A1N9-01	TCGA-BRCA	5.4356	1101	0
TCGA-DW-7963-01	TCGA-KIRP	3.4595	1240	0
TCGA-DW-7963-01	TCGA-KIPAN	3.4595	1240	0
TCGA-FA-A7DS-01	TCGA-DLBC	2.2388	719	0
TCGA-E2-A1L9-01	TCGA-BRCA	5.7963	598	0
TCGA-EA-A3QD-01	TCGA-CESC	3.5236	397	0
TCGA-E5-A4U1-01	TCGA-BLCA	2.8053	705	1
TCGA-DX-AB3C-01	TCGA-SARC	2.5656	567	1
TCGA-AR-A1AP-01	TCGA-BRCA	5.1334	2856	0
TCGA-44-3919-01	TCGA-LUAD	5.8699	921	1
TCGA-AZ-6598-01	TCGA-COAD	3.6837	1503	0
TCGA-AZ-6598-01	TCGA-COADREAD	3.6837	1503	0
TCGA-A6-6653-01	TCGA-COAD	4.3519	742	0
TCGA-A6-6653-01	TCGA-COADREAD	4.3519	742	0
TCGA-NH-A50V-01	TCGA-COAD	4.3469	588	0
TCGA-NH-A50V-01	TCGA-COADREAD	4.3469	588	0
TCGA-BH-A0H5-01	TCGA-BRCA	4.4542	1620	0
TCGA-OK-A5Q2-01	TCGA-BRCA	4.4429	64	0
TCGA-B5-A0K9-01	TCGA-UCEC	4.5255	409	0
TCGA-CV-A45P-01	TCGA-HNSC	3.7613	639	1
TCGA-BH-A0E6-01	TCGA-BRCA	2.1375	293	0
TCGA-D8-A1JA-01	TCGA-BRCA	7.0394	431	1
TCGA-56-7221-01	TCGA-LUSC	4.957	608	0
TCGA-AD-6899-01	TCGA-COAD	4.9188	176	0
TCGA-AD-6899-01	TCGA-COADREAD	4.9188	176	0
TCGA-4G-AAZT-01	TCGA-CHOL	2.6893	420	0
TCGA-99-8032-01	TCGA-LUAD	4.0635	44	0
TCGA-BH-A0BW-01	TCGA-BRCA	7.483	2371	0
TCGA-CV-A6JN-01	TCGA-HNSC	3.7366	906	0
TCGA-OR-A5LN-01	TCGA-ACC	2.0108	2342	0
TCGA-CD-8528-01	TCGA-STAD	5.6926	375	0
TCGA-CD-8528-01	TCGA-STES	5.6926	375	0
TCGA-G9-7509-01	TCGA-PRAD	4.3448	1610	0
TCGA-J4-A67R-01	TCGA-PRAD	3.1635	910	0
TCGA-D7-8575-01	TCGA-STAD	3.3743	427	1
TCGA-D7-8575-01	TCGA-STES	3.3743	427	1
TCGA-43-2576-01	TCGA-LUSC	3.858	1223	0
TCGA-DJ-A2PW-01	TCGA-THCA	5.6132	1060	0
TCGA-BR-8367-01	TCGA-STAD	5.1457	580	1
TCGA-BR-8367-01	TCGA-STES	5.1457	580	1
TCGA-C5-A1ME-01	TCGA-CESC	3.269	1756	0
TCGA-QU-A6IL-01	TCGA-PRAD	2.3074	97	0
TCGA-FB-AAQ3-01	TCGA-PAAD	4.6582	31	0
TCGA-3B-A9HX-01	TCGA-SARC	6.1303	1303	0
TCGA-V1-A9Z7-01	TCGA-PRAD	3.5298	874	0
TCGA-FE-A239-01	TCGA-THCA	5.3906	933	1
TCGA-XF-A8HF-01	TCGA-BLCA	3.7656	2954	0
TCGA-DD-AACT-01	TCGA-LIHC	2.0942	1562	0
TCGA-DX-A7EU-01	TCGA-SARC	4.0653	721	0
TCGA-B6-A0WZ-01	TCGA-BRCA	4.5601	6292	0
TCGA-C8-A135-01	TCGA-BRCA	4.811	393	0
TCGA-55-8299-01	TCGA-LUAD	5.5497	274	1
TCGA-39-5027-01	TCGA-LUSC	3.9663	3108	0
TCGA-HD-7917-01	TCGA-HNSC	5.067	836	0
TCGA-09-1674-01	TCGA-OV	3.9561	260	0
TCGA-22-5485-01	TCGA-LUSC	4.7137	840	1
TCGA-EL-A4K1-01	TCGA-THCA	4.2928	1046	0
TCGA-BH-A0E2-01	TCGA-BRCA	5.2483	435	0
TCGA-DJ-A2PX-01	TCGA-THCA	5.295	881	0
TCGA-BH-A0BJ-01	TCGA-BRCA	5.704	660	0
TCGA-BJ-A190-01	TCGA-THCA	4.8495	626	0
TCGA-DJ-A3VM-01	TCGA-THCA	4.5528	840	0
TCGA-A2-A1G1-01	TCGA-BRCA	5.9736	584	0
TCGA-GL-A9DD-01	TCGA-KIRP	4.4196	341	0
TCGA-GL-A9DD-01	TCGA-KIPAN	4.4196	341	0
TCGA-13-A5FT-01	TCGA-OV	3.7442	2143	0
TCGA-IB-AAUW-01	TCGA-PAAD	5.4276	185	1
TCGA-WB-A81M-01	TCGA-PCPG	3.9533	1394	0
TCGA-55-A491-01	TCGA-LUAD	4.1643	626	0
TCGA-FY-A3NM-01	TCGA-THCA	6.4143	885	0
TCGA-46-6025-01	TCGA-LUSC	5.9293	324	0
TCGA-FE-A236-01	TCGA-THCA	6.0766	2031	0
TCGA-ZF-AA4W-01	TCGA-BLCA	3.1875	1679	1
TCGA-UY-A9PA-01	TCGA-BLCA	5.1779	1072	0
TCGA-ET-A3DP-01	TCGA-THCA	5.7663	2877	0
TCGA-HT-7603-01	TCGA-LGG	5.374	705	0
TCGA-HT-7603-01	TCGA-GBMLGG	5.374	705	0
TCGA-AJ-A3NF-01	TCGA-UCEC	5.3201	645	0
TCGA-HC-7752-01	TCGA-PRAD	1.4383	782	0
TCGA-FU-A40J-01	TCGA-CESC	4.5454	426	0
TCGA-BH-A0C7-01	TCGA-BRCA	5.3635	2767	0
TCGA-DB-A64P-01	TCGA-LGG	5.0947	916	0
TCGA-DB-A64P-01	TCGA-GBMLGG	5.0947	916	0
TCGA-AK-3428-01	TCGA-KIRC	6.0114	3728	0
TCGA-AK-3428-01	TCGA-KIPAN	6.0114	3728	0
TCGA-E2-A14X-01	TCGA-BRCA	3.8166	972	0
TCGA-BH-A8FZ-01	TCGA-BRCA	5.0854	574	0
TCGA-S3-AA17-01	TCGA-BRCA	4.327	424	0
TCGA-DF-A2L0-01	TCGA-UCEC	0.856	523	1
TCGA-B7-A5TI-01	TCGA-STAD	5.2445	595	0
TCGA-B7-A5TI-01	TCGA-STES	5.2445	595	0
TCGA-AR-A1AR-01	TCGA-BRCA	6.3933	268	1
TCGA-D8-A13Z-01	TCGA-BRCA	5.5874	635	0
TCGA-MY-A913-01	TCGA-CESC	3.8053	524	0
TCGA-L5-A88T-01	TCGA-ESCA	4.2994	694	0
TCGA-L5-A88T-01	TCGA-STES	4.2994	694	0
TCGA-DX-A48O-01	TCGA-SARC	4.6229	1605	0
TCGA-23-2078-01	TCGA-OV	3.8146	2661	0
TCGA-A7-A6VX-01	TCGA-BRCA	5.1387	317	0
TCGA-VS-A8Q9-01	TCGA-CESC	3.8728	1630	0
TCGA-DD-A39V-01	TCGA-LIHC	2.1538	455	1
TCGA-HC-8261-01	TCGA-PRAD	4.2857	546	0
TCGA-85-A512-01	TCGA-LUSC	4.6786	465	0
TCGA-ET-A25P-01	TCGA-THCA	5.5066	559	0
TCGA-DJ-A3VI-01	TCGA-THCA	5.6557	95	0
TCGA-55-8302-01	TCGA-LUAD	4.5747	478	0
TCGA-44-4112-01	TCGA-LUAD	5.5842	619	1
TCGA-60-2710-01	TCGA-LUSC	5.9809	2024	0
TCGA-AF-3911-01	TCGA-READ	4.2601	695	1
TCGA-AF-3911-01	TCGA-COADREAD	4.2601	695	1
TCGA-AR-A255-01	TCGA-BRCA	6.2096	2161	0
TCGA-WB-A81F-01	TCGA-PCPG	4.4323	1737	0
TCGA-AR-A1AT-01	TCGA-BRCA	4.8176	1272	0
TCGA-V9-A7HT-01	TCGA-KIRP	4.9378	965	0
TCGA-V9-A7HT-01	TCGA-KIPAN	4.9378	965	0
TCGA-YL-A8HM-01	TCGA-PRAD	4.4429	1473	1
TCGA-CD-A486-01	TCGA-STAD	3.7038	79	1
TCGA-CD-A486-01	TCGA-STES	3.7038	79	1
TCGA-VQ-A8PX-01	TCGA-STAD	4.9231	1964	0
TCGA-VQ-A8PX-01	TCGA-STES	4.9231	1964	0
TCGA-24-1924-01	TCGA-OV	3.8094	320	1
TCGA-B0-5120-01	TCGA-KIRC	5.3248	1169	0
TCGA-B0-5120-01	TCGA-KIPAN	5.3248	1169	0
TCGA-DX-A6BG-01	TCGA-SARC	6.8008	149	1
TCGA-BH-A0AZ-01	TCGA-BRCA	5.5741	1919	0
TCGA-E7-A6MF-01	TCGA-BLCA	5.6358	750	0
TCGA-MM-A84U-01	TCGA-KIRC	4.7861	700	0
TCGA-MM-A84U-01	TCGA-KIPAN	4.7861	700	0
TCGA-LN-A8HZ-01	TCGA-ESCA	5.6744	375	0
TCGA-LN-A8HZ-01	TCGA-STES	5.6744	375	0
TCGA-DS-A0VL-01	TCGA-CESC	4.6375	81	0
TCGA-63-6202-01	TCGA-LUSC	5.765	1602	0
TCGA-SB-A76C-01	TCGA-TGCT	2.85	42	0
TCGA-46-3767-01	TCGA-LUSC	6.4306	396	0
TCGA-E2-A1IH-01	TCGA-BRCA	5.318	1026	0
TCGA-ZP-A9D2-01	TCGA-LIHC	6.4632	315	1
TCGA-BH-A18R-01	TCGA-BRCA	4.5065	1142	0
TCGA-BA-7269-01	TCGA-HNSC	4.3792	1273	0
TCGA-DX-A48K-01	TCGA-SARC	6.6171	1399	0
TCGA-DD-A73B-01	TCGA-LIHC	2.1243	240	1
TCGA-AC-A4ZE-01	TCGA-BRCA	4.5765	890	0
TCGA-BR-7722-01	TCGA-STAD	3.1027	466	0
TCGA-BR-7722-01	TCGA-STES	3.1027	466	0
TCGA-B6-A0RS-01	TCGA-BRCA	4.4189	2041	1
TCGA-33-AAS8-01	TCGA-LUSC	5.5071	1114	0
TCGA-AR-A24H-01	TCGA-BRCA	5.4215	4894	0
TCGA-E8-A432-01	TCGA-THCA	5.2173	720	1
TCGA-G4-6627-01	TCGA-COAD	4.7929	1003	1
TCGA-G4-6627-01	TCGA-COADREAD	4.7929	1003	1
TCGA-J9-A8CP-01	TCGA-PRAD	3.7549	386	0
TCGA-HV-A5A4-01	TCGA-PAAD	4.9759	232	0
TCGA-VS-A9UU-01	TCGA-CESC	3.0462	442	0
TCGA-75-7027-01	TCGA-LUAD	5.752	2949	1
TCGA-CE-A3MD-01	TCGA-THCA	4.6707	389	0
TCGA-VQ-A94U-01	TCGA-STAD	4.5373	819	0
TCGA-VQ-A94U-01	TCGA-STES	4.5373	819	0
TCGA-LK-A4O0-01	TCGA-MESO	4.6926	185	0
TCGA-KN-8435-01	TCGA-KICH	5.9977	3498	0
TCGA-KN-8435-01	TCGA-KIPAN	5.9977	3498	0
TCGA-04-1514-01	TCGA-OV	3.373	1221	1
TCGA-P5-A77X-01	TCGA-LGG	6.0328	105	0
TCGA-P5-A77X-01	TCGA-GBMLGG	6.0328	105	0
TCGA-NC-A5HI-01	TCGA-LUSC	4.0357	1743	0
TCGA-AJ-A3QS-01	TCGA-UCEC	4.8369	513	0
TCGA-DD-AACS-01	TCGA-LIHC	3.4581	1804	0
TCGA-IQ-7631-01	TCGA-HNSC	3.5945	1172	0
TCGA-A8-A09R-01	TCGA-BRCA	6.4308	273	0
TCGA-DK-AA6S-01	TCGA-BLCA	5.9729	539	1
TCGA-V1-A9Z8-01	TCGA-PRAD	4.2156	827	0
TCGA-DD-A4NK-01	TCGA-LIHC	2.0976	89	1
TCGA-KQ-A41S-01	TCGA-BLCA	4.4282	35	0
TCGA-44-2668-01	TCGA-LUAD	6.1973	433	1
TCGA-55-8507-01	TCGA-LUAD	4.6165	418	0
TCGA-DJ-A3UN-01	TCGA-THCA	4.9676	986	0
TCGA-C5-A2LX-01	TCGA-CESC	4.554	2526	0
TCGA-EW-A6SC-01	TCGA-BRCA	5.5503	952	0
TCGA-B0-5699-01	TCGA-KIRC	6.2898	94	1
TCGA-B0-5699-01	TCGA-KIPAN	6.2898	94	1
TCGA-XQ-A8TB-01	TCGA-PRAD	4.4937	770	0
TCGA-C5-A1M8-01	TCGA-CESC	1.1954	919	0
TCGA-22-A5C4-01	TCGA-LUSC	4.943	671	0
TCGA-HB-A2OT-01	TCGA-SARC	6.6374	2057	0
TCGA-85-A4CL-01	TCGA-LUSC	3.8669	921	0
TCGA-TM-A7C5-01	TCGA-LGG	5.1719	1500	0
TCGA-TM-A7C5-01	TCGA-GBMLGG	5.1719	1500	0
TCGA-DX-A3UB-01	TCGA-SARC	2.9222	2247	0
TCGA-69-8254-01	TCGA-LUAD	5.569	409	0
TCGA-GH-A9DA-01	TCGA-CESC	5.5665	540	0
TCGA-3B-A9HT-01	TCGA-SARC	5.1392	1665	0
TCGA-04-1348-01	TCGA-OV	4.1127	575	1
TCGA-RD-A8N6-01	TCGA-STAD	5.3359	163	1
TCGA-RD-A8N6-01	TCGA-STES	5.3359	163	1
TCGA-DD-AACX-01	TCGA-LIHC	3.269	42	1
TCGA-78-8640-01	TCGA-LUAD	4.1408	7062	0
TCGA-DJ-A3UY-01	TCGA-THCA	6.0796	1091	0
TCGA-EW-A1PE-01	TCGA-BRCA	5.5813	320	0
TCGA-E2-A1II-01	TCGA-BRCA	4.4363	1025	0
TCGA-S3-AA14-01	TCGA-BRCA	4.9383	529	0
TCGA-A8-A09B-01	TCGA-BRCA	4.9288	365	0
TCGA-60-2714-01	TCGA-LUSC	5.1748	1531	0
TCGA-2G-AAFO-01	TCGA-TGCT	2.9184	685	0
TCGA-DD-AAE0-01	TCGA-LIHC	1.8156	555	0
TCGA-E9-A6HE-01	TCGA-BRCA	4.0241	847	0
TCGA-BR-8291-01	TCGA-STAD	5.5327	607	0
TCGA-BR-8291-01	TCGA-STES	5.5327	607	0
TCGA-DD-AADA-01	TCGA-LIHC	1.5261	1233	0
TCGA-ZM-AA0B-01	TCGA-TGCT	1.8359	838	0
TCGA-GL-A9DE-01	TCGA-KIRP	4.8334	496	0
TCGA-GL-A9DE-01	TCGA-KIPAN	4.8334	496	0
TCGA-BH-A0HI-01	TCGA-BRCA	5.3823	620	0
TCGA-XE-AANI-01	TCGA-TGCT	4.8866	1041	0
TCGA-ET-A3DT-01	TCGA-THCA	5.8273	1330	0
TCGA-DD-A1EI-01	TCGA-LIHC	5.0277	183	0
TCGA-AJ-A3BK-01	TCGA-UCEC	2.8176	1031	0
TCGA-04-1530-01	TCGA-OV	3.8924	350	1
TCGA-EL-A3D1-01	TCGA-THCA	3.8042	2997	0
TCGA-CV-6942-01	TCGA-HNSC	3.342	4282	0
TCGA-EW-A1P1-01	TCGA-BRCA	5.8071	1014	1
TCGA-39-5019-01	TCGA-LUSC	5.3515	378	1
TCGA-JU-AAVI-01	TCGA-UCEC	4.6662	505	1
TCGA-QR-A70R-01	TCGA-PCPG	2.9982	432	0
TCGA-OL-A66P-01	TCGA-BRCA	2.9165	428	0
TCGA-NG-A4VW-01	TCGA-UCS	3.844	937	1
TCGA-A2-A1G4-01	TCGA-BRCA	4.3998	595	0
TCGA-E2-A105-01	TCGA-BRCA	3.7845	1308	0
TCGA-55-7573-01	TCGA-LUAD	5.2735	487	0
TCGA-WB-A80M-01	TCGA-PCPG	3.359	136	0
TCGA-L5-A4OR-01	TCGA-ESCA	5.6441	96	0
TCGA-L5-A4OR-01	TCGA-STES	5.6441	96	0
TCGA-E2-A573-01	TCGA-BRCA	4.0832	1062	0
TCGA-YU-AA61-01	TCGA-TGCT	4.6473	864	0
TCGA-AD-6965-01	TCGA-COAD	3.8197	648	1
TCGA-AD-6965-01	TCGA-COADREAD	3.8197	648	1
TCGA-BJ-A3PR-01	TCGA-THCA	5.1218	1107	0
TCGA-EY-A549-01	TCGA-UCEC	3.8248	605	0
TCGA-DX-A6YU-01	TCGA-SARC	6.6971	1045	0
TCGA-P5-A735-01	TCGA-LGG	4.4659	292	0
TCGA-P5-A735-01	TCGA-GBMLGG	4.4659	292	0
TCGA-DX-A6Z2-01	TCGA-SARC	5.9618	2659	1
TCGA-EA-A5O9-01	TCGA-CESC	3.3603	788	0
TCGA-43-5668-01	TCGA-LUSC	5.532	470	1
TCGA-FB-AAQ0-01	TCGA-PAAD	4.1586	473	0
TCGA-A2-A0EV-01	TCGA-BRCA	5.5738	968	0
TCGA-CD-8526-01	TCGA-STAD	5.0294	381	0
TCGA-CD-8526-01	TCGA-STES	5.0294	381	0
TCGA-BR-7703-01	TCGA-STAD	3.1326	1100	0
TCGA-BR-7703-01	TCGA-STES	3.1326	1100	0
TCGA-2G-AAH0-01	TCGA-TGCT	3.1027	107	1
TCGA-E9-A1RG-01	TCGA-BRCA	3.4542	647	0
TCGA-YF-AA3M-01	TCGA-BLCA	4.09	381	1
TCGA-24-1413-01	TCGA-OV	3.025	192	0
TCGA-SN-A84W-01	TCGA-TGCT	4.41	293	0
TCGA-A6-5656-01	TCGA-COAD	5.3105	1001	0
TCGA-A6-5656-01	TCGA-COADREAD	5.3105	1001	0
TCGA-3A-A9IX-01	TCGA-PAAD	5.4809	1037	0
TCGA-Q1-A73P-01	TCGA-CESC	4.5656	483	0
TCGA-HT-7684-01	TCGA-LGG	5.0904	184	0
TCGA-HT-7684-01	TCGA-GBMLGG	5.0904	184	0
TCGA-D8-A1XL-01	TCGA-BRCA	3.6053	606	0
TCGA-E8-A413-01	TCGA-THCA	6.1717	912	0
TCGA-CC-A7IH-01	TCGA-LIHC	2.2203	365	0
TCGA-A4-7585-01	TCGA-KIRP	5.9568	1070	0
TCGA-A4-7585-01	TCGA-KIPAN	5.9568	1070	0
TCGA-DD-A4NG-01	TCGA-LIHC	3.8268	430	1
TCGA-FN-7833-01	TCGA-LGG	5.0696	837	0
TCGA-FN-7833-01	TCGA-GBMLGG	5.0696	837	0
TCGA-KN-8436-01	TCGA-KICH	4.7767	1288	0
TCGA-KN-8436-01	TCGA-KIPAN	4.7767	1288	0
TCGA-43-A474-01	TCGA-LUSC	5.4982	353	0
TCGA-HT-7473-01	TCGA-LGG	6.7565	503	0
TCGA-HT-7473-01	TCGA-GBMLGG	6.7565	503	0
TCGA-UZ-A9PV-01	TCGA-KIRP	3.8788	1444	0
TCGA-UZ-A9PV-01	TCGA-KIPAN	3.8788	1444	0
TCGA-CF-A7I0-01	TCGA-BLCA	2.9126	368	0
TCGA-WJ-A86L-01	TCGA-LIHC	3.7398	345	0
TCGA-DX-AB2X-01	TCGA-SARC	3.5273	111	1
TCGA-49-4506-01	TCGA-LUAD	2.8012	692	1
TCGA-HT-8019-01	TCGA-LGG	4.1922	1004	0
TCGA-HT-8019-01	TCGA-GBMLGG	4.1922	1004	0
TCGA-BR-6564-01	TCGA-STAD	4.4784	794	0
TCGA-BR-6564-01	TCGA-STES	4.4784	794	0
TCGA-B2-5633-01	TCGA-KIRC	6.0756	963	0
TCGA-B2-5633-01	TCGA-KIPAN	6.0756	963	0
TCGA-G9-6353-01	TCGA-PRAD	3.3715	1542	0
TCGA-A2-A0ER-01	TCGA-BRCA	5.1879	2263	0
TCGA-IG-A8O2-01	TCGA-ESCA	4.4121	142	0
TCGA-IG-A8O2-01	TCGA-STES	4.4121	142	0
TCGA-VS-A9UD-01	TCGA-CESC	3.5921	739	0
TCGA-2G-AAG0-01	TCGA-TGCT	2.6938	90	1
TCGA-EO-A22X-01	TCGA-UCEC	4.1342	1752	0
TCGA-DD-A4ND-01	TCGA-LIHC	4.2288	2746	0
TCGA-25-1630-01	TCGA-OV	4.7345	1162	0
TCGA-OL-A66K-01	TCGA-BRCA	5.126	1275	0
TCGA-Q9-A6FW-01	TCGA-ESCA	5.6733	238	0
TCGA-Q9-A6FW-01	TCGA-STES	5.6733	238	0
TCGA-IN-7806-01	TCGA-STAD	4.3624	1106	0
TCGA-IN-7806-01	TCGA-STES	4.3624	1106	0
TCGA-36-1574-01	TCGA-OV	5.8435	648	1
TCGA-2Y-A9H2-01	TCGA-LIHC	6.5204	1731	0
TCGA-C5-A7CM-01	TCGA-CESC	3.5248	619	0
TCGA-4K-AAAL-01	TCGA-TGCT	2.5874	147	1
TCGA-A4-A5Y1-01	TCGA-KIRP	5.3978	296	1
TCGA-A4-A5Y1-01	TCGA-KIPAN	5.3978	296	1
TCGA-G9-6342-01	TCGA-PRAD	4.1018	1696	0
TCGA-DD-AAVW-01	TCGA-LIHC	4.0116	2317	0
TCGA-LN-A7HY-01	TCGA-ESCA	5.6302	88	1
TCGA-LN-A7HY-01	TCGA-STES	5.6302	88	1
TCGA-KK-A7AQ-01	TCGA-PRAD	2.7655	1217	1
TCGA-IE-A3OV-01	TCGA-SARC	5.476	490	1
TCGA-XY-A89B-01	TCGA-TGCT	2.707	471	0
TCGA-CC-A7IL-01	TCGA-LIHC	2.0496	179	1
TCGA-EW-A1OX-01	TCGA-BRCA	5.9776	911	0
TCGA-S3-AA10-01	TCGA-BRCA	4.6904	586	0
TCGA-EJ-A65M-01	TCGA-PRAD	3.5957	230	0
TCGA-QR-A705-01	TCGA-PCPG	2.6299	317	0
TCGA-20-1684-01	TCGA-OV	4.9425	581	0
TCGA-UZ-A9PZ-01	TCGA-KIRP	3.0018	657	0
TCGA-UZ-A9PZ-01	TCGA-KIPAN	3.0018	657	0
TCGA-A8-A0A9-01	TCGA-BRCA	5.3799	822	0
TCGA-DE-A2OL-01	TCGA-THCA	6.4044	1145	0
TCGA-G7-A4TM-01	TCGA-KIRP	3.4289	768	0
TCGA-G7-A4TM-01	TCGA-KIPAN	3.4289	768	0
TCGA-DD-A4NS-01	TCGA-LIHC	4.1811	893	1
TCGA-CN-5356-01	TCGA-HNSC	5.9773	1409	0
TCGA-QR-A6GO-01	TCGA-PCPG	3.8207	1065	0
TCGA-IN-AB1X-01	TCGA-STAD	4.8048	411	0
TCGA-IN-AB1X-01	TCGA-STES	4.8048	411	0
TCGA-44-8119-01	TCGA-LUAD	5.243	285	0
TCGA-13-0886-01	TCGA-OV	3.2928	4665	0
TCGA-FG-A713-01	TCGA-LGG	4.3491	622	0
TCGA-FG-A713-01	TCGA-GBMLGG	4.3491	622	0
TCGA-VS-A9V2-01	TCGA-CESC	4.4236	555	0
TCGA-90-A4EE-01	TCGA-LUSC	4.6496	688	0
TCGA-MQ-A6BS-01	TCGA-MESO	4.1763	608	0
TCGA-CD-8533-01	TCGA-STAD	4.4456	226	1
TCGA-CD-8533-01	TCGA-STES	4.4456	226	1
TCGA-IS-A3K8-01	TCGA-SARC	3.5122	4845	0
TCGA-A2-A04T-01	TCGA-BRCA	3.7431	2246	0
TCGA-OL-A5S0-01	TCGA-BRCA	4.9523	620	0
TCGA-DD-AADI-01	TCGA-LIHC	1.9336	1085	0
TCGA-FC-7961-01	TCGA-PRAD	4.9773	469	0
TCGA-CC-A7IG-01	TCGA-LIHC	2.6916	195	1
TCGA-OR-A5LG-01	TCGA-ACC	3.3631	1393	1
TCGA-A8-A07J-01	TCGA-BRCA	5.8166	365	0
TCGA-E9-A229-01	TCGA-BRCA	5.7137	1148	0
TCGA-X9-A971-01	TCGA-SARC	5.836	224	1
TCGA-A2-A0SX-01	TCGA-BRCA	5.2449	1239	1
TCGA-UZ-A9PM-01	TCGA-KIRP	3.5085	3811	0
TCGA-UZ-A9PM-01	TCGA-KIPAN	3.5085	3811	0
TCGA-B8-5545-01	TCGA-KIRC	6.4555	1525	0
TCGA-B8-5545-01	TCGA-KIPAN	6.4555	1525	0
TCGA-US-A776-01	TCGA-PAAD	3.717	1216	0
TCGA-BR-8484-01	TCGA-STAD	4.3248	766	0
TCGA-BR-8484-01	TCGA-STES	4.3248	766	0
TCGA-55-7724-01	TCGA-LUAD	5.2828	705	0
TCGA-F4-6703-01	TCGA-COAD	5.5394	1456	0
TCGA-F4-6703-01	TCGA-COADREAD	5.5394	1456	0
TCGA-HU-A4G8-01	TCGA-STAD	4.8953	690	0
TCGA-HU-A4G8-01	TCGA-STES	4.8953	690	0
TCGA-FY-A3I4-01	TCGA-THCA	5.1218	542	0
TCGA-DX-AB2Q-01	TCGA-SARC	4.1457	490	1
TCGA-44-6776-01	TCGA-LUAD	3.861	2616	0
TCGA-49-4514-01	TCGA-LUAD	2.7268	1700	0
TCGA-EJ-7789-01	TCGA-PRAD	4.1788	1105	0
TCGA-85-A50Z-01	TCGA-LUSC	5.0661	493	0
TCGA-B2-3923-01	TCGA-KIRC	5.508	992	0
TCGA-B2-3923-01	TCGA-KIPAN	5.508	992	0
TCGA-55-8204-01	TCGA-LUAD	5.7634	515	0
TCGA-L4-A4E6-01	TCGA-LUAD	4.2456	435	0
TCGA-BH-A0AW-01	TCGA-BRCA	4.4383	622	0
TCGA-BH-A2L8-01	TCGA-BRCA	4.3541	612	0
TCGA-BH-A0B6-01	TCGA-BRCA	4.5759	2483	0
TCGA-G4-6293-01	TCGA-COAD	4.0522	4051	0
TCGA-G4-6293-01	TCGA-COADREAD	4.0522	4051	0
TCGA-DX-AB32-01	TCGA-SARC	4.3576	3102	0
TCGA-BB-7866-01	TCGA-HNSC	6.1912	1368	0
TCGA-Y8-A895-01	TCGA-KIRP	3.8105	484	0
TCGA-Y8-A895-01	TCGA-KIPAN	3.8105	484	0
TCGA-QR-A6H1-01	TCGA-PCPG	3.0875	431	0
TCGA-AO-A0JL-01	TCGA-BRCA	3.144	1683	0
TCGA-BH-A0BS-01	TCGA-BRCA	6.1969	2612	0
TCGA-56-8623-01	TCGA-LUSC	4.0653	692	0
TCGA-DJ-A4UL-01	TCGA-THCA	4.5789	939	0
TCGA-CD-A48C-01	TCGA-STAD	4.864	230	1
TCGA-CD-A48C-01	TCGA-STES	4.864	230	1
TCGA-FF-8046-01	TCGA-DLBC	1.8953	751	0
TCGA-FP-8099-01	TCGA-STAD	4.6381	519	0
TCGA-FP-8099-01	TCGA-STES	4.6381	519	0
TCGA-EJ-7793-01	TCGA-PRAD	4.5497	114	0
TCGA-23-1022-01	TCGA-OV	2.101	450	1
TCGA-QR-A7IN-01	TCGA-PCPG	3.8669	377	0
TCGA-XF-AAMG-01	TCGA-BLCA	3.7355	3364	0
TCGA-GC-A3RC-01	TCGA-BLCA	5.796	484	0
TCGA-DJ-A13T-01	TCGA-THCA	6.3808	1709	0
TCGA-HC-7210-01	TCGA-PRAD	5.7913	868	0
TCGA-98-A538-01	TCGA-LUSC	4.9312	826	0
TCGA-KP-A3W0-01	TCGA-UCEC	4.2743	404	0
TCGA-EJ-7782-01	TCGA-PRAD	5.1851	1167	0
TCGA-CF-A8HY-01	TCGA-BLCA	2.4673	345	0
TCGA-ZF-A9RL-01	TCGA-BLCA	4.5135	1064	1
TCGA-25-1633-01	TCGA-OV	4.5583	616	1
TCGA-OL-A66L-01	TCGA-BRCA	3.8349	1301	0
TCGA-BH-A0DO-01	TCGA-BRCA	5.7716	1644	0
TCGA-X6-A8C5-01	TCGA-SARC	4.8619	1547	0
TCGA-5R-AA1C-01	TCGA-LIHC	4.1811	520	0
TCGA-CK-6747-01	TCGA-COAD	3.9317	2523	0
TCGA-CK-6747-01	TCGA-COADREAD	3.9317	2523	0
TCGA-WB-A819-01	TCGA-PCPG	3.9165	1031	0
TCGA-Y8-A8S1-01	TCGA-KIRP	3.6915	404	0
TCGA-Y8-A8S1-01	TCGA-KIPAN	3.6915	404	0
TCGA-W5-AA2I-01	TCGA-CHOL	3.0908	1939	0
TCGA-34-5234-01	TCGA-LUSC	4.8885	2271	0
TCGA-XF-A9T0-01	TCGA-BLCA	3.9597	799	0
TCGA-HZ-7920-01	TCGA-PAAD	5.6735	236	0
TCGA-62-A46O-01	TCGA-LUAD	5.2246	943	1
TCGA-04-1517-01	TCGA-OV	3.3771	349	1
TCGA-G3-AAV1-01	TCGA-LIHC	4.1235	49	1
TCGA-56-A62T-01	TCGA-LUSC	5.3892	440	0
TCGA-LL-A73Y-01	TCGA-BRCA	5.4845	477	0
TCGA-BC-A10X-01	TCGA-LIHC	3.4019	770	0
TCGA-BH-A0DK-01	TCGA-BRCA	4.5267	423	0
TCGA-85-A4JB-01	TCGA-LUSC	5.2087	942	0
TCGA-62-A472-01	TCGA-LUAD	5.0457	290	1
TCGA-23-1026-01	TCGA-OV	3.774	797	1
TCGA-VS-A9UQ-01	TCGA-CESC	5.153	561	1
TCGA-BH-A0BG-01	TCGA-BRCA	5.1914	1871	0
TCGA-W5-AA34-01	TCGA-CHOL	4.541	40	1
TCGA-CA-5255-01	TCGA-COAD	3.1127	376	0
TCGA-CA-5255-01	TCGA-COADREAD	3.1127	376	0
TCGA-IE-A6BZ-01	TCGA-SARC	5.8578	605	0
TCGA-DX-A8BM-01	TCGA-SARC	4.1985	1456	0
TCGA-KP-A3W1-01	TCGA-UCEC	3.7866	288	0
TCGA-62-8395-01	TCGA-LUAD	4.3561	395	1
TCGA-13-0800-01	TCGA-OV	2.4699	1396	1
TCGA-ET-A40P-01	TCGA-THCA	4.3219	1338	0
TCGA-13-0765-01	TCGA-OV	1.3618	668	1
TCGA-2G-AAHG-01	TCGA-TGCT	3.3335	1819	0
TCGA-23-1029-01	TCGA-OV	4.3067	268	0
TCGA-E2-A14U-01	TCGA-BRCA	4.1627	1318	0
TCGA-AD-6888-01	TCGA-COAD	2.6017	343	1
TCGA-AD-6888-01	TCGA-COADREAD	2.6017	343	1
TCGA-KB-A93G-01	TCGA-STAD	6.8069	613	0
TCGA-KB-A93G-01	TCGA-STES	6.8069	613	0
TCGA-A3-3385-01	TCGA-KIRC	5.6215	1993	0
TCGA-A3-3385-01	TCGA-KIPAN	5.6215	1993	0
TCGA-HT-7478-01	TCGA-LGG	6.0471	194	0
TCGA-HT-7478-01	TCGA-GBMLGG	6.0471	194	0
TCGA-23-1030-01	TCGA-OV	2.6508	544	1
TCGA-5P-A9K6-01	TCGA-KIRP	3.4751	1914	0
TCGA-5P-A9K6-01	TCGA-KIPAN	3.4751	1914	0
TCGA-VS-A8EG-01	TCGA-CESC	5.0518	1386	0
TCGA-IZ-8195-01	TCGA-KIRP	4.09	677	0
TCGA-IZ-8195-01	TCGA-KIPAN	4.09	677	0
TCGA-43-8116-01	TCGA-LUSC	5.8395	358	0
TCGA-BR-7704-01	TCGA-STAD	3.4369	1072	0
TCGA-BR-7704-01	TCGA-STES	3.4369	1072	0
TCGA-MW-A4EC-01	TCGA-KIRC	4.7317	498	0
TCGA-MW-A4EC-01	TCGA-KIPAN	4.7317	498	0
TCGA-L5-A4OM-01	TCGA-ESCA	7.3494	1458	0
TCGA-L5-A4OM-01	TCGA-STES	7.3494	1458	0
TCGA-WB-A80Q-01	TCGA-PCPG	1.4115	3880	0
TCGA-BK-A13B-01	TCGA-UCEC	3.4712	760	1
TCGA-EX-A69L-01	TCGA-CESC	3.7312	602	0
TCGA-WB-A817-01	TCGA-PCPG	5.0144	1310	0
TCGA-55-A48Y-01	TCGA-LUAD	5.4829	630	0
TCGA-Q1-A73O-01	TCGA-CESC	4.3701	428	0
TCGA-QR-A70J-01	TCGA-PCPG	4.4302	399	0
TCGA-86-A456-01	TCGA-LUAD	4.8659	896	0
TCGA-EA-A5ZE-01	TCGA-CESC	4.5897	425	1
TCGA-XT-AASU-01	TCGA-MESO	4.9265	133	1
TCGA-ZS-A9CF-01	TCGA-LIHC	3.1111	636	1
TCGA-AR-A24Q-01	TCGA-BRCA	5.5091	3172	0
TCGA-33-4586-01	TCGA-LUSC	6.2826	169	1
TCGA-56-7580-01	TCGA-LUSC	4.6792	925	0
TCGA-E8-A416-01	TCGA-THCA	4.8957	952	0
TCGA-S4-A8RM-01	TCGA-PAAD	5.5454	737	0
TCGA-24-2038-01	TCGA-OV	2.8115	1169	1
TCGA-DX-AB2S-01	TCGA-SARC	3.591	280	0
TCGA-G9-6329-01	TCGA-PRAD	3.4738	1266	0
TCGA-MH-A560-01	TCGA-KIRP	3.9736	924	0
TCGA-MH-A560-01	TCGA-KIPAN	3.9736	924	0
TCGA-90-7769-01	TCGA-LUSC	5.4165	358	0
TCGA-S9-A6TX-01	TCGA-LGG	5.1185	856	1
TCGA-S9-A6TX-01	TCGA-GBMLGG	5.1185	856	1
TCGA-GS-A9TV-01	TCGA-DLBC	2.7782	730	0
TCGA-JX-A5QV-01	TCGA-CESC	4.3197	636	0
TCGA-DX-A8BQ-01	TCGA-SARC	3.0108	1579	0
TCGA-EW-A1P5-01	TCGA-BRCA	5.0513	703	0
TCGA-QR-A6GS-01	TCGA-PCPG	3.7908	38	0
TCGA-ET-A39L-01	TCGA-THCA	5.6062	3299	0
TCGA-DD-AACN-01	TCGA-LIHC	2.6938	357	1
TCGA-MM-A564-01	TCGA-KIRC	4.0027	607	0
TCGA-MM-A564-01	TCGA-KIPAN	4.0027	607	0
TCGA-3L-AA1B-01	TCGA-COAD	4.0134	475	0
TCGA-3L-AA1B-01	TCGA-COADREAD	4.0134	475	0
TCGA-BJ-A0ZC-01	TCGA-THCA	5.9343	352	0
TCGA-DX-AB2G-01	TCGA-SARC	3.5838	478	0
TCGA-A7-A4SE-01	TCGA-BRCA	5.8632	644	0
TCGA-A1-A0SJ-01	TCGA-BRCA	5.8001	416	0
TCGA-J2-A4AG-01	TCGA-LUAD	5.6854	988	0
TCGA-RC-A7S9-01	TCGA-LIHC	2.0908	640	0
TCGA-22-5471-01	TCGA-LUSC	4.4216	229	1
TCGA-E2-A570-01	TCGA-BRCA	4.6893	931	0
TCGA-QR-A6H4-01	TCGA-PCPG	2.8639	2661	0
TCGA-CN-4733-01	TCGA-HNSC	4.9454	1586	0
TCGA-IR-A3LL-01	TCGA-CESC	2.862	1106	0
TCGA-DD-AA3A-01	TCGA-LIHC	6.0266	410	0
TCGA-RW-A68A-01	TCGA-PCPG	4.8299	762	0
TCGA-13-0885-01	TCGA-OV	4.0592	3388	0
TCGA-Y8-A8RZ-01	TCGA-KIRP	4.3442	205	0
TCGA-Y8-A8RZ-01	TCGA-KIPAN	4.3442	205	0
TCGA-MT-A51W-01	TCGA-HNSC	4.1715	437	0
TCGA-D8-A27V-01	TCGA-BRCA	5.4009	381	0
TCGA-ZF-AA4V-01	TCGA-BLCA	3.8904	1806	0
TCGA-50-5944-01	TCGA-LUAD	5.0862	1750	0
TCGA-RD-A8N1-01	TCGA-STAD	5.0379	3519	0
TCGA-RD-A8N1-01	TCGA-STES	5.0379	3519	0
TCGA-OR-A5JV-01	TCGA-ACC	4.2456	2023	0
TCGA-EM-A2CO-01	TCGA-THCA	3.6311	184	0
TCGA-86-7955-01	TCGA-LUAD	3.9991	820	1
TCGA-BR-A4IY-01	TCGA-STAD	5.5066	392	0
TCGA-BR-A4IY-01	TCGA-STES	5.5066	392	0
TCGA-V1-A9OQ-01	TCGA-PRAD	3.2735	371	0
TCGA-FG-A6IZ-01	TCGA-LGG	4.3603	457	0
TCGA-FG-A6IZ-01	TCGA-GBMLGG	4.3603	457	0
TCGA-C5-A1M5-01	TCGA-CESC	4.6088	693	1
TCGA-E2-A14Y-01	TCGA-BRCA	4.5982	2109	0
TCGA-55-7727-01	TCGA-LUAD	5.3541	119	0
TCGA-QR-A6H0-01	TCGA-PCPG	3.1177	280	0
TCGA-59-2351-01	TCGA-OV	4.4861	2139	1
TCGA-55-8510-01	TCGA-LUAD	4.8762	539	0
TCGA-MS-A51U-01	TCGA-BRCA	5.3291	681	0
TCGA-A8-A06Y-01	TCGA-BRCA	4.4189	791	1
TCGA-GI-A2C8-01	TCGA-BRCA	5.602	225	0
TCGA-CN-4722-01	TCGA-HNSC	4.3806	1483	0
TCGA-DJ-A13X-01	TCGA-THCA	5.9366	253	0
TCGA-AR-A1AM-01	TCGA-BRCA	4.8186	2991	0
TCGA-13-0890-01	TCGA-OV	3.9955	4424	0
TCGA-VF-A8AE-01	TCGA-TGCT	2.2357	727	0
TCGA-CV-7238-01	TCGA-HNSC	5.4386	2727	0
TCGA-EL-A3T7-01	TCGA-THCA	5.6548	1256	0
TCGA-F4-6808-01	TCGA-COAD	3.1194	1024	0
TCGA-F4-6808-01	TCGA-COADREAD	3.1194	1024	0
TCGA-86-8279-01	TCGA-LUAD	4.0418	949	0
TCGA-W2-A7HB-01	TCGA-PCPG	3.9079	604	0
TCGA-CR-5250-01	TCGA-HNSC	7.2965	799	0
TCGA-EJ-7218-01	TCGA-PRAD	3.837	2542	0
TCGA-XK-AAJR-01	TCGA-PRAD	4.4673	131	1
TCGA-55-A494-01	TCGA-LUAD	4.4744	481	0
TCGA-44-3917-01	TCGA-LUAD	4.8261	1183	0
TCGA-A4-7288-01	TCGA-KIRP	4.7797	1857	0
TCGA-A4-7288-01	TCGA-KIPAN	4.7797	1857	0
TCGA-75-5125-01	TCGA-LUAD	5.1465	1752	1
TCGA-B0-5400-01	TCGA-KIRC	5.4419	1733	0
TCGA-B0-5400-01	TCGA-KIPAN	5.4419	1733	0
TCGA-HU-8244-01	TCGA-STAD	3.384	742	0
TCGA-HU-8244-01	TCGA-STES	3.384	742	0
TCGA-25-2404-01	TCGA-OV	4.4796	426	1
TCGA-EL-A3T3-01	TCGA-THCA	5.4413	4017	0
TCGA-K7-A5RG-01	TCGA-LIHC	3.8943	519	0
TCGA-13-0768-01	TCGA-OV	4.1069	398	1
TCGA-B6-A409-01	TCGA-BRCA	3.7312	456	1
TCGA-KC-A7F5-01	TCGA-PRAD	3.2373	91	0
TCGA-34-2600-01	TCGA-LUSC	3.9449	1874	0
TCGA-EA-A3HS-01	TCGA-CESC	5.1194	959	0
TCGA-SX-A7SL-01	TCGA-KIRP	2.707	823	0
TCGA-SX-A7SL-01	TCGA-KIPAN	2.707	823	0
TCGA-G4-6309-01	TCGA-COAD	3.4751	2176	1
TCGA-G4-6309-01	TCGA-COADREAD	3.4751	2176	1
TCGA-E8-A433-01	TCGA-THCA	4.7323	951	0
TCGA-55-8615-01	TCGA-LUAD	4.8172	224	1
TCGA-EL-A3GQ-01	TCGA-THCA	6.1377	1528	0
TCGA-G2-A2EO-01	TCGA-BLCA	3.9727	1804	0
TCGA-RC-A7SF-01	TCGA-LIHC	3.8238	502	1
TCGA-D1-A3DA-01	TCGA-UCEC	4.9049	483	0
TCGA-P4-AAVO-01	TCGA-KIRP	3.7656	2400	0
TCGA-P4-AAVO-01	TCGA-KIPAN	3.7656	2400	0
TCGA-NC-A5HK-01	TCGA-LUSC	4.9787	128	0
TCGA-VQ-A91Z-01	TCGA-STAD	4.9006	1310	1
TCGA-VQ-A91Z-01	TCGA-STES	4.9006	1310	1
TCGA-DX-A8BR-01	TCGA-SARC	4.4302	4573	0
TCGA-IR-A3LH-01	TCGA-CESC	5.8868	2394	0
TCGA-BH-A0H0-01	TCGA-BRCA	5.5849	461	0
TCGA-LN-A4A9-01	TCGA-ESCA	6.6036	274	1
TCGA-LN-A4A9-01	TCGA-STES	6.6036	274	1
TCGA-LL-A5YO-01	TCGA-BRCA	3.5336	440	0
TCGA-86-A4JF-01	TCGA-LUAD	5.5892	436	1
TCGA-QU-A6IP-01	TCGA-PRAD	3.7697	2620	0
TCGA-V1-A9O9-01	TCGA-PRAD	4.7121	2870	0
TCGA-AC-A6IX-01	TCGA-BRCA	5.0947	373	0
TCGA-EL-A4K2-01	TCGA-THCA	5.497	928	0
TCGA-EJ-A8FO-01	TCGA-PRAD	4.384	282	0
TCGA-62-8398-01	TCGA-LUAD	4.6577	444	0
TCGA-EM-A3O7-01	TCGA-THCA	5.3092	223	0
TCGA-L9-A443-01	TCGA-LUAD	5.9845	193	0
TCGA-S9-A6U1-01	TCGA-LGG	5.6441	785	0
TCGA-S9-A6U1-01	TCGA-GBMLGG	5.6441	785	0
TCGA-A2-A04Y-01	TCGA-BRCA	3.7549	1099	0
TCGA-C5-A1M9-01	TCGA-CESC	5.121	555	1
TCGA-E2-A156-01	TCGA-BRCA	6.0252	726	0
TCGA-EL-A3GW-01	TCGA-THCA	5.6896	1527	0
TCGA-EM-A2CL-01	TCGA-THCA	6.3778	401	0
TCGA-CF-A47V-01	TCGA-BLCA	3.6849	379	0
TCGA-AR-A24R-01	TCGA-BRCA	5.1014	3430	0
TCGA-J4-A67L-01	TCGA-PRAD	3.6218	770	0
TCGA-NC-A5HO-01	TCGA-LUSC	4.1276	1336	0
TCGA-AJ-A3BG-01	TCGA-UCEC	3.3348	480	1
TCGA-D8-A1JP-01	TCGA-BRCA	5.4306	639	0
TCGA-E2-A1IK-01	TCGA-BRCA	4.6904	1800	0
TCGA-24-1424-01	TCGA-OV	4.4135	183	0
TCGA-AN-A0FS-01	TCGA-BRCA	5.7916	210	0
TCGA-77-8154-01	TCGA-LUSC	4.7756	1841	0
TCGA-2G-AAFM-01	TCGA-TGCT	1.7824	503	0
TCGA-AC-A3TM-01	TCGA-BRCA	3.1359	762	0
TCGA-DJ-A2Q3-01	TCGA-THCA	6.225	1224	0
TCGA-G8-6909-01	TCGA-DLBC	1.251	3553	0
TCGA-DK-A3X1-01	TCGA-BLCA	3.5825	2009	0
TCGA-B9-A5W7-01	TCGA-KIRP	4.3391	564	1
TCGA-B9-A5W7-01	TCGA-KIPAN	4.3391	564	1
TCGA-AR-A2LE-01	TCGA-BRCA	5.8362	5062	0
TCGA-BH-A0HK-01	TCGA-BRCA	4.4495	178	0
TCGA-J4-A67O-01	TCGA-PRAD	2.5777	839	0
TCGA-B2-4101-01	TCGA-KIRC	5.9819	648	0
TCGA-B2-4101-01	TCGA-KIPAN	5.9819	648	0
TCGA-DG-A2KJ-01	TCGA-CESC	2.1667	2893	0
TCGA-67-6215-01	TCGA-LUAD	5.6293	174	0
TCGA-4Z-AA81-01	TCGA-BLCA	3.6554	1270	0
TCGA-CF-A3MG-01	TCGA-BLCA	3.7782	369	0
TCGA-QR-A708-01	TCGA-PCPG	1.6508	35	0
TCGA-24-2023-01	TCGA-OV	4.8125	1069	1
TCGA-BR-A4PE-01	TCGA-STAD	5.3667	621	0
TCGA-BR-A4PE-01	TCGA-STES	5.3667	621	0
TCGA-NH-A50T-01	TCGA-COAD	3.4169	553	0
TCGA-NH-A50T-01	TCGA-COADREAD	3.4169	553	0
TCGA-FE-A237-01	TCGA-THCA	6.4123	492	1
TCGA-2G-AAFI-01	TCGA-TGCT	3.511	675	0
TCGA-ZS-A9CE-01	TCGA-LIHC	1.3785	1241	0
TCGA-AR-A250-01	TCGA-BRCA	6.2621	2707	0
TCGA-HC-7230-01	TCGA-PRAD	4.9538	1001	0
TCGA-S5-AA26-01	TCGA-BLCA	2.4594	503	0
TCGA-HT-8110-01	TCGA-LGG	5.9821	419	0
TCGA-HT-8110-01	TCGA-GBMLGG	5.9821	419	0
TCGA-D8-A1JG-01	TCGA-BRCA	5.4171	1612	0
TCGA-ZF-A9R4-01	TCGA-BLCA	3.2586	921	0
TCGA-GC-A3OO-01	TCGA-BLCA	4.5632	481	0
TCGA-C8-A134-01	TCGA-BRCA	4.3298	383	0
TCGA-AK-3429-01	TCGA-KIRC	5.2016	3328	0
TCGA-AK-3429-01	TCGA-KIPAN	5.2016	3328	0
TCGA-AH-6903-01	TCGA-READ	3.7213	592	0
TCGA-AH-6903-01	TCGA-COADREAD	3.7213	592	0
TCGA-5P-A9K8-01	TCGA-KIRP	5.9064	1309	0
TCGA-5P-A9K8-01	TCGA-KIPAN	5.9064	1309	0
TCGA-BS-A0V4-01	TCGA-UCEC	1.3896	1810	0
TCGA-Z6-A9VB-01	TCGA-ESCA	5.3844	40	0
TCGA-Z6-A9VB-01	TCGA-STES	5.3844	40	0
TCGA-Q1-A5R3-01	TCGA-CESC	2.8012	485	0
TCGA-G3-AAV0-01	TCGA-LIHC	1.0566	476	0
TCGA-ET-A39O-01	TCGA-THCA	6.2075	3059	0
TCGA-G9-6369-01	TCGA-PRAD	2.9165	1215	0
TCGA-FK-A3S3-01	TCGA-THCA	4.8319	2162	0
TCGA-HC-7211-01	TCGA-PRAD	5.2799	1221	0
TCGA-GM-A3XN-01	TCGA-BRCA	4.5104	2019	0
TCGA-4L-AA1F-01	TCGA-PRAD	5.6676	350	0
TCGA-AK-3433-01	TCGA-KIRC	5.5982	3409	0
TCGA-AK-3433-01	TCGA-KIPAN	5.5982	3409	0
TCGA-DD-AAD8-01	TCGA-LIHC	3.1309	1219	0
TCGA-AO-A129-01	TCGA-BRCA	3.5311	3286	0
TCGA-EJ-5516-01	TCGA-PRAD	6.1735	1889	0
TCGA-DX-A8BV-01	TCGA-SARC	5.572	357	1
TCGA-EY-A2OO-01	TCGA-UCEC	5.3291	1392	0
TCGA-YF-AA3L-01	TCGA-BLCA	2.7159	364	0
TCGA-BR-8059-01	TCGA-STAD	4.9874	439	0
TCGA-BR-8059-01	TCGA-STES	4.9874	439	0
TCGA-CD-8527-01	TCGA-STAD	3.4621	159	1
TCGA-CD-8527-01	TCGA-STES	3.4621	159	1
TCGA-DD-AACU-01	TCGA-LIHC	3.228	1567	0
TCGA-G3-AAV3-01	TCGA-LIHC	2.4436	412	0
TCGA-QK-A6V9-01	TCGA-HNSC	4.8495	833	0
TCGA-D8-A1JK-01	TCGA-BRCA	5.4896	612	0
TCGA-A8-A08X-01	TCGA-BRCA	4.2079	366	1
TCGA-AR-A2LN-01	TCGA-BRCA	6.3214	1161	0
TCGA-MK-A4N6-01	TCGA-THCA	6.8325	1098	0
TCGA-DD-AADO-01	TCGA-LIHC	1.275	453	0
TCGA-3M-AB46-01	TCGA-STAD	3.8904	1765	0
TCGA-3M-AB46-01	TCGA-STES	3.8904	1765	0
TCGA-VM-A8C9-01	TCGA-LGG	4.0678	1314	0
TCGA-VM-A8C9-01	TCGA-GBMLGG	4.0678	1314	0
TCGA-DX-A7ET-01	TCGA-SARC	2.7782	463	0
TCGA-A4-8098-01	TCGA-KIRP	4.0313	896	0
TCGA-A4-8098-01	TCGA-KIPAN	4.0313	896	0
TCGA-BR-8286-01	TCGA-STAD	3.3743	895	0
TCGA-BR-8286-01	TCGA-STES	3.3743	895	0
TCGA-F2-6879-01	TCGA-PAAD	5.2161	183	1
TCGA-IN-A7NT-01	TCGA-STAD	5.8557	323	0
TCGA-IN-A7NT-01	TCGA-STES	5.8557	323	0
TCGA-G3-A3CJ-01	TCGA-LIHC	1.6508	296	1
TCGA-SR-A6MU-01	TCGA-PCPG	2.4777	3362	0
TCGA-ZG-A9LM-01	TCGA-PRAD	2.7929	378	0
TCGA-J8-A3YD-01	TCGA-THCA	5.61	968	0
TCGA-DD-A73C-01	TCGA-LIHC	2.1342	566	1
TCGA-AJ-A3NC-01	TCGA-UCEC	3.9458	1125	0
TCGA-BT-A42C-01	TCGA-BLCA	4.6023	873	0
TCGA-QR-A70K-01	TCGA-PCPG	3.6882	274	0
TCGA-G3-A25X-01	TCGA-LIHC	4.7959	1779	0
TCGA-BR-6801-01	TCGA-STAD	3.7301	1223	0
TCGA-BR-6801-01	TCGA-STES	3.7301	1223	0
TCGA-5P-A9JZ-01	TCGA-KIRP	3.4751	2744	0
TCGA-5P-A9JZ-01	TCGA-KIPAN	3.4751	2744	0
TCGA-FA-A82F-01	TCGA-DLBC	2.6622	427	0
TCGA-EM-A3AR-01	TCGA-THCA	5.9776	1133	0
TCGA-E2-A1IJ-01	TCGA-BRCA	5.3359	865	0
TCGA-HB-A3L4-01	TCGA-SARC	3.844	326	1
TCGA-G7-6792-01	TCGA-KIRP	5.1513	2765	0
TCGA-G7-6792-01	TCGA-KIPAN	5.1513	2765	0
TCGA-IB-AAUV-01	TCGA-PAAD	6.0704	404	0
TCGA-BD-A2L6-01	TCGA-LIHC	2.1985	415	1
TCGA-GK-A6C7-01	TCGA-KIRC	5.3505	61	0
TCGA-GK-A6C7-01	TCGA-KIPAN	5.3505	61	0
TCGA-EL-A4K7-01	TCGA-THCA	3.7181	1251	0
TCGA-ZG-A9LY-01	TCGA-PRAD	4.2165	370	0
TCGA-B5-A1MW-01	TCGA-UCEC	3.859	311	1
TCGA-DJ-A2PQ-01	TCGA-THCA	6.2292	1077	0
TCGA-13-0720-01	TCGA-OV	3.5583	292	1
TCGA-EM-A22M-01	TCGA-THCA	4.4822	442	0
TCGA-EM-A3FO-01	TCGA-THCA	4.8207	532	0
TCGA-J4-A67K-01	TCGA-PRAD	2.9107	1004	0
TCGA-A3-3359-01	TCGA-KIRC	5.2776	2504	0
TCGA-A3-3359-01	TCGA-KIPAN	5.2776	2504	0
TCGA-A2-A4RY-01	TCGA-BRCA	5.0592	648	0
TCGA-DX-AB3A-01	TCGA-SARC	3.6005	533	1
TCGA-A2-A0SY-01	TCGA-BRCA	5.0144	1347	0
TCGA-AC-A8OP-01	TCGA-BRCA	5.1102	614	0
TCGA-98-A53J-01	TCGA-LUSC	5.2783	630	0
TCGA-VP-A87B-01	TCGA-PRAD	3.4957	2722	0
TCGA-EW-A1PA-01	TCGA-BRCA	5.111	575	0
TCGA-AO-A126-01	TCGA-BRCA	3.7484	267	1
TCGA-DD-A11D-01	TCGA-LIHC	3.4006	498	1
TCGA-AO-A0J6-01	TCGA-BRCA	4.5583	1140	0
TCGA-EW-A6SB-01	TCGA-BRCA	2.5849	760	0
TCGA-SJ-A6ZI-01	TCGA-UCEC	4.5447	631	0
TCGA-EA-A556-01	TCGA-CESC	4.3868	453	0
TCGA-DD-A118-01	TCGA-LIHC	2.8115	658	1
TCGA-A5-A3LP-01	TCGA-UCEC	6.1864	455	0
TCGA-63-A5MJ-01	TCGA-LUSC	4.3356	1824	0
TCGA-EW-A2FV-01	TCGA-BRCA	4.8048	788	0
TCGA-TP-A8TV-01	TCGA-PRAD	3.6017	610	0
TCGA-AY-6386-01	TCGA-COAD	3.9533	542	0
TCGA-AY-6386-01	TCGA-COADREAD	3.9533	542	0
TCGA-D7-A74A-01	TCGA-STAD	4.2623	607	0
TCGA-D7-A74A-01	TCGA-STES	4.2623	607	0
TCGA-TM-A84S-01	TCGA-LGG	5.2854	454	0
TCGA-TM-A84S-01	TCGA-GBMLGG	5.2854	454	0
TCGA-33-4538-01	TCGA-LUSC	6.3102	2979	0
TCGA-AO-A03R-01	TCGA-BRCA	3.3785	2091	0
TCGA-G7-6796-01	TCGA-KIRP	3.0993	2173	0
TCGA-G7-6796-01	TCGA-KIPAN	3.0993	2173	0
TCGA-E9-A54X-01	TCGA-BRCA	4.6165	727	0
TCGA-AO-A0JB-01	TCGA-BRCA	1.6645	1542	0
TCGA-A6-5661-01	TCGA-COAD	4.5252	1020	0
TCGA-A6-5661-01	TCGA-COADREAD	4.5252	1020	0
TCGA-DJ-A1QF-01	TCGA-THCA	6.1075	931	0
TCGA-LN-A4A2-01	TCGA-ESCA	7.6821	380	0
TCGA-LN-A4A2-01	TCGA-STES	7.6821	380	0
TCGA-J4-A83N-01	TCGA-PRAD	3.9736	992	0
TCGA-WB-A80K-01	TCGA-PCPG	5.8805	772	1
TCGA-CA-5797-01	TCGA-COAD	2.546	383	0
TCGA-CA-5797-01	TCGA-COADREAD	2.546	383	0
TCGA-AL-3467-01	TCGA-KIRP	6.2506	2135	0
TCGA-AL-3467-01	TCGA-KIPAN	6.2506	2135	0
TCGA-A7-A13G-01	TCGA-BRCA	5.2871	718	0
TCGA-EM-A4FQ-01	TCGA-THCA	5.0457	683	0
TCGA-AR-A1AS-01	TCGA-BRCA	5.0009	1150	0
TCGA-G3-AAV7-01	TCGA-LIHC	4.8895	361	0
TCGA-BR-8677-01	TCGA-STAD	4.8161	813	0
TCGA-BR-8677-01	TCGA-STES	4.8161	813	0
TCGA-DD-A4NI-01	TCGA-LIHC	2.9241	816	0
TCGA-EY-A1GP-01	TCGA-UCEC	3.546	573	0
TCGA-EJ-5515-01	TCGA-PRAD	5.2623	1832	0
TCGA-CN-5373-01	TCGA-HNSC	6.6119	1584	0
TCGA-E3-A3DZ-01	TCGA-THCA	5.7482	1436	0
TCGA-D6-6827-01	TCGA-HNSC	4.6725	568	0
TCGA-BH-A0DD-01	TCGA-BRCA	5.4053	2486	0
TCGA-G9-6496-01	TCGA-PRAD	2.7698	1726	0
TCGA-CN-4725-01	TCGA-HNSC	6.8296	1157	0
TCGA-JX-A3PZ-01	TCGA-CESC	4.2532	491	1
TCGA-DD-AADL-01	TCGA-LIHC	3.2986	636	0
TCGA-FB-AAPZ-01	TCGA-PAAD	5.5457	716	1
TCGA-98-A53A-01	TCGA-LUSC	5.0098	552	0
TCGA-N9-A4Q4-01	TCGA-UCS	2.9616	1089	0
TCGA-04-1331-01	TCGA-OV	3.1795	459	1
TCGA-V1-A8WV-01	TCGA-PRAD	3.4181	686	0
TCGA-91-8497-01	TCGA-LUAD	4.0215	434	0
TCGA-A5-A7WJ-01	TCGA-UCEC	4.3827	341	0
TCGA-C5-A1MP-01	TCGA-CESC	4.627	109	0
TCGA-CC-A5UD-01	TCGA-LIHC	5.4783	182	1
TCGA-B7-A5TK-01	TCGA-STAD	5.5777	288	0
TCGA-B7-A5TK-01	TCGA-STES	5.5777	288	0
TCGA-X6-A7WD-01	TCGA-SARC	6.2542	558	1
TCGA-56-8307-01	TCGA-LUSC	5.1509	818	0
TCGA-A2-A0EN-01	TCGA-BRCA	5.4175	4088	0
TCGA-GV-A3QI-01	TCGA-BLCA	4.9791	768	1
TCGA-W5-AA2H-01	TCGA-CHOL	1.9411	1077	0
TCGA-DX-A6YX-01	TCGA-SARC	5.076	200	1
TCGA-DD-AAE6-01	TCGA-LIHC	1.5753	105	1
TCGA-J1-A4AH-01	TCGA-LUSC	4.2464	581	0
TCGA-BR-8381-01	TCGA-STAD	5.1048	224	0
TCGA-BR-8381-01	TCGA-STES	5.1048	224	0
TCGA-H9-7775-01	TCGA-PRAD	5.054	185	0
TCGA-62-A470-01	TCGA-LUAD	4.4121	539	1
TCGA-G9-6339-01	TCGA-PRAD	3.63	1634	1
TCGA-A8-A08L-01	TCGA-BRCA	5.3544	304	0
TCGA-A7-A3RF-01	TCGA-BRCA	4.6229	174	1
TCGA-FD-A5BU-01	TCGA-BLCA	5.6884	588	0
TCGA-HT-8113-01	TCGA-LGG	4.7214	900	0
TCGA-HT-8113-01	TCGA-GBMLGG	4.7214	900	0
TCGA-MQ-A4LC-01	TCGA-MESO	2.854	1908	1
TCGA-SN-A6IS-01	TCGA-TGCT	3.466	496	0
TCGA-A2-A0D4-01	TCGA-BRCA	4.0738	767	0
TCGA-HT-7689-01	TCGA-LGG	6.2662	455	0
TCGA-HT-7689-01	TCGA-GBMLGG	6.2662	455	0
TCGA-EW-A1IW-01	TCGA-BRCA	5.4899	371	0
TCGA-AO-A03M-01	TCGA-BRCA	4.4329	1866	0
TCGA-58-8391-01	TCGA-LUSC	5.7203	2033	1
TCGA-HF-A5NB-01	TCGA-STAD	4.8089	928	0
TCGA-HF-A5NB-01	TCGA-STES	4.8089	928	0
TCGA-B6-A0IQ-01	TCGA-BRCA	2.7718	4285	0
TCGA-AR-A0TS-01	TCGA-BRCA	5.2758	2558	0
TCGA-A2-A0CM-01	TCGA-BRCA	5.6505	382	1
TCGA-FD-A3NA-01	TCGA-BLCA	5.1127	1845	0
TCGA-85-A4QQ-01	TCGA-LUSC	5.2354	927	0
TCGA-13-0795-01	TCGA-OV	3.0635	325	1
TCGA-A8-A06X-01	TCGA-BRCA	3.9874	943	0
TCGA-GR-7353-01	TCGA-DLBC	1.9745	2983	0
TCGA-D8-A140-01	TCGA-BRCA	5.8545	403	0
TCGA-KB-A93J-01	TCGA-STAD	3.6747	1124	0
TCGA-KB-A93J-01	TCGA-STES	3.6747	1124	0
TCGA-29-1763-01	TCGA-OV	3.9542	428	1
TCGA-ET-A40Q-01	TCGA-THCA	5.738	218	1
TCGA-63-A5MB-01	TCGA-LUSC	4.8064	3123	0
TCGA-VN-A88Q-01	TCGA-PRAD	4.5692	1366	0
TCGA-OR-A5JP-01	TCGA-ACC	3.9449	464	0
TCGA-QF-A5YT-01	TCGA-UCEC	3.1683	1215	0
TCGA-G9-6348-01	TCGA-PRAD	3.8094	1515	0
TCGA-E9-A1R6-01	TCGA-BRCA	4.4789	339	0
TCGA-DK-AA76-01	TCGA-BLCA	4.2126	366	0
TCGA-V1-A9ZK-01	TCGA-PRAD	4.7225	1383	0
TCGA-43-5670-01	TCGA-LUSC	6.093	849	0
TCGA-62-A46Y-01	TCGA-LUAD	4.3618	314	1
TCGA-IM-A4EB-01	TCGA-THCA	5.3799	780	0
TCGA-66-2758-01	TCGA-LUSC	4.7165	639	0
TCGA-DK-A1AA-01	TCGA-BLCA	4.9439	578	0
TCGA-CH-5765-01	TCGA-PRAD	4.8837	700	0
TCGA-AF-2687-01	TCGA-READ	5.4127	1267	1
TCGA-AF-2687-01	TCGA-COADREAD	5.4127	1267	1
TCGA-VS-A8QA-01	TCGA-CESC	3.8836	1099	0
TCGA-DD-AAD3-01	TCGA-LIHC	3.8207	1295	0
TCGA-24-1470-01	TCGA-OV	4.0479	105	0
TCGA-G9-6377-01	TCGA-PRAD	3.957	958	0
TCGA-EJ-5511-01	TCGA-PRAD	6.3398	1476	0
TCGA-A2-A04Q-01	TCGA-BRCA	4.0695	2385	0
TCGA-WA-A7GZ-01	TCGA-HNSC	2.3757	625	0
TCGA-DX-AB37-01	TCGA-SARC	3.9184	2575	0
TCGA-AZ-6599-01	TCGA-COAD	3.5122	206	0
TCGA-AZ-6599-01	TCGA-COADREAD	3.5122	206	0
TCGA-K1-A3PN-01	TCGA-SARC	5.4233	1033	1
TCGA-2G-AAGV-01	TCGA-TGCT	4.5392	4527	0
TCGA-WT-AB41-01	TCGA-BRCA	2.9222	1611	0
TCGA-98-7454-01	TCGA-LUSC	5.6783	652	0
TCGA-BH-A0BV-01	TCGA-BRCA	5.2376	1519	0
TCGA-AC-A5XS-01	TCGA-BRCA	4.2957	588	0
TCGA-E2-A109-01	TCGA-BRCA	4.7038	1417	0
TCGA-G9-6336-01	TCGA-PRAD	3.8125	2068	0
TCGA-V1-A8MG-01	TCGA-PRAD	4.0635	857	0
TCGA-FD-A3B3-01	TCGA-BLCA	5.1691	974	0
TCGA-B6-A1KF-01	TCGA-BRCA	4.6525	3088	0
TCGA-BT-A20W-01	TCGA-BLCA	3.6949	254	0
TCGA-IQ-A6SG-01	TCGA-HNSC	5.7719	579	0
TCGA-B2-A4SR-01	TCGA-KIRC	5.7965	266	1
TCGA-B2-A4SR-01	TCGA-KIPAN	5.7965	266	1
TCGA-E9-A1NI-01	TCGA-BRCA	4.5638	300	0
TCGA-EM-A1YA-01	TCGA-THCA	5.1068	602	0
TCGA-HC-7817-01	TCGA-PRAD	5.0768	928	0
TCGA-BC-A69H-01	TCGA-LIHC	2.2419	444	0
TCGA-24-1553-01	TCGA-OV	3.1127	553	1
TCGA-XE-AAOD-01	TCGA-TGCT	2.8217	2058	0
TCGA-62-A46R-01	TCGA-LUAD	5.9241	1725	0
TCGA-EP-A2KA-01	TCGA-LIHC	3.106	293	1
TCGA-EL-A3CL-01	TCGA-THCA	5.578	963	0
TCGA-BH-A0C1-01	TCGA-BRCA	6.5166	1123	1
TCGA-63-A5MV-01	TCGA-LUSC	5.6088	1100	0
TCGA-DX-AB2E-01	TCGA-SARC	4.5229	132	1
TCGA-DD-AAE2-01	TCGA-LIHC	2.26	638	0
TCGA-BR-6456-01	TCGA-STAD	5.9921	526	0
TCGA-BR-6456-01	TCGA-STES	5.9921	526	0
TCGA-IA-A40Y-01	TCGA-KIRP	4.8575	62	0
TCGA-IA-A40Y-01	TCGA-KIPAN	4.8575	62	0
TCGA-B1-A657-01	TCGA-KIRP	4.8017	641	0
TCGA-B1-A657-01	TCGA-KIPAN	4.8017	641	0
TCGA-W2-A7HD-01	TCGA-PCPG	3.845	561	0
TCGA-E2-A572-01	TCGA-BRCA	2.1731	1208	0
TCGA-2G-AAH2-01	TCGA-TGCT	4.1969	6060	0
TCGA-D7-A6EV-01	TCGA-STAD	5.3125	342	0
TCGA-D7-A6EV-01	TCGA-STES	5.3125	342	0
TCGA-HC-7818-01	TCGA-PRAD	4.9588	938	0
TCGA-3X-AAVA-01	TCGA-CHOL	5.0794	264	1
TCGA-QR-A70C-01	TCGA-PCPG	2.7268	3534	0
TCGA-IG-A3YA-01	TCGA-ESCA	6.649	632	0
TCGA-IG-A3YA-01	TCGA-STES	6.649	632	0
TCGA-JL-A3YW-01	TCGA-BRCA	6.0081	360	0
TCGA-KR-A7K8-01	TCGA-LIHC	2.2869	906	0
TCGA-EJ-5497-01	TCGA-PRAD	6.2472	405	0
TCGA-AO-A125-01	TCGA-BRCA	3.7027	3456	0
TCGA-B8-A54G-01	TCGA-KIRC	6.342	53	0
TCGA-B8-A54G-01	TCGA-KIPAN	6.342	53	0
TCGA-13-0884-01	TCGA-OV	3.8399	1251	1
TCGA-AD-5900-01	TCGA-COAD	3.904	370	0
TCGA-AD-5900-01	TCGA-COADREAD	3.904	370	0
TCGA-E9-A3X8-01	TCGA-BRCA	3.0565	926	0
TCGA-BH-A0AU-01	TCGA-BRCA	5.6103	1914	0
TCGA-E3-A3E0-01	TCGA-THCA	5.6633	2019	0
TCGA-OR-A5L9-01	TCGA-ACC	0.7991	871	0
TCGA-GC-A3RB-01	TCGA-BLCA	3.7334	582	0
TCGA-S6-A8JW-01	TCGA-TGCT	2.669	698	0
TCGA-CC-A7IE-01	TCGA-LIHC	2.7527	217	0
TCGA-SU-A7E7-01	TCGA-PRAD	5.1077	551	0
TCGA-DD-AACJ-01	TCGA-LIHC	2.1375	100	1
TCGA-GM-A2DB-01	TCGA-BRCA	2.9616	2406	0
TCGA-VN-A88N-01	TCGA-PRAD	4.4989	766	0
TCGA-RD-A8N0-01	TCGA-STAD	4.4951	1236	0
TCGA-RD-A8N0-01	TCGA-STES	4.4951	1236	0
TCGA-B8-5550-01	TCGA-KIRC	7.6204	694	1
TCGA-B8-5550-01	TCGA-KIPAN	7.6204	694	1
TCGA-4R-AA8I-01	TCGA-LIHC	3.4195	158	1
TCGA-VF-A8A8-01	TCGA-TGCT	1.86	1131	0
TCGA-S7-A7X0-01	TCGA-PCPG	3.9232	546	0
TCGA-A8-A0AB-01	TCGA-BRCA	5.7401	518	0
TCGA-55-7726-01	TCGA-LUAD	6.7635	652	0
TCGA-A2-A3XV-01	TCGA-BRCA	3.0304	996	0
TCGA-A6-5666-01	TCGA-COAD	3.8914	509	1
TCGA-A6-5666-01	TCGA-COADREAD	3.8914	509	1
TCGA-G9-6356-01	TCGA-PRAD	4.2623	1434	0
TCGA-OR-A5JO-01	TCGA-ACC	4.8895	1194	0
TCGA-FU-A5XV-01	TCGA-CESC	4.8475	321	0
TCGA-DB-A75M-01	TCGA-LGG	4.7824	544	0
TCGA-DB-A75M-01	TCGA-GBMLGG	4.7824	544	0
TCGA-DX-A1L2-01	TCGA-SARC	4.9069	1480	1
TCGA-EX-A8YF-01	TCGA-CESC	4.1069	396	1
TCGA-B8-A54K-01	TCGA-KIRC	5.5457	469	0
TCGA-B8-A54K-01	TCGA-KIPAN	5.5457	469	0
TCGA-E2-A14O-01	TCGA-BRCA	3.3132	1359	0
TCGA-A2-A0T7-01	TCGA-BRCA	5.5116	631	0
TCGA-A7-A0D9-01	TCGA-BRCA	5.1874	1139	0
TCGA-S9-A7QW-01	TCGA-LGG	4.6392	382	1
TCGA-S9-A7QW-01	TCGA-GBMLGG	4.6392	382	1
TCGA-P5-A733-01	TCGA-LGG	4.6792	414	0
TCGA-P5-A733-01	TCGA-GBMLGG	4.6792	414	0
TCGA-GM-A3XL-01	TCGA-BRCA	2.903	2108	0
TCGA-2Z-A9JO-01	TCGA-KIRP	4.4588	949	0
TCGA-2Z-A9JO-01	TCGA-KIPAN	4.4588	949	0
TCGA-AO-A0JJ-01	TCGA-BRCA	5.7652	1887	0
TCGA-AA-A02Y-01	TCGA-COAD	2.5801	1216	0
TCGA-AA-A02Y-01	TCGA-COADREAD	2.5801	1216	0
TCGA-DX-A240-01	TCGA-SARC	5.0126	1834	0
TCGA-13-0906-01	TCGA-OV	4.0959	3619	0
TCGA-A2-A0CV-01	TCGA-BRCA	4.0268	3011	0
TCGA-EL-A3H1-01	TCGA-THCA	6.2366	1500	0
TCGA-43-6647-01	TCGA-LUSC	6.8471	757	0
TCGA-CD-5800-01	TCGA-STAD	2.5753	400	0
TCGA-CD-5800-01	TCGA-STES	2.5753	400	0
TCGA-SW-A7EA-01	TCGA-STAD	4.2906	579	0
TCGA-SW-A7EA-01	TCGA-STES	4.2906	579	0
TCGA-V1-A8MK-01	TCGA-PRAD	4.5397	508	0
TCGA-FG-8185-01	TCGA-LGG	5.5771	433	0
TCGA-FG-8185-01	TCGA-GBMLGG	5.5771	433	0
TCGA-BK-A4ZD-01	TCGA-UCEC	4.4033	506	0
TCGA-N5-A4R8-01	TCGA-UCS	2.6392	3115	0
TCGA-FX-A8OO-01	TCGA-SARC	3.6599	245	0
TCGA-23-1028-01	TCGA-OV	3.865	133	1
TCGA-D8-A1X6-01	TCGA-BRCA	4.0188	541	0
TCGA-KO-8411-01	TCGA-KICH	5.1453	3958	0
TCGA-KO-8411-01	TCGA-KIPAN	5.1453	3958	0
TCGA-A3-3329-01	TCGA-KIRC	5.964	1624	0
TCGA-A3-3329-01	TCGA-KIPAN	5.964	1624	0
TCGA-HZ-A77P-01	TCGA-PAAD	5.1926	330	0
TCGA-MP-A4TD-01	TCGA-LUAD	3.6747	226	1
TCGA-EW-A3U0-01	TCGA-BRCA	4.5963	532	0
TCGA-CC-A5UC-01	TCGA-LIHC	2.6599	347	0
TCGA-UZ-A9PP-01	TCGA-KIRP	4.4588	3010	0
TCGA-UZ-A9PP-01	TCGA-KIPAN	4.4588	3010	0
TCGA-KK-A7AY-01	TCGA-PRAD	3.3561	1124	1
TCGA-Y8-A898-01	TCGA-KIRP	3.3575	475	0
TCGA-Y8-A898-01	TCGA-KIPAN	3.3575	475	0
TCGA-RW-A67W-01	TCGA-PCPG	2.4141	604	0
TCGA-AO-A0JF-01	TCGA-BRCA	6.6164	1980	0
TCGA-A2-A0T0-01	TCGA-BRCA	4.5211	533	0
TCGA-BH-A0EA-01	TCGA-BRCA	5.0431	991	0
TCGA-75-5147-01	TCGA-LUAD	5.4396	1333	0
TCGA-KV-A6GE-01	TCGA-KIRP	2.8339	885	0
TCGA-KV-A6GE-01	TCGA-KIPAN	2.8339	885	0
TCGA-EJ-5503-01	TCGA-PRAD	4.6531	1391	0
TCGA-XE-AANV-01	TCGA-TGCT	2.7398	1370	1
TCGA-63-A5MN-01	TCGA-LUSC	6.0025	320	1
TCGA-DB-5279-01	TCGA-LGG	6.4461	695	1
TCGA-DB-5279-01	TCGA-GBMLGG	6.4461	695	1
TCGA-D8-A147-01	TCGA-BRCA	6.3672	584	0
TCGA-44-7671-01	TCGA-LUAD	4.531	883	1
TCGA-E9-A54Y-01	TCGA-BRCA	1.4383	725	0
TCGA-LL-A5YN-01	TCGA-BRCA	2.9542	447	0
TCGA-MI-A75C-01	TCGA-LIHC	2.3191	291	0
TCGA-46-3768-01	TCGA-LUSC	5.3161	299	0
TCGA-NA-A4QV-01	TCGA-UCS	4.861	4269	0
TCGA-IR-A3LB-01	TCGA-CESC	4.278	317	1
TCGA-F1-6177-01	TCGA-STAD	4.1026	200	0
TCGA-F1-6177-01	TCGA-STES	4.1026	200	0
TCGA-C8-A26Y-01	TCGA-BRCA	4.6837	394	0
TCGA-D7-8570-01	TCGA-STAD	4.8719	752	0
TCGA-D7-8570-01	TCGA-STES	4.8719	752	0
TCGA-CV-7099-01	TCGA-HNSC	4.8115	243	0
TCGA-E7-A6ME-01	TCGA-BLCA	3.7301	731	0
TCGA-EL-A3ZS-01	TCGA-THCA	5.8347	215	0
TCGA-AA-3660-01	TCGA-COAD	3.7772	2375	0
TCGA-AA-3660-01	TCGA-COADREAD	3.7772	2375	0
TCGA-DD-A3A1-01	TCGA-LIHC	3.3277	233	0
TCGA-IM-A3EB-01	TCGA-THCA	5.8914	1488	0
TCGA-AO-A03V-01	TCGA-BRCA	5.1461	1351	0
TCGA-BR-A452-01	TCGA-STAD	3.757	229	0
TCGA-BR-A452-01	TCGA-STES	3.757	229	0
TCGA-RM-A68T-01	TCGA-PCPG	3.8788	2372	0
TCGA-CH-5772-01	TCGA-PRAD	5.3771	486	0
TCGA-B6-A0IK-01	TCGA-BRCA	4.549	489	1
TCGA-DJ-A3V8-01	TCGA-THCA	6.0943	647	0
TCGA-HZ-A49H-01	TCGA-PAAD	4.4436	491	0
TCGA-DI-A2QY-01	TCGA-UCEC	2.406	3349	0
TCGA-EK-A2IR-01	TCGA-CESC	4.3363	3442	0
TCGA-EJ-A46E-01	TCGA-PRAD	4.0027	524	0
TCGA-AK-3445-01	TCGA-KIRC	5.9317	2392	0
TCGA-AK-3445-01	TCGA-KIPAN	5.9317	2392	0
TCGA-UB-A7MB-01	TCGA-LIHC	2.9634	48	1
TCGA-52-7810-01	TCGA-LUSC	5.5753	923	0
TCGA-D6-6515-01	TCGA-HNSC	6.2572	195	1
TCGA-IR-A3LF-01	TCGA-CESC	4.0099	2949	0
TCGA-PA-A5YG-01	TCGA-ACC	4.3052	756	0
TCGA-90-6837-01	TCGA-LUSC	4.6926	758	0
TCGA-Y8-A897-01	TCGA-KIRP	4.5614	450	1
TCGA-Y8-A897-01	TCGA-KIPAN	4.5614	450	1
TCGA-BR-8382-01	TCGA-STAD	4.4316	762	0
TCGA-BR-8382-01	TCGA-STES	4.4316	762	0
TCGA-E2-A15E-01	TCGA-BRCA	5.3349	630	0
TCGA-ZS-A9CD-01	TCGA-LIHC	3.521	371	1
TCGA-DH-A7UR-01	TCGA-LGG	4.0548	1650	0
TCGA-DH-A7UR-01	TCGA-GBMLGG	4.0548	1650	0
TCGA-S7-A7WP-01	TCGA-PCPG	5.323	944	0
TCGA-WB-A81W-01	TCGA-PCPG	4.3695	2379	0
TCGA-FY-A3NP-01	TCGA-THCA	5.8076	491	0
TCGA-XF-AAMJ-01	TCGA-BLCA	5.3241	1670	0
TCGA-SX-A7SR-01	TCGA-KIRP	4.1465	805	0
TCGA-SX-A7SR-01	TCGA-KIPAN	4.1465	805	0
TCGA-24-1930-01	TCGA-OV	3.8924	544	1
TCGA-EJ-7331-01	TCGA-PRAD	5.8914	742	0
TCGA-E2-A15D-01	TCGA-BRCA	4.9514	526	0
TCGA-E9-A1RB-01	TCGA-BRCA	4.5771	976	0
TCGA-EJ-A65D-01	TCGA-PRAD	2.5311	393	0
TCGA-AO-A1KR-01	TCGA-BRCA	1.844	2513	0
TCGA-IG-A3QL-01	TCGA-ESCA	5.1106	1071	0
TCGA-IG-A3QL-01	TCGA-STES	5.1106	1071	0
TCGA-CF-A1HR-01	TCGA-BLCA	4.06	294	1
TCGA-EM-A4G1-01	TCGA-THCA	5.6863	416	0
TCGA-CJ-4897-01	TCGA-KIRC	6.0426	1423	1
TCGA-CJ-4897-01	TCGA-KIPAN	6.0426	1423	1
TCGA-QR-A702-01	TCGA-PCPG	2.6893	39	0
TCGA-HM-A4S6-01	TCGA-CESC	5.1902	454	0
TCGA-CF-A9FL-01	TCGA-BLCA	4.6531	322	1
TCGA-ET-A39N-01	TCGA-THCA	3.6147	3751	0
TCGA-85-8071-01	TCGA-LUSC	5.0254	815	0
TCGA-BH-A18H-01	TCGA-BRCA	4.7724	652	0
TCGA-BH-A0HF-01	TCGA-BRCA	5.1214	727	0
TCGA-C8-A12M-01	TCGA-BRCA	6.0387	358	0
TCGA-FP-8209-01	TCGA-STAD	6.1931	1676	1
TCGA-FP-8209-01	TCGA-STES	6.1931	1676	1
TCGA-V1-A8ML-01	TCGA-PRAD	4.272	448	0
TCGA-VS-A8QF-01	TCGA-CESC	4.6011	1800	0
TCGA-DJ-A3V2-01	TCGA-THCA	4.6148	615	0
TCGA-4K-AA1H-01	TCGA-TGCT	3.0339	518	0
TCGA-C8-A26V-01	TCGA-BRCA	5.8589	616	0
TCGA-G3-A3CK-01	TCGA-LIHC	3.0036	585	0
TCGA-H4-A2HO-01	TCGA-BLCA	4.1035	46	0
TCGA-DE-A69J-01	TCGA-THCA	6.4914	447	0
TCGA-IG-A3YB-01	TCGA-ESCA	5.6085	80	0
TCGA-IG-A3YB-01	TCGA-STES	5.6085	80	0
TCGA-W2-A7HC-01	TCGA-PCPG	2.7356	439	0
TCGA-MH-A562-01	TCGA-KIRP	2.1635	616	0
TCGA-MH-A562-01	TCGA-KIPAN	2.1635	616	0
TCGA-EL-A3GX-01	TCGA-THCA	6.2058	439	1
TCGA-WB-A81S-01	TCGA-PCPG	5.93	723	0
TCGA-FY-A76V-01	TCGA-THCA	6.2134	51	0
TCGA-B6-A1KN-01	TCGA-BRCA	5.3823	4233	0
TCGA-A7-A4SA-01	TCGA-BRCA	4.7887	454	0
TCGA-IQ-A61H-01	TCGA-HNSC	5.7393	1138	0
TCGA-CE-A484-01	TCGA-THCA	4.0575	378	0
TCGA-E2-A15S-01	TCGA-BRCA	3.8885	428	0
TCGA-E9-A1RI-01	TCGA-BRCA	6.4415	1449	0
TCGA-RD-A8MW-01	TCGA-STAD	4.8445	98	1
TCGA-RD-A8MW-01	TCGA-STES	4.8445	98	1
TCGA-GM-A2DI-01	TCGA-BRCA	5.8912	2590	0
TCGA-61-2094-01	TCGA-OV	4.0781	2182	0
TCGA-64-5774-01	TCGA-LUAD	4.3667	246	1
TCGA-A8-A09T-01	TCGA-BRCA	4.8535	579	0
TCGA-KM-8443-01	TCGA-KICH	4.7409	1520	0
TCGA-KM-8443-01	TCGA-KIPAN	4.7409	1520	0
TCGA-GL-A9DC-01	TCGA-KIRP	4.8525	392	0
TCGA-GL-A9DC-01	TCGA-KIPAN	4.8525	392	0
TCGA-QR-A706-01	TCGA-PCPG	4.3176	125	0
TCGA-D8-A27T-01	TCGA-BRCA	5.2582	398	0
TCGA-34-5232-01	TCGA-LUSC	4.4561	2471	0
TCGA-KS-A41I-01	TCGA-THCA	3.0179	486	0
TCGA-50-5941-01	TCGA-LUAD	5.3833	1474	0
TCGA-C8-A278-01	TCGA-BRCA	5.0444	297	0
TCGA-C5-A7UE-01	TCGA-CESC	4.1136	4738	0
TCGA-EM-A2CQ-01	TCGA-THCA	6.1058	374	0
TCGA-BC-A217-01	TCGA-LIHC	2.8992	1397	0
TCGA-CH-5746-01	TCGA-PRAD	4.7165	731	0
TCGA-BH-A18L-01	TCGA-BRCA	4.5466	811	0
TCGA-60-2723-01	TCGA-LUSC	5.3052	1092	0
TCGA-QT-A5XN-01	TCGA-PCPG	4.1627	766	0
TCGA-GM-A2DK-01	TCGA-BRCA	4.2979	2645	0
TCGA-E9-A22A-01	TCGA-BRCA	5.0553	1189	0
TCGA-HC-7750-01	TCGA-PRAD	3.9232	522	0
TCGA-AC-A3YJ-01	TCGA-BRCA	4.2086	754	0
TCGA-EM-A3AK-01	TCGA-THCA	5.7366	477	0
TCGA-CM-4743-01	TCGA-COAD	3.5874	701	0
TCGA-CM-4743-01	TCGA-COADREAD	3.5874	701	0
TCGA-21-5782-01	TCGA-LUSC	3.8329	962	0
TCGA-IW-A3M4-01	TCGA-SARC	5.2909	2207	1
TCGA-Z5-AAPL-01	TCGA-PAAD	4.4529	467	0
TCGA-DS-A5RQ-01	TCGA-CESC	5.2491	512	0
TCGA-CN-4736-01	TCGA-HNSC	4.1795	209	1
TCGA-24-1469-01	TCGA-OV	4.6622	277	0
TCGA-BI-A20A-01	TCGA-CESC	4.7866	720	0
TCGA-AR-A2LO-01	TCGA-BRCA	5.2422	1198	0
TCGA-VP-A87K-01	TCGA-PRAD	4.3603	533	1
TCGA-AC-A23C-01	TCGA-BRCA	5.9116	585	0
TCGA-VQ-AA6B-01	TCGA-STAD	4.292	1002	0
TCGA-VQ-AA6B-01	TCGA-STES	4.292	1002	0
TCGA-D8-A1XM-01	TCGA-BRCA	5.9293	538	0
TCGA-G3-A25V-01	TCGA-LIHC	4.3052	489	1
TCGA-PE-A5DD-01	TCGA-BRCA	3.795	1953	0
TCGA-VQ-A8PB-01	TCGA-STAD	5.6524	1043	0
TCGA-VQ-A8PB-01	TCGA-STES	5.6524	1043	0
TCGA-SX-A71V-01	TCGA-KIRP	3.9991	876	0
TCGA-SX-A71V-01	TCGA-KIPAN	3.9991	876	0
TCGA-WT-AB44-01	TCGA-BRCA	3.2555	883	0
TCGA-V1-A9OH-01	TCGA-PRAD	4.5607	2403	0
TCGA-C8-A8HR-01	TCGA-BRCA	4.9755	408	0
TCGA-EL-A3TA-01	TCGA-THCA	4.1351	2035	0
TCGA-DD-AACI-01	TCGA-LIHC	3.7677	1432	1
TCGA-L5-A43E-01	TCGA-ESCA	4.8743	920	0
TCGA-L5-A43E-01	TCGA-STES	4.8743	920	0
TCGA-97-A4M2-01	TCGA-LUAD	3.5717	624	0
TCGA-CR-7398-01	TCGA-HNSC	5.7263	156	0
TCGA-CH-5771-01	TCGA-PRAD	4.5999	396	0
TCGA-A2-A0YG-01	TCGA-BRCA	5.947	666	0
TCGA-55-7995-01	TCGA-LUAD	4.8826	468	1
TCGA-HC-7749-01	TCGA-PRAD	4.8748	724	0
TCGA-EW-A6SA-01	TCGA-BRCA	4.5723	510	0
TCGA-AC-A8OQ-01	TCGA-BRCA	4.1268	34	0
TCGA-HD-8634-01	TCGA-HNSC	4.5951	385	0
TCGA-4A-A93Y-01	TCGA-KIRP	4.3008	352	0
TCGA-4A-A93Y-01	TCGA-KIPAN	4.3008	352	0
TCGA-UB-A7ME-01	TCGA-LIHC	2.17	486	0
TCGA-56-5897-01	TCGA-LUSC	6.4656	378	0
TCGA-A1-A0SO-01	TCGA-BRCA	4.1391	852	0
TCGA-S7-A7WW-01	TCGA-PCPG	4.2987	706	0
TCGA-43-A475-01	TCGA-LUSC	5.5043	296	0
TCGA-EA-A3HU-01	TCGA-CESC	4.2883	1013	0
TCGA-77-A5G1-01	TCGA-LUSC	7.5987	4026	0
TCGA-OR-A5LL-01	TCGA-ACC	4.5754	213	1
TCGA-97-A4M1-01	TCGA-LUAD	3.1391	601	0
TCGA-D8-A1XA-01	TCGA-BRCA	5.2566	839	0
TCGA-AO-A1KQ-01	TCGA-BRCA	3.6949	1882	0
TCGA-A8-A0A6-01	TCGA-BRCA	5.3075	640	0
TCGA-56-A4ZK-01	TCGA-LUSC	4.951	570	0
TCGA-78-7149-01	TCGA-LUAD	3.3937	3940	0
TCGA-AQ-A04J-01	TCGA-BRCA	5.0197	819	0
TCGA-WZ-A7V4-01	TCGA-TGCT	3.0072	894	0
TCGA-EJ-7314-01	TCGA-PRAD	4.2906	1150	0
TCGA-SP-A6QH-01	TCGA-PCPG	4.811	2203	0
TCGA-BJ-A2P4-01	TCGA-THCA	3.2234	390	0
TCGA-L5-A4OX-01	TCGA-ESCA	5.1474	226	0
TCGA-L5-A4OX-01	TCGA-STES	5.1474	226	0
TCGA-37-A5EM-01	TCGA-LUSC	6.0613	867	0
TCGA-RD-A8N4-01	TCGA-STAD	5.0197	2171	0
TCGA-RD-A8N4-01	TCGA-STES	5.0197	2171	0
TCGA-D8-A1X5-01	TCGA-BRCA	6.2941	565	0
TCGA-DG-A2KK-01	TCGA-CESC	3.5261	2496	0
TCGA-66-2792-01	TCGA-LUSC	6.1171	913	0
TCGA-24-2024-01	TCGA-OV	2.8439	421	1
TCGA-GM-A3XG-01	TCGA-BRCA	3.7782	1330	0
TCGA-HC-7231-01	TCGA-PRAD	4.5236	939	0
TCGA-SR-A6MP-01	TCGA-PCPG	3.6926	1558	0
TCGA-BT-A3PJ-01	TCGA-BLCA	4.9681	789	0
TCGA-VP-AA1N-01	TCGA-PRAD	3.4634	1365	0
TCGA-85-7699-01	TCGA-LUSC	5.2039	760	1
TCGA-A2-A4RW-01	TCGA-BRCA	5.394	222	0
TCGA-RT-A6YC-01	TCGA-PCPG	4.7782	246	0
TCGA-D8-A1XV-01	TCGA-BRCA	5.9402	461	0
TCGA-D8-A13Y-01	TCGA-BRCA	4.735	1728	0
TCGA-D7-A4YX-01	TCGA-STAD	4.5059	1108	0
TCGA-D7-A4YX-01	TCGA-STES	4.5059	1108	0
TCGA-E8-A419-01	TCGA-THCA	5.2946	774	0
TCGA-B1-7332-01	TCGA-KIRP	4.0635	1141	0
TCGA-B1-7332-01	TCGA-KIPAN	4.0635	1141	0
TCGA-AR-A0TU-01	TCGA-BRCA	3.5644	709	0
TCGA-BH-A0B0-01	TCGA-BRCA	4.9607	2477	0
TCGA-HC-7075-01	TCGA-PRAD	4.3799	601	0
TCGA-TM-A84M-01	TCGA-LGG	6.019	754	0
TCGA-TM-A84M-01	TCGA-GBMLGG	6.019	754	0
TCGA-UT-A88C-01	TCGA-MESO	3.8197	479	1
TCGA-E2-A15P-01	TCGA-BRCA	5.568	595	0
TCGA-D8-A1JN-01	TCGA-BRCA	5.1962	620	0
TCGA-MH-A55Z-01	TCGA-KIRP	2.858	845	0
TCGA-MH-A55Z-01	TCGA-KIPAN	2.858	845	0
TCGA-MP-A4TC-01	TCGA-LUAD	5.6848	74	0
TCGA-BH-A0B8-01	TCGA-BRCA	4.549	1569	0
TCGA-C5-A1MI-01	TCGA-CESC	4.8708	805	1
TCGA-E9-A1RD-01	TCGA-BRCA	5.3667	34	0
TCGA-AC-A2FG-01	TCGA-BRCA	5.4967	1853	0
TCGA-V1-A8WW-01	TCGA-PRAD	4.157	1078	0
TCGA-W5-AA2U-01	TCGA-CHOL	6.1299	627	0
TCGA-NC-A5HM-01	TCGA-LUSC	4.5454	1212	0
TCGA-A2-A0ET-01	TCGA-BRCA	4.7252	1066	0
TCGA-DJ-A3VD-01	TCGA-THCA	6.1499	1238	0
TCGA-EM-A4FK-01	TCGA-THCA	6.1965	649	0
TCGA-DJ-A3V3-01	TCGA-THCA	4.8135	931	0
TCGA-2Y-A9H4-01	TCGA-LIHC	2.8914	1452	0
TCGA-E2-A15R-01	TCGA-BRCA	4.9923	1732	0
TCGA-85-7696-01	TCGA-LUSC	4.4155	1111	0
TCGA-10-0927-01	TCGA-OV	2.5921	1001	1
TCGA-UY-A9PH-01	TCGA-BLCA	3.4343	1561	0
TCGA-DX-A7EO-01	TCGA-SARC	3.5583	4627	0
TCGA-34-5928-01	TCGA-LUSC	6.5914	1196	0
TCGA-Y6-A9XI-01	TCGA-PRAD	4.2149	526	0
TCGA-J8-A3NZ-01	TCGA-THCA	6.669	524	0
TCGA-VQ-AA6J-01	TCGA-STAD	5.0117	838	0
TCGA-VQ-AA6J-01	TCGA-STES	5.0117	838	0
TCGA-Z6-A8JD-01	TCGA-ESCA	6.3749	104	0
TCGA-Z6-A8JD-01	TCGA-STES	6.3749	104	0
TCGA-JW-A852-01	TCGA-CESC	2.8237	252	0
TCGA-ZF-A9RC-01	TCGA-BLCA	3.7656	2868	0
TCGA-P5-A72W-01	TCGA-LGG	4.5892	317	0
TCGA-P5-A72W-01	TCGA-GBMLGG	4.5892	317	0
TCGA-AJ-A3OJ-01	TCGA-UCEC	4.4951	467	0
TCGA-M7-A71Z-01	TCGA-PRAD	2.2631	643	0
TCGA-KO-8415-01	TCGA-KICH	4.0738	2939	0
TCGA-KO-8415-01	TCGA-KIPAN	4.0738	2939	0
TCGA-RW-A680-01	TCGA-PCPG	2.6826	1449	0
TCGA-E9-A1NG-01	TCGA-BRCA	6.4167	786	0
TCGA-W5-AA2Q-01	TCGA-CHOL	5.55	50	0
TCGA-AC-A6NO-01	TCGA-BRCA	4.2743	51	0
TCGA-DD-AAVR-01	TCGA-LIHC	2.3505	2513	0
TCGA-97-A4M5-01	TCGA-LUAD	4.6674	634	0
TCGA-99-8028-01	TCGA-LUAD	5.5033	1118	0
TCGA-A2-A0YD-01	TCGA-BRCA	6.2871	769	0
TCGA-DE-A0Y2-01	TCGA-THCA	7.0458	658	0
TCGA-BA-6869-01	TCGA-HNSC	4.0849	644	0
TCGA-CQ-5323-01	TCGA-HNSC	5.1035	1466	0
TCGA-EM-A4FO-01	TCGA-THCA	4.7026	802	0
TCGA-BR-6458-01	TCGA-STAD	5.7037	574	1
TCGA-BR-6458-01	TCGA-STES	5.7037	574	1
TCGA-EJ-A7NK-01	TCGA-PRAD	4.0045	476	0
TCGA-EM-A3OB-01	TCGA-THCA	4.3709	1176	0
TCGA-EW-A1J2-01	TCGA-BRCA	6.246	403	0
TCGA-C8-A12N-01	TCGA-BRCA	5.3089	358	0
TCGA-Y8-A8S0-01	TCGA-KIRP	4.4854	183	0
TCGA-Y8-A8S0-01	TCGA-KIPAN	4.4854	183	0
TCGA-AF-A56L-01	TCGA-READ	3.4803	2007	0
TCGA-AF-A56L-01	TCGA-COADREAD	3.4803	2007	0
TCGA-HP-A5MZ-01	TCGA-LIHC	4.0144	91	0
TCGA-A2-A25F-01	TCGA-BRCA	6.0273	322	0
TCGA-DK-AA74-01	TCGA-BLCA	4.8515	1708	0
TCGA-LN-A4A5-01	TCGA-ESCA	8.183	224	1
TCGA-LN-A4A5-01	TCGA-STES	8.183	224	1
TCGA-A8-A0A1-01	TCGA-BRCA	5.6952	365	0
TCGA-S7-A7WO-01	TCGA-PCPG	4.0329	1080	0
TCGA-D8-A27E-01	TCGA-BRCA	5.9766	530	0
TCGA-HU-A4H0-01	TCGA-STAD	5.2623	64	0
TCGA-HU-A4H0-01	TCGA-STES	5.2623	64	0
TCGA-44-A47B-01	TCGA-LUAD	6.7048	287	0
TCGA-CH-5767-01	TCGA-PRAD	4.7126	458	0
TCGA-EL-A3N3-01	TCGA-THCA	6.0563	5423	0
TCGA-EW-A1IZ-01	TCGA-BRCA	3.3547	554	0
TCGA-A6-2675-01	TCGA-COAD	4.8977	1321	0
TCGA-A6-2675-01	TCGA-COADREAD	4.8977	1321	0
TCGA-WB-A81P-01	TCGA-PCPG	3.9909	395	0
TCGA-EM-A1CW-01	TCGA-THCA	5.4316	549	0
TCGA-OR-A5K8-01	TCGA-ACC	1.9561	749	0
TCGA-A8-A08Z-01	TCGA-BRCA	6.023	1217	0
TCGA-DJ-A2PS-01	TCGA-THCA	6.3466	797	0
TCGA-66-2759-01	TCGA-LUSC	4.9231	762	0
TCGA-DD-AADQ-01	TCGA-LIHC	2.2449	436	0
TCGA-B1-A47O-01	TCGA-KIRP	2.8032	842	0
TCGA-B1-A47O-01	TCGA-KIPAN	2.8032	842	0
TCGA-FG-A70Y-01	TCGA-LGG	5.5835	490	1
TCGA-FG-A70Y-01	TCGA-GBMLGG	5.5835	490	1
TCGA-E2-A15T-01	TCGA-BRCA	4.7453	1563	0
TCGA-WB-A821-01	TCGA-PCPG	2.6369	2832	0
TCGA-D7-A4YT-01	TCGA-STAD	5.2983	434	0
TCGA-D7-A4YT-01	TCGA-STES	5.2983	434	0
TCGA-TM-A84R-01	TCGA-LGG	5.1671	566	0
TCGA-TM-A84R-01	TCGA-GBMLGG	5.1671	566	0
TCGA-BH-A0BC-01	TCGA-BRCA	5.1056	974	0
TCGA-HT-7477-01	TCGA-LGG	5.5744	738	0
TCGA-HT-7477-01	TCGA-GBMLGG	5.5744	738	0
TCGA-38-4628-01	TCGA-LUAD	4.8768	1083	1
TCGA-AR-A0TV-01	TCGA-BRCA	4.3448	2288	0
TCGA-22-1016-01	TCGA-LUSC	4.8099	822	0
TCGA-B0-5707-01	TCGA-KIRC	4.3327	3744	0
TCGA-B0-5707-01	TCGA-KIPAN	4.3327	3744	0
TCGA-CQ-A4CI-01	TCGA-HNSC	4.8649	517	1
TCGA-EJ-5495-01	TCGA-PRAD	5.8355	1760	0
TCGA-OR-A5KW-01	TCGA-ACC	1.1891	2076	0
TCGA-FG-A87Q-01	TCGA-LGG	5.7115	174	0
TCGA-FG-A87Q-01	TCGA-GBMLGG	5.7115	174	0
TCGA-E2-A154-01	TCGA-BRCA	4.9905	591	0
TCGA-85-A4CN-01	TCGA-LUSC	5.2181	1038	0
TCGA-BC-A69I-01	TCGA-LIHC	1.9107	387	0
TCGA-EJ-7784-01	TCGA-PRAD	4.7447	781	0
TCGA-HC-8256-01	TCGA-PRAD	6.5349	860	0
TCGA-MY-A5BE-01	TCGA-CESC	3.2188	1066	0
TCGA-80-5608-01	TCGA-LUAD	3.8318	2832	0
TCGA-13-0726-01	TCGA-OV	3.2388	392	1
TCGA-FD-A43X-01	TCGA-BLCA	3.0789	110	0
TCGA-ED-A7XP-01	TCGA-LIHC	4.4725	187	1
TCGA-C5-A1BE-01	TCGA-CESC	4.6639	1674	1
TCGA-FP-7998-01	TCGA-STAD	5.7816	678	0
TCGA-FP-7998-01	TCGA-STES	5.7816	678	0
TCGA-K4-A3WS-01	TCGA-BLCA	5.2671	761	0
TCGA-IG-A4QS-01	TCGA-ESCA	3.7104	118	0
TCGA-IG-A4QS-01	TCGA-STES	3.7104	118	0
TCGA-FG-7641-01	TCGA-LGG	5.899	627	0
TCGA-FG-7641-01	TCGA-GBMLGG	5.899	627	0
TCGA-GM-A4E0-01	TCGA-BRCA	4.1268	2191	0
TCGA-AO-A124-01	TCGA-BRCA	4.554	3506	0
TCGA-S3-A6ZF-01	TCGA-BRCA	5.3019	572	0
TCGA-CH-5790-01	TCGA-PRAD	5.5835	974	0
TCGA-OR-A5J9-01	TCGA-ACC	4.1985	414	1
TCGA-A8-A09D-01	TCGA-BRCA	5.6112	1522	0
TCGA-60-2707-01	TCGA-LUSC	6.3623	579	1
TCGA-X8-AAAR-01	TCGA-ESCA	4.3618	554	0
TCGA-X8-AAAR-01	TCGA-STES	4.3618	554	0
TCGA-22-1012-01	TCGA-LUSC	4.3964	429	0
TCGA-B8-4154-01	TCGA-KIRC	5.0613	1380	0
TCGA-B8-4154-01	TCGA-KIPAN	5.0613	1380	0
TCGA-N5-A4RU-01	TCGA-UCS	5.2145	253	1
TCGA-AN-A0XO-01	TCGA-BRCA	5.306	375	0
TCGA-2Y-A9GW-01	TCGA-LIHC	3.9477	1229	1
TCGA-BH-A0DQ-01	TCGA-BRCA	5.5573	98	0
TCGA-DD-A4NQ-01	TCGA-LIHC	4.3016	126	1
TCGA-IB-7886-01	TCGA-PAAD	5.9096	123	0
TCGA-24-1555-01	TCGA-OV	3.3277	1577	1
TCGA-QR-A7IP-01	TCGA-PCPG	3.8399	546	0
TCGA-A2-A4S3-01	TCGA-BRCA	4.278	666	0
TCGA-13-0916-01	TCGA-OV	3.9241	1785	0
TCGA-A2-A0D1-01	TCGA-BRCA	3.9671	1051	0
TCGA-AK-3461-01	TCGA-KIRC	6.2365	2217	0
TCGA-AK-3461-01	TCGA-KIPAN	6.2365	2217	0
TCGA-LP-A7HU-01	TCGA-CESC	3.1635	406	0
TCGA-OR-A5L8-01	TCGA-ACC	4.9035	885	0
TCGA-HC-8259-01	TCGA-PRAD	4.4141	924	0
TCGA-AJ-A3IA-01	TCGA-UCEC	6.419	633	0
TCGA-N8-A4PM-01	TCGA-UCS	2.7485	524	1
TCGA-J4-A83L-01	TCGA-PRAD	4.6305	720	0
TCGA-OR-A5J6-01	TCGA-ACC	4.1969	2703	0
TCGA-AO-A0J3-01	TCGA-BRCA	2.7506	651	0
TCGA-G9-6354-01	TCGA-PRAD	3.4409	2066	0
TCGA-KB-A6F7-01	TCGA-STAD	4.1835	1935	0
TCGA-KB-A6F7-01	TCGA-STES	4.1835	1935	0
TCGA-29-1781-01	TCGA-OV	4.2242	255	0
TCGA-H9-A6BX-01	TCGA-PRAD	4.3576	941	0
TCGA-KK-A8I6-01	TCGA-PRAD	4.1408	668	0
TCGA-XJ-A83F-01	TCGA-PRAD	3.2706	1127	0
TCGA-A2-A0ST-01	TCGA-BRCA	3.6645	3017	0
TCGA-DX-A8BL-01	TCGA-SARC	2.5533	1373	0
TCGA-E9-A1RE-01	TCGA-BRCA	4.969	1419	0
TCGA-IZ-A6M8-01	TCGA-KIRP	3.0549	497	0
TCGA-IZ-A6M8-01	TCGA-KIPAN	3.0549	497	0
TCGA-A6-6654-01	TCGA-COAD	5.5336	726	0
TCGA-A6-6654-01	TCGA-COADREAD	5.5336	726	0
TCGA-C9-A480-01	TCGA-HNSC	4.5662	386	0
TCGA-A2-A25A-01	TCGA-BRCA	5.4545	3276	0
TCGA-CH-5794-01	TCGA-PRAD	4.3799	882	0
TCGA-CK-5912-01	TCGA-COAD	4.3176	1493	0
TCGA-CK-5912-01	TCGA-COADREAD	4.3176	1493	0
TCGA-DK-A3WW-01	TCGA-BLCA	2.9222	633	0
TCGA-DB-5277-01	TCGA-LGG	4.815	1156	1
TCGA-DB-5277-01	TCGA-GBMLGG	4.815	1156	1
TCGA-DX-A3UC-01	TCGA-SARC	4.3944	176	1
TCGA-C8-A1HK-01	TCGA-BRCA	4.5934	366	0
TCGA-GL-A59R-01	TCGA-KIRP	3.8349	378	0
TCGA-GL-A59R-01	TCGA-KIPAN	3.8349	378	0
TCGA-63-A5MG-01	TCGA-LUSC	4.6212	2148	0
TCGA-G9-7525-01	TCGA-PRAD	3.5185	994	0
TCGA-2G-AAGK-01	TCGA-TGCT	3.7876	713	1
TCGA-43-7657-01	TCGA-LUSC	4.853	236	0
TCGA-IC-A6RE-01	TCGA-ESCA	4.5122	234	0
TCGA-IC-A6RE-01	TCGA-STES	4.5122	234	0
TCGA-29-1770-01	TCGA-OV	4.4996	377	1
TCGA-CR-7402-01	TCGA-HNSC	4.6427	911	0
TCGA-39-5035-01	TCGA-LUSC	4.7761	2080	0
TCGA-EM-A3O3-01	TCGA-THCA	4.2064	441	0
TCGA-HT-A615-01	TCGA-LGG	5.6253	515	0
TCGA-HT-A615-01	TCGA-GBMLGG	5.6253	515	0
TCGA-DX-AB30-01	TCGA-SARC	4.729	504	1
TCGA-EL-A3GV-01	TCGA-THCA	6.8554	1532	0
TCGA-94-A4VJ-01	TCGA-LUSC	5.7477	430	0
TCGA-HU-A4H8-01	TCGA-STAD	4.516	354	1
TCGA-HU-A4H8-01	TCGA-STES	4.516	354	1
TCGA-DV-5567-01	TCGA-KIRC	5.9651	2004	1
TCGA-DV-5567-01	TCGA-KIPAN	5.9651	2004	1
TCGA-36-1576-01	TCGA-OV	5.288	817	1
TCGA-AR-A0TR-01	TCGA-BRCA	5.489	160	0
TCGA-24-2036-01	TCGA-OV	3.3882	914	1
TCGA-DJ-A1QL-01	TCGA-THCA	5.2091	535	0
TCGA-P4-A5EA-01	TCGA-KIRP	2.8135	44	1
TCGA-P4-A5EA-01	TCGA-KIPAN	2.8135	44	1
TCGA-2W-A8YY-01	TCGA-CESC	4.6444	533	0
TCGA-OY-A56P-01	TCGA-OV	4.3024	794	1
TCGA-21-A5DI-01	TCGA-LUSC	6.934	979	0
TCGA-PQ-A6FI-01	TCGA-BLCA	3.511	372	0
TCGA-EA-A411-01	TCGA-CESC	5.3437	747	0
TCGA-AC-A2B8-01	TCGA-BRCA	6.5127	677	0
TCGA-BB-4228-01	TCGA-HNSC	6.4105	559	0
TCGA-C5-A1MN-01	TCGA-CESC	5.6358	1245	0
TCGA-KC-A4BR-01	TCGA-PRAD	4.2847	1022	1
TCGA-H6-8124-01	TCGA-PAAD	6.4812	259	1
TCGA-YL-A9WL-01	TCGA-PRAD	3.8197	740	1
TCGA-55-6981-01	TCGA-LUAD	6.3785	1379	0
TCGA-55-7903-01	TCGA-LUAD	5.5801	567	0
TCGA-62-8394-01	TCGA-LUAD	4.6502	139	0
TCGA-09-1668-01	TCGA-OV	4.7257	1684	0
TCGA-63-A5ML-01	TCGA-LUSC	5.8174	1386	0
TCGA-22-5477-01	TCGA-LUSC	5.4899	511	1
TCGA-ED-A4XI-01	TCGA-LIHC	2.757	819	0
TCGA-BL-A5ZZ-01	TCGA-BLCA	4.9049	242	1
TCGA-EL-A3T2-01	TCGA-THCA	6.1971	903	1
TCGA-98-A53H-01	TCGA-LUSC	5.1985	618	0
TCGA-DD-AAW3-01	TCGA-LIHC	2.322	1633	0
TCGA-E2-A1LG-01	TCGA-BRCA	4.9787	1523	0
TCGA-58-A46M-01	TCGA-LUSC	5.009	1072	0
TCGA-FY-A3BL-01	TCGA-THCA	5.6232	621	0
TCGA-80-5611-01	TCGA-LUAD	4.3951	2595	0
TCGA-55-6972-01	TCGA-LUAD	2.9928	1632	0
TCGA-XK-AAIW-01	TCGA-PRAD	5.3775	1218	0
TCGA-63-A5MH-01	TCGA-LUSC	6.0161	2026	0
TCGA-D6-A6EP-01	TCGA-HNSC	2.4931	424	0
TCGA-CQ-A4CE-01	TCGA-HNSC	3.5753	897	0
TCGA-EL-A3CU-01	TCGA-THCA	6.7282	4780	0
TCGA-86-A4D0-01	TCGA-LUAD	4.1691	116	0
TCGA-KH-A6WC-01	TCGA-ESCA	3.9059	191	0
TCGA-KH-A6WC-01	TCGA-STES	3.9059	191	0
TCGA-MQ-A4KX-01	TCGA-MESO	3.7398	471	1
TCGA-KK-A8I9-01	TCGA-PRAD	4.0824	940	1
TCGA-AH-6549-01	TCGA-READ	4.502	532	0
TCGA-AH-6549-01	TCGA-COADREAD	4.502	532	0
TCGA-97-7941-01	TCGA-LUAD	4.5614	484	0
TCGA-LN-A5U7-01	TCGA-ESCA	7.4994	535	1
TCGA-LN-A5U7-01	TCGA-STES	7.4994	535	1
TCGA-BD-A3ER-01	TCGA-LIHC	3.5862	226	1
TCGA-CJ-5671-01	TCGA-KIRC	6.0407	3987	0
TCGA-CJ-5671-01	TCGA-KIPAN	6.0407	3987	0
TCGA-AC-A3W7-01	TCGA-BRCA	5.0496	471	0
TCGA-WB-A81A-01	TCGA-PCPG	3.7345	735	0
TCGA-E2-A1LK-01	TCGA-BRCA	5.101	155	1
TCGA-91-6840-01	TCGA-LUAD	4.7087	372	0
TCGA-EA-A410-01	TCGA-CESC	3.9354	803	0
TCGA-DD-AAVY-01	TCGA-LIHC	2.1667	1970	0
TCGA-09-2051-01	TCGA-OV	3.7623	583	1
TCGA-HC-7819-01	TCGA-PRAD	5.0108	543	0
TCGA-ET-A39S-01	TCGA-THCA	5.2854	1676	0
TCGA-CE-A482-01	TCGA-THCA	5.4718	325	0
TCGA-VS-A952-01	TCGA-CESC	4.5789	1778	0
TCGA-DK-A1AG-01	TCGA-BLCA	3.7104	475	0
TCGA-BH-A0HB-01	TCGA-BRCA	3.5766	806	0
TCGA-D7-6528-01	TCGA-STAD	3.516	463	0
TCGA-D7-6528-01	TCGA-STES	3.516	463	0
TCGA-C8-A3M7-01	TCGA-BRCA	4.6998	1034	1
TCGA-KO-8409-01	TCGA-KICH	2.0496	3180	0
TCGA-KO-8409-01	TCGA-KIPAN	2.0496	3180	0
TCGA-2Y-A9H6-01	TCGA-LIHC	2.6088	357	0
TCGA-QH-A6XC-01	TCGA-LGG	4.5116	438	1
TCGA-QH-A6XC-01	TCGA-GBMLGG	4.5116	438	1
TCGA-WB-A815-01	TCGA-PCPG	3.5411	1630	0
TCGA-D8-A1Y3-01	TCGA-BRCA	2.4931	430	0
TCGA-CQ-7063-01	TCGA-HNSC	4.9298	1160	1
TCGA-QQ-A5V9-01	TCGA-SARC	3.9523	405	1
TCGA-A8-A07C-01	TCGA-BRCA	5.0806	1034	0
TCGA-W4-A7U3-01	TCGA-TGCT	4.5951	149	0
TCGA-BJ-A0YZ-01	TCGA-THCA	5.8145	754	0
TCGA-93-8067-01	TCGA-LUAD	5.0854	186	0
TCGA-E3-A3E1-01	TCGA-THCA	5.7271	2449	0
TCGA-A8-A06U-01	TCGA-BRCA	4.7388	883	0
TCGA-GI-A2C9-01	TCGA-BRCA	5.4937	3342	0
TCGA-FU-A3YQ-01	TCGA-CESC	4.3618	861	0
TCGA-DB-A64L-01	TCGA-LGG	5.1322	724	1
TCGA-DB-A64L-01	TCGA-GBMLGG	5.1322	724	1
TCGA-J4-A83J-01	TCGA-PRAD	2.4725	696	0
TCGA-TM-A84I-01	TCGA-LGG	5.7084	854	0
TCGA-TM-A84I-01	TCGA-GBMLGG	5.7084	854	0
TCGA-EY-A1GO-01	TCGA-UCEC	3.373	517	1
TCGA-34-2596-01	TCGA-LUSC	5.7431	80	0
TCGA-B6-A0X0-01	TCGA-BRCA	3.9165	3945	0
TCGA-DK-A3IT-01	TCGA-BLCA	5.7973	648	0
TCGA-3P-A9WA-01	TCGA-OV	4.797	420	0
TCGA-A4-8515-01	TCGA-KIRP	4.571	709	0
TCGA-A4-8515-01	TCGA-KIPAN	4.571	709	0
TCGA-EM-A2OV-01	TCGA-THCA	5.6591	674	0
TCGA-M9-A5M8-01	TCGA-ESCA	5.7584	1007	0
TCGA-M9-A5M8-01	TCGA-STES	5.7584	1007	0
TCGA-25-2400-01	TCGA-OV	3.2883	577	1
TCGA-24-1842-01	TCGA-OV	4.797	253	0
TCGA-KC-A7FA-01	TCGA-PRAD	3.591	598	0
TCGA-EM-A1YC-01	TCGA-THCA	4.3356	2391	0
TCGA-2J-AAB1-01	TCGA-PAAD	4.8279	66	0
TCGA-YL-A8SJ-01	TCGA-PRAD	4.7538	752	1
TCGA-EJ-5530-01	TCGA-PRAD	5.565	1832	0
TCGA-XF-AAMR-01	TCGA-BLCA	6.2292	2790	0
TCGA-PG-A914-01	TCGA-UCEC	3.5838	687	0
TCGA-WS-AB45-01	TCGA-COAD	6.8217	2130	0
TCGA-WS-AB45-01	TCGA-COADREAD	6.8217	2130	0
TCGA-BA-5556-01	TCGA-HNSC	4.9486	725	0
TCGA-P4-A5E6-01	TCGA-KIRP	3.0126	3035	0
TCGA-P4-A5E6-01	TCGA-KIPAN	3.0126	3035	0
TCGA-WY-A858-01	TCGA-LGG	4.2517	1337	0
TCGA-WY-A858-01	TCGA-GBMLGG	4.2517	1337	0
TCGA-2Z-A9JS-01	TCGA-KIRP	4.2965	492	0
TCGA-2Z-A9JS-01	TCGA-KIPAN	4.2965	492	0
TCGA-85-A5B5-01	TCGA-LUSC	4.3045	111	0
TCGA-CV-A6JE-01	TCGA-HNSC	3.116	1075	0
TCGA-Z4-A8JB-01	TCGA-SARC	5.9707	133	0
TCGA-BR-6710-01	TCGA-STAD	3.7928	273	0
TCGA-BR-6710-01	TCGA-STES	3.7928	273	0
TCGA-QR-A6ZZ-01	TCGA-PCPG	3.8895	48	0
TCGA-A8-A06Q-01	TCGA-BRCA	4.6171	31	0
TCGA-2G-AAFH-01	TCGA-TGCT	3.2418	1375	0
TCGA-FK-A3SH-01	TCGA-THCA	4.0832	1463	0
TCGA-DS-A1OB-01	TCGA-CESC	3.6871	652	1
TCGA-VS-A959-01	TCGA-CESC	4.4892	1561	0
TCGA-HQ-A5NE-01	TCGA-BLCA	5.634	211	1
TCGA-B6-A0RO-01	TCGA-BRCA	4.8465	4929	0
TCGA-E9-A1NA-01	TCGA-BRCA	5.7093	1112	0
TCGA-W2-A7H5-01	TCGA-PCPG	4.464	611	0
TCGA-CQ-6220-01	TCGA-HNSC	4.6484	985	0
TCGA-BH-A0DZ-01	TCGA-BRCA	5.6308	495	0
TCGA-AD-6548-01	TCGA-COAD	4.3639	650	0
TCGA-AD-6548-01	TCGA-COADREAD	4.3639	650	0
TCGA-24-1556-01	TCGA-OV	4.9891	539	1
TCGA-ZH-A8Y2-01	TCGA-CHOL	5.5671	198	1
TCGA-E7-A541-01	TCGA-BLCA	4.1562	778	0
TCGA-ED-A66X-01	TCGA-LIHC	3.5753	124	1
TCGA-QR-A6GZ-01	TCGA-PCPG	3.686	928	0
TCGA-2G-AAGS-01	TCGA-TGCT	4.5638	4816	0
TCGA-13-0766-01	TCGA-OV	1.7005	628	1
TCGA-AQ-A54O-01	TCGA-BRCA	3.1683	1001	0
TCGA-FK-A3SD-01	TCGA-THCA	5.3413	32	0
TCGA-EJ-8470-01	TCGA-PRAD	5.0666	1159	0
TCGA-S7-A7X2-01	TCGA-PCPG	3.6531	736	0
TCGA-HU-A4H4-01	TCGA-STAD	4.3483	725	0
TCGA-HU-A4H4-01	TCGA-STES	4.3483	725	0
TCGA-BR-8058-01	TCGA-STAD	5.466	1133	0
TCGA-BR-8058-01	TCGA-STES	5.466	1133	0
TCGA-85-6798-01	TCGA-LUSC	4.9378	180	1
TCGA-EJ-5510-01	TCGA-PRAD	4.6381	1887	0
TCGA-AA-3509-01	TCGA-COAD	3.852	1915	0
TCGA-AA-3509-01	TCGA-COADREAD	3.852	1915	0
TCGA-XF-AAN5-01	TCGA-BLCA	4.7803	2293	0
TCGA-A5-A1OH-01	TCGA-UCEC	3.6713	1105	0
TCGA-E7-A97P-01	TCGA-BLCA	5.033	437	0
TCGA-RW-A7CZ-01	TCGA-PCPG	4.3312	422	0
TCGA-BH-A0WA-01	TCGA-BRCA	5.9521	701	0
TCGA-EL-A3ZO-01	TCGA-THCA	5.2362	2211	0
TCGA-DD-AACH-01	TCGA-LIHC	5.3896	83	1
TCGA-WB-A81I-01	TCGA-PCPG	5.8492	679	0
TCGA-44-A479-01	TCGA-LUAD	5.3548	486	0
TCGA-55-8087-01	TCGA-LUAD	4.582	462	0
TCGA-CE-A481-01	TCGA-THCA	5.2195	346	0
TCGA-BH-AB28-01	TCGA-BRCA	4.6998	287	0
TCGA-A8-A09N-01	TCGA-BRCA	4.5211	31	0
TCGA-NA-A4QW-01	TCGA-UCS	3.4329	2457	0
TCGA-E2-A15A-01	TCGA-BRCA	5.2761	710	0
TCGA-RW-A67Y-01	TCGA-PCPG	2.4854	216	0
TCGA-GC-A3RD-01	TCGA-BLCA	4.0374	428	0
TCGA-EM-A3O8-01	TCGA-THCA	5.2311	381	0
TCGA-DJ-A3UR-01	TCGA-THCA	4.5723	1105	0
TCGA-E9-A2JT-01	TCGA-BRCA	4.743	288	0
TCGA-MP-A4SW-01	TCGA-LUAD	4.7955	1778	0
TCGA-BH-A0HQ-01	TCGA-BRCA	5.2679	1121	0
TCGA-BJ-A4O8-01	TCGA-THCA	5.9425	591	0
TCGA-DX-A3LT-01	TCGA-SARC	5.4539	568	1
TCGA-90-A59Q-01	TCGA-LUSC	3.9011	274	1
TCGA-24-1423-01	TCGA-OV	4.9556	190	0
TCGA-66-2783-01	TCGA-LUSC	5.2562	759	0
TCGA-IF-A4AJ-01	TCGA-SARC	5.7729	560	1
TCGA-HC-7748-01	TCGA-PRAD	5.8807	792	0
TCGA-E2-A1L6-01	TCGA-BRCA	5.7153	1648	0
TCGA-DX-A8BH-01	TCGA-SARC	2.541	272	1
TCGA-EY-A1GL-01	TCGA-UCEC	3.3277	1014	0
TCGA-OR-A5JF-01	TCGA-ACC	3.546	2015	0
TCGA-KC-A7FE-01	TCGA-PRAD	4.0592	352	0
TCGA-13-0920-01	TCGA-OV	3.3045	297	1
TCGA-CQ-6229-01	TCGA-HNSC	5.2921	1179	0
TCGA-HE-A5NH-01	TCGA-KIRP	5.5846	791	0
TCGA-HE-A5NH-01	TCGA-KIPAN	5.5846	791	0
TCGA-SX-A7SN-01	TCGA-KIRP	3.6904	578	0
TCGA-SX-A7SN-01	TCGA-KIPAN	3.6904	578	0
TCGA-XE-AAOF-01	TCGA-TGCT	2.2927	1268	0
TCGA-D8-A73X-01	TCGA-BRCA	5.2479	767	0
TCGA-GV-A3JX-01	TCGA-BLCA	4.7629	581	0
TCGA-MX-A663-01	TCGA-STAD	4.9298	218	1
TCGA-MX-A663-01	TCGA-STES	4.9298	218	1
TCGA-29-1702-01	TCGA-OV	4.8207	286	1
TCGA-DB-A75P-01	TCGA-LGG	6.2585	492	0
TCGA-DB-A75P-01	TCGA-GBMLGG	6.2585	492	0
TCGA-EJ-A8FU-01	TCGA-PRAD	4.4026	138	0
TCGA-S2-AA1A-01	TCGA-LUAD	4.509	513	0
TCGA-RW-A68B-01	TCGA-PCPG	4.1026	727	0
TCGA-KO-8405-01	TCGA-KICH	5.0781	3056	0
TCGA-KO-8405-01	TCGA-KIPAN	5.0781	3056	0
TCGA-55-8511-01	TCGA-LUAD	5.3827	460	1
TCGA-FY-A3TY-01	TCGA-THCA	6.0328	709	0
TCGA-FG-6691-01	TCGA-LGG	6.0468	913	1
TCGA-FG-6691-01	TCGA-GBMLGG	6.0468	913	1
TCGA-A7-A2KD-01	TCGA-BRCA	5.4825	679	0
TCGA-BA-A6DI-01	TCGA-HNSC	5.2012	266	1
TCGA-DD-A1EE-01	TCGA-LIHC	3.7517	44	1
TCGA-77-A5GH-01	TCGA-LUSC	7.411	1182	0
TCGA-4Z-AA83-01	TCGA-BLCA	4.278	2024	0
TCGA-34-8454-01	TCGA-LUSC	5.187	1180	0
TCGA-AR-A252-01	TCGA-BRCA	5.6946	2838	0
TCGA-EL-A3H8-01	TCGA-THCA	6.6683	4577	0
TCGA-E8-A414-01	TCGA-THCA	6.529	958	0
TCGA-63-7021-01	TCGA-LUSC	4.8027	2142	0
TCGA-23-1114-01	TCGA-OV	5.0592	634	1
TCGA-85-7698-01	TCGA-LUSC	7.1167	650	1
TCGA-MA-AA3Z-01	TCGA-CESC	4.6005	595	0
TCGA-SO-A8JP-01	TCGA-TGCT	3.6982	540	0
TCGA-IB-AAUT-01	TCGA-PAAD	5.5813	287	0
TCGA-AR-A24L-01	TCGA-BRCA	6.7335	1414	1
TCGA-D7-8576-01	TCGA-STAD	5.144	204	1
TCGA-D7-8576-01	TCGA-STES	5.144	204	1
TCGA-BR-8368-01	TCGA-STAD	4.0738	131	0
TCGA-BR-8368-01	TCGA-STES	4.0738	131	0
TCGA-EJ-AB20-01	TCGA-PRAD	3.0054	131	0
TCGA-96-A4JK-01	TCGA-LUSC	4.3103	589	0
TCGA-HC-7736-01	TCGA-PRAD	5.3484	1103	0
TCGA-55-8092-01	TCGA-LUAD	4.0295	127	1
TCGA-CR-7383-01	TCGA-HNSC	5.6946	454	1
TCGA-AK-3427-01	TCGA-KIRC	5.1526	3583	0
TCGA-AK-3427-01	TCGA-KIPAN	5.1526	3583	0
TCGA-66-2794-01	TCGA-LUSC	4.8104	1645	0
TCGA-EL-A4KI-01	TCGA-THCA	3.5993	265	1
TCGA-RW-A68F-01	TCGA-PCPG	4.0849	1354	0
TCGA-BH-A18V-01	TCGA-BRCA	7.5891	1556	0
TCGA-13-0727-01	TCGA-OV	1.4906	253	1
TCGA-56-7222-01	TCGA-LUSC	6.406	427	1
TCGA-B6-A0WY-01	TCGA-BRCA	4.8728	2011	1
TCGA-L9-A50W-01	TCGA-LUAD	4.6764	389	1
TCGA-EW-A423-01	TCGA-BRCA	2.8875	533	0
TCGA-FE-A23A-01	TCGA-THCA	4.9444	2489	0
TCGA-22-5482-01	TCGA-LUSC	5.266	357	0
TCGA-DD-AACW-01	TCGA-LIHC	2.0356	1424	0
TCGA-24-1435-01	TCGA-OV	5.9642	505	1
TCGA-44-7661-01	TCGA-LUAD	6.1757	335	1
TCGA-MH-A55W-01	TCGA-KIRP	4.5783	1043	0
TCGA-MH-A55W-01	TCGA-KIPAN	4.5783	1043	0
TCGA-DX-A7EM-01	TCGA-SARC	5.5693	1892	0
TCGA-CE-A485-01	TCGA-THCA	6.1002	385	0
TCGA-VQ-A8P3-01	TCGA-STAD	3.0161	1132	0
TCGA-VQ-A8P3-01	TCGA-STES	3.0161	1132	0
TCGA-C8-A12X-01	TCGA-BRCA	2.4033	385	0
TCGA-KN-8432-01	TCGA-KICH	6.2022	76	0
TCGA-KN-8432-01	TCGA-KIPAN	6.2022	76	0
TCGA-V1-A8WN-01	TCGA-PRAD	5.2645	924	0
TCGA-E9-A5UO-01	TCGA-BRCA	5.0242	785	0
TCGA-DJ-A3VJ-01	TCGA-THCA	6.3204	1108	0
TCGA-BH-A18U-01	TCGA-BRCA	4.936	1563	0
TCGA-EM-A4FR-01	TCGA-THCA	3.2615	655	0
TCGA-BH-A0C0-01	TCGA-BRCA	4.3639	1270	0
TCGA-A8-A09I-01	TCGA-BRCA	5.0942	1371	0
TCGA-KO-8417-01	TCGA-KICH	5.5192	2815	0
TCGA-KO-8417-01	TCGA-KIPAN	5.5192	2815	0
TCGA-E9-A22D-01	TCGA-BRCA	3.7666	1248	0
TCGA-E2-A1LE-01	TCGA-BRCA	4.943	361	1
TCGA-E2-A15F-01	TCGA-BRCA	5.0086	658	0
TCGA-77-A5GB-01	TCGA-LUSC	5.3434	937	0
TCGA-B0-5110-01	TCGA-KIRC	6.7805	2009	0
TCGA-B0-5110-01	TCGA-KIPAN	6.7805	2009	0
TCGA-A5-A2K4-01	TCGA-UCEC	5.2269	528	1
TCGA-AJ-A2QM-01	TCGA-UCEC	4.0653	894	0
TCGA-AJ-A3BD-01	TCGA-UCEC	2.5135	1039	0
TCGA-60-2712-01	TCGA-LUSC	4.7644	274	0
TCGA-D8-A27L-01	TCGA-BRCA	5.9973	499	0
TCGA-05-4426-01	TCGA-LUAD	5.5846	457	1
TCGA-CG-4444-01	TCGA-STAD	4.7538	1431	0
TCGA-CG-4444-01	TCGA-STES	4.7538	1431	0
TCGA-KD-A5QU-01	TCGA-SARC	6.0473	1060	1
TCGA-KO-8413-01	TCGA-KICH	5.4097	3038	0
TCGA-KO-8413-01	TCGA-KIPAN	5.4097	3038	0
TCGA-E6-A2P9-01	TCGA-UCEC	3.8084	1386	0
TCGA-64-5815-01	TCGA-LUAD	6.2843	866	0
TCGA-C8-A12O-01	TCGA-BRCA	5.9076	385	0
TCGA-SC-A6LN-01	TCGA-MESO	3.7148	414	0
TCGA-33-4532-01	TCGA-LUSC	4.1424	3924	0
TCGA-13-1505-01	TCGA-OV	5.0849	1561	1
TCGA-XE-AAO4-01	TCGA-TGCT	2.0036	367	0
TCGA-S7-A7WM-01	TCGA-PCPG	4.4666	1112	0
TCGA-85-A511-01	TCGA-LUSC	5.8115	390	1
TCGA-EJ-A7NJ-01	TCGA-PRAD	4.8064	197	0
TCGA-EJ-A65E-01	TCGA-PRAD	6.4282	417	0
TCGA-F7-8489-01	TCGA-HNSC	6.5489	658	0
TCGA-D8-A1XG-01	TCGA-BRCA	6.7155	448	0
TCGA-55-8301-01	TCGA-LUAD	4.4196	238	1
TCGA-DD-AACC-01	TCGA-LIHC	1.7312	537	1
TCGA-UZ-A9Q1-01	TCGA-KIRP	5.0772	1562	0
TCGA-UZ-A9Q1-01	TCGA-KIPAN	5.0772	1562	0
TCGA-C8-A8HQ-01	TCGA-BRCA	5.3038	380	0
TCGA-DB-A64S-01	TCGA-LGG	5.2319	835	0
TCGA-DB-A64S-01	TCGA-GBMLGG	5.2319	835	0
TCGA-44-A4SU-01	TCGA-LUAD	4.3327	260	1
TCGA-VS-A9UR-01	TCGA-CESC	4.6938	675	1
TCGA-E2-A15M-01	TCGA-BRCA	5.9889	336	0
TCGA-A4-A5Y0-01	TCGA-KIRP	5.0374	252	0
TCGA-A4-A5Y0-01	TCGA-KIPAN	5.0374	252	0
TCGA-EJ-7785-01	TCGA-PRAD	6.1951	1177	0
TCGA-G9-A9S4-01	TCGA-PRAD	3.3603	906	0
TCGA-HI-7170-01	TCGA-PRAD	3.855	2522	0
TCGA-ZM-AA0F-01	TCGA-TGCT	1.2203	681	0
TCGA-HT-A618-01	TCGA-LGG	6.565	512	0
TCGA-HT-A618-01	TCGA-GBMLGG	6.565	512	0
TCGA-OR-A5LM-01	TCGA-ACC	2.6112	1858	0
TCGA-WB-A81E-01	TCGA-PCPG	4.1699	887	1
TCGA-AC-A3TN-01	TCGA-BRCA	4.393	456	0
TCGA-DD-A73A-01	TCGA-LIHC	3.3771	728	0
TCGA-56-8629-01	TCGA-LUSC	6.2742	481	0
TCGA-A3-A8OW-01	TCGA-KIRC	5.1659	323	0
TCGA-A3-A8OW-01	TCGA-KIPAN	5.1659	323	0
TCGA-DJ-A2PN-01	TCGA-THCA	6.3232	307	0
TCGA-B0-5696-01	TCGA-KIRC	5.545	1717	1
TCGA-B0-5696-01	TCGA-KIPAN	5.545	1717	1
TCGA-SA-A6C2-01	TCGA-PCPG	6.1069	296	0
TCGA-EL-A3GU-01	TCGA-THCA	6.5508	544	1
TCGA-DS-A3LQ-01	TCGA-CESC	4.41	699	0
TCGA-55-8508-01	TCGA-LUAD	3.5571	617	0
TCGA-BC-A10S-01	TCGA-LIHC	2.6088	1130	1
TCGA-DK-A3WY-01	TCGA-BLCA	3.4621	4967	0
TCGA-B6-A0IC-01	TCGA-BRCA	5.7785	1542	0
TCGA-IQ-A61E-01	TCGA-HNSC	5.2479	1147	0
TCGA-F2-A44G-01	TCGA-PAAD	5.3775	214	1
TCGA-G9-7523-01	TCGA-PRAD	4.5027	857	0
TCGA-5N-A9KM-01	TCGA-BLCA	4.9982	276	1
TCGA-A2-A0CW-01	TCGA-BRCA	4.4529	3283	0
TCGA-CN-A499-01	TCGA-HNSC	5.2047	717	0
TCGA-EJ-7325-01	TCGA-PRAD	2.516	1070	0
TCGA-A8-A092-01	TCGA-BRCA	4.743	942	0
TCGA-CQ-7067-01	TCGA-HNSC	5.366	509	0
TCGA-D8-A1XS-01	TCGA-BRCA	5.7528	496	0
TCGA-AA-3502-01	TCGA-COAD	4.4128	1065	0
TCGA-AA-3502-01	TCGA-COADREAD	4.4128	1065	0
TCGA-HC-8257-01	TCGA-PRAD	4.3205	726	0
TCGA-L5-A4OJ-01	TCGA-ESCA	6.2943	639	0
TCGA-L5-A4OJ-01	TCGA-STES	6.2943	639	0
TCGA-DK-AA6T-01	TCGA-BLCA	1.8319	572	0
TCGA-HU-A4HB-01	TCGA-STAD	4.6299	390	1
TCGA-HU-A4HB-01	TCGA-STES	4.6299	390	1
TCGA-FC-A4JI-01	TCGA-PRAD	4.0985	877	0
TCGA-WK-A8XO-01	TCGA-SARC	4.7991	105	1
TCGA-BH-A18Q-01	TCGA-BRCA	4.6622	1692	0
TCGA-AO-A12B-01	TCGA-BRCA	3.8629	2989	0
TCGA-BR-A4CS-01	TCGA-STAD	3.9021	45	0
TCGA-BR-A4CS-01	TCGA-STES	3.9021	45	0
TCGA-AC-A3EH-01	TCGA-BRCA	4.7634	197	0
TCGA-FF-8042-01	TCGA-DLBC	2.7441	946	0
TCGA-A3-3367-01	TCGA-KIRC	5.8741	2270	0
TCGA-A3-3367-01	TCGA-KIPAN	5.8741	2270	0
TCGA-DJ-A3UM-01	TCGA-THCA	6.2159	944	0
TCGA-TM-A84H-01	TCGA-LGG	6.2118	926	0
TCGA-TM-A84H-01	TCGA-GBMLGG	6.2118	926	0
TCGA-DI-A1BU-01	TCGA-UCEC	3.8166	1195	0
TCGA-B0-5692-01	TCGA-KIRC	5.8025	3944	0
TCGA-B0-5692-01	TCGA-KIPAN	5.8025	3944	0
TCGA-A7-A26F-01	TCGA-BRCA	5.1979	738	0
TCGA-AO-A12F-01	TCGA-BRCA	4.8559	1842	0
[truncated: 3,667 more rows]

## Sheet: Estimate
Sample name	Cancer and samples	StromalScore	ImmuneScore	ESTIMATEScore	ITGAV expression			Immu	StromalScore	StromalScore	StromalScore	StromalScore	ImmuneScore	ImmuneScore	ImmuneScore	ImmuneScore	ESTIMATEScore	ESTIMATEScore	ESTIMATEScore	ESTIMATEScore
TCGA-19-1787-01	TCGA-GBM(N=152)	-527.678	704.282	176.604	5.60434			Method	pearson_R	pearson_P	spearman_P	spearman_R	pearson_R	pearson_P	spearman_P	spearman_R	pearson_R	pearson_P	spearman_P	spearman_R
TCGA-06-5412-01	TCGA-GBM(N=152)	493.129	1797.78	2290.91	6.06844			TCGA-GBM(N=152)	0.238635	0.00306944	0.239134	0.0030065	0.27464	0.000616776	0.245363	0.00231303	0.269207	0.000797256	0.263454	0.00104029
TCGA-12-5299-01	TCGA-GBM(N=152)	-486.051	592.903	106.852	5.58465			TCGA-GBMLGG(N=656)	0.244439	2.22039e-10	0.248206	1.14705e-10	0.231297	2.04397e-09	0.218831	1.48834e-08	0.242775	2.96289e-10	0.235014	1.10557e-09
TCGA-06-2565-01	TCGA-GBM(N=152)	-886.687	188.95	-697.736	6.74203			TCGA-LGG(N=504)	0.247501	1.79764e-08	0.229187	1.97309e-07	0.209967	1.98308e-06	0.183422	3.43097e-05	0.230769	1.61648e-07	0.204208	3.80284e-06
TCGA-06-2561-01	TCGA-GBM(N=152)	-403.989	1153.71	749.722	6.91757			TCGA-CESC(N=291)	0.173925	0.00291185	0.150888	0.00994731	-0.146141	0.0125722	-0.160222	0.00616014	-0.0124944	0.831928	-0.0251255	0.669501
TCGA-06-0132-01	TCGA-GBM(N=152)	394.793	1657.21	2052	5.50969			TCGA-LUAD(N=500)	0.412746	5.45617e-22	0.412991	5.13221e-22	0.207318	2.93868e-06	0.207493	2.8816e-06	0.325108	8.99263e-14	0.33215	2.42001e-14
TCGA-19-2629-01	TCGA-GBM(N=152)	-488.948	820.63	331.682	5.75062			TCGA-COAD(N=282)	0.761762	1.02142e-54	0.73774	1.06963e-49	0.593251	3.36834e-28	0.589592	8.60646e-28	0.721826	1.15051e-46	0.707966	3.42146e-44
TCGA-06-0238-01	TCGA-GBM(N=152)	-302.206	946.563	644.358	4.54902			TCGA-COADREAD(N=373)	0.747251	7.91517e-68	0.729191	4.28593e-63	0.573806	4.81301e-34	0.580694	5.20578e-35	0.705487	1.96779e-57	0.698935	5.76309e-56
TCGA-06-0749-01	TCGA-GBM(N=152)	-508.832	1021.5	512.671	4.56194			TCGA-LAML(N=149)	0.0766456	0.352854	0.00204245	0.980277	-0.103027	0.211176	-0.131809	0.109071	-0.0332835	0.686972	-0.0893509	0.27852
TCGA-06-0174-01	TCGA-GBM(N=152)	-922.98	-126.04	-1049.02	5.55978			TCGA-BRCA(N=1077)	0.422105	8.98106e-48	0.419618	3.5465e-47	-0.0349335	0.252021	-0.00591725	0.846202	0.190122	3.1838e-10	0.193061	1.67349e-10
TCGA-06-5410-01	TCGA-GBM(N=152)	678.015	2408.58	3086.59	5.94932			TCGA-ESCA(N=181)	0.351758	1.19953e-06	0.35657	8.3568e-07	-0.00937991	0.900268	0.0466568	0.532829	0.183781	0.0132667	0.226037	0.002216
TCGA-28-2513-01	TCGA-GBM(N=152)	320.29	1521.84	1842.13	6.37379			TCGA-STES(N=569)	0.208318	5.34929e-07	0.216231	1.90574e-07	-0.046818	0.264876	-0.0187976	0.654553	0.0849144	0.0428952	0.100323	0.0166719
TCGA-76-4929-01	TCGA-GBM(N=152)	-670.865	254.372	-416.493	5.62206			TCGA-SARC(N=258)	0.114717	0.0658035	0.0199179	0.750177	-0.100356	0.107794	-0.11651	0.0616622	-0.0176835	0.777421	-0.0767335	0.219316
TCGA-06-0645-01	TCGA-GBM(N=152)	378.972	1774.7	2153.67	5.85227			TCGA-KIRP(N=285)	0.238337	4.81077e-05	0.20931	0.000374382	-0.0183854	0.757288	-0.0255027	0.668132	0.08814	0.137723	0.0750401	0.206576
TCGA-32-2634-01	TCGA-GBM(N=152)	-886.715	-268.876	-1155.59	5.38442			TCGA-KIPAN(N=878)	0.509948	2.71089e-59	0.527315	5.37564e-64	0.2678	6.92879e-16	0.298321	1.66318e-19	0.40333	1.12173e-35	0.427912	2.11338e-40
TCGA-06-0141-01	TCGA-GBM(N=152)	300.795	1692.65	1993.44	6.19925			TCGA-STAD(N=388)	0.387524	2.3691e-15	0.411025	3.00664e-17	0.138494	0.00628743	0.158545	0.00173183	0.285456	1.03913e-08	0.304692	8.86029e-10
TCGA-06-0125-01	TCGA-GBM(N=152)	-819.132	-221.959	-1041.09	6.41756			TCGA-PRAD(N=495)	0.202006	5.90465e-06	0.169807	0.000147035	0.0739729	0.1002	0.0600523	0.182235	0.1429	0.00143427	0.119336	0.00786406
TCGA-26-1442-01	TCGA-GBM(N=152)	-970.71	-59.318	-1030.03	5.62471			TCGA-UCEC(N=178)	0.0642863	0.393922	0.0612314	0.416829	-0.145682	0.0523422	-0.127767	0.0892076	-0.0700069	0.353113	-0.0462302	0.540028
TCGA-26-5136-01	TCGA-GBM(N=152)	-233.586	1049.74	816.159	5.03611			TCGA-HNSC(N=517)	0.32823	1.88418e-14	0.346888	4.5907e-16	-0.0260366	0.554736	-0.00362385	0.934489	0.159214	0.000278419	0.172127	8.36508e-05
TCGA-14-1034-01	TCGA-GBM(N=152)	-301.71	1045.1	743.388	6.60003			TCGA-KIRC(N=528)	0.26737	4.28825e-10	0.276122	1.07721e-10	0.00483313	0.911779	0.00128652	0.976472	0.131445	0.00247524	0.133773	0.00206691
TCGA-06-0184-01	TCGA-GBM(N=152)	20.2308	1439.17	1459.4	6.01792			TCGA-LUSC(N=491)	0.349108	1.61163e-15	0.357176	3.2092e-16	0.0660222	0.144065	0.0839027	0.0632119	0.210381	2.56889e-06	0.22005	8.47753e-07
TCGA-12-3652-01	TCGA-GBM(N=152)	-1162.37	-38.1949	-1200.57	5.4269			TCGA-THYM(N=118)	0.35654	7.40632e-05	0.343045	0.000143061	-0.463431	1.25923e-07	-0.386318	1.55475e-05	-0.159222	0.0850356	-0.0812509	0.381758
TCGA-76-4927-01	TCGA-GBM(N=152)	1.29986	757.108	758.408	5.87625			TCGA-LIHC(N=363)	0.235767	5.60835e-06	0.23751	4.75789e-06	0.149921	0.00420011	0.147257	0.00493431	0.202999	9.82247e-05	0.198944	0.000135888
TCGA-14-0790-01	TCGA-GBM(N=152)	-1019.66	-503.25	-1522.9	5.56898			TCGA-THCA(N=503)	0.045974	0.303447	0.0384385	0.389647	-0.0568605	0.20298	-0.0186808	0.675977	-0.0186003	0.677294	0.0028666	0.948866
TCGA-26-5132-01	TCGA-GBM(N=152)	-614.809	351.695	-263.114	4.73121			TCGA-MESO(N=85)	0.539878	9.70622e-08	0.432148	3.6286e-05	-0.103737	0.34476	-0.136056	0.214389	0.18043	0.0984448	0.120989	0.270025
TCGA-76-4932-01	TCGA-GBM(N=152)	-965.797	341.785	-624.012	5.49316			TCGA-READ(N=91)	0.709833	3.34615e-15	0.691968	3.06797e-14	0.534551	4.8227e-08	0.545965	2.17831e-08	0.667645	4.90481e-13	0.666064	5.82105e-13
TCGA-32-1970-01	TCGA-GBM(N=152)	-834.501	71.6527	-762.849	5.06394			TCGA-SKCM-M(N=351)	0.144383	0.00673681	0.156168	0.00335292	-0.051471	0.336298	-0.042912	0.422867	0.0225879	0.673223	0.0324749	0.544244
TCGA-06-0219-01	TCGA-GBM(N=152)	-472.266	758.822	286.556	5.58827			TCGA-SKCM(N=452)	0.123916	0.00835546	0.127617	0.00659196	-0.0442439	0.347991	-0.0462517	0.32653	0.0190647	0.686039	0.0217912	0.644038
TCGA-14-0787-01	TCGA-GBM(N=152)	-778.143	701.783	-76.3597	5.60169			TCGA-PAAD(N=177)	0.573204	7.5782e-17	0.500965	1.23546e-12	0.33937	3.82049e-06	0.279427	0.000165549	0.478816	1.57022e-11	0.40219	2.87314e-08
TCGA-12-0618-01	TCGA-GBM(N=152)	-1144.67	-456.925	-1601.59	5.64499			TCGA-OV(N=416)	0.342539	6.77517e-13	0.30635	1.7289e-10	0.271558	1.82143e-08	0.258196	9.23432e-08	0.331553	3.94132e-12	0.308209	1.32393e-10
TCGA-27-2524-01	TCGA-GBM(N=152)	-253.334	792.562	539.229	5.00364			TCGA-TGCT(N=132)	0.348227	4.28422e-05	0.280037	0.00114554	-0.45791	3.37959e-08	-0.415283	7.37054e-07	-0.215899	0.0129083	-0.196398	0.0240073
TCGA-08-0386-01	TCGA-GBM(N=152)	-796.358	-321.307	-1117.67	5.64793			TCGA-PCPG(N=177)	0.378374	2.07335e-07	0.338555	4.04392e-06	0.14461	0.0548085	0.130384	0.0836762	0.278316	0.000176203	0.243392	0.00109694
TCGA-06-0190-01	TCGA-GBM(N=152)	444.997	1294.38	1739.37	6.50496			TCGA-SKCM-P(N=101)	-0.113764	0.257311	-0.119523	0.233846	-0.231989	0.0195759	-0.258795	0.00897083	-0.205395	0.0393489	-0.222889	0.0250655
TCGA-06-0745-01	TCGA-GBM(N=152)	-314.438	820.666	506.228	5.00364			TCGA-UVM(N=79)	0.0288524	0.800724	0.0438053	0.701476	0.126765	0.265601	0.034774	0.760942	0.101365	0.374066	0.0394479	0.729969
TCGA-26-5135-01	TCGA-GBM(N=152)	-260.238	664.14	403.902	5.17156			TCGA-UCS(N=56)	0.240563	0.0741101	0.22133	0.101145	0.200585	0.138262	0.200414	0.138606	0.248138	0.0651877	0.216272	0.109391
TCGA-41-3915-01	TCGA-GBM(N=152)	160.751	1130.33	1291.08	5.75994			TCGA-BLCA(N=405)	0.403785	2.58405e-17	0.40317	2.91609e-17	0.264255	6.74487e-08	0.297555	1.00528e-09	0.356186	1.47157e-13	0.369244	1.57807e-14
TCGA-27-1831-01	TCGA-GBM(N=152)	65.6675	1074.28	1139.95	6.27444			TCGA-ACC(N=77)	0.102483	0.375124	0.02579	0.823814	-0.0365844	0.752093	-0.109969	0.341055	0.022581	0.845447	-0.0557337	0.630206
TCGA-28-1753-01	TCGA-GBM(N=152)	318.35	1301.03	1619.38	5.4396			TCGA-KICH(N=65)	0.0663832	0.59931	0.0308566	0.807227	0.00675853	0.957387	0.00616259	0.961142	0.0340113	0.787956	0.0155594	0.902093
TCGA-12-5295-01	TCGA-GBM(N=152)	-466.482	1110.87	644.392	6.36628			TCGA-CHOL(N=36)	0.201145	0.239457	0.200785	0.240315	-0.170006	0.321551	-0.0312761	0.856306	-0.0319895	0.853064	0.0669284	0.698139
TCGA-28-5204-01	TCGA-GBM(N=152)	-756.406	401.604	-354.802	5.66675			TCGA-DLBC(N=46)	0.585645	1.90664e-05	0.565852	4.16287e-05	0.237984	0.11124	0.24953	0.0944477	0.481088	0.000713121	0.502513	0.000372583
TCGA-06-2569-01	TCGA-GBM(N=152)	-261.53	-1106.82	-1368.35	4.1177
TCGA-27-1830-01	TCGA-GBM(N=152)	-10.5827	844.545	833.962	5.99527
TCGA-06-2559-01	TCGA-GBM(N=152)	-632.267	310.1	-322.167	6.00088
TCGA-06-0139-01	TCGA-GBM(N=152)	1050.34	2619.68	3670.01	5.66332
TCGA-27-2526-01	TCGA-GBM(N=152)	-761.245	891.235	129.99	5.76505
TCGA-06-5856-01	TCGA-GBM(N=152)	-314.396	542.092	227.696	6.76115
TCGA-06-5418-01	TCGA-GBM(N=152)	-481.915	872.508	390.594	6.25361
TCGA-06-5414-01	TCGA-GBM(N=152)	-474.632	1121.45	646.821	7.07304
TCGA-06-5417-01	TCGA-GBM(N=152)	-1087.59	-320.244	-1407.83	6.17656
TCGA-26-5134-01	TCGA-GBM(N=152)	-882.496	113.148	-769.347	2.98001
TCGA-76-4925-01	TCGA-GBM(N=152)	-1063.5	-363.49	-1426.99	5.41411
TCGA-06-5413-01	TCGA-GBM(N=152)	147.673	1003.28	1150.96	5.76338
TCGA-06-0646-01	TCGA-GBM(N=152)	-213.498	1066.99	853.493	5.92699
TCGA-12-3650-01	TCGA-GBM(N=152)	-897.049	312.176	-584.873	5.59219
TCGA-12-0616-01	TCGA-GBM(N=152)	-708.238	593.541	-114.697	4.83645
TCGA-28-5215-01	TCGA-GBM(N=152)	129.387	805.277	934.664	6.41331
TCGA-19-2620-01	TCGA-GBM(N=152)	-552.127	294.242	-257.885	6.57549
TCGA-16-0846-01	TCGA-GBM(N=152)	-421.358	1037.89	616.533	5.18945
TCGA-02-0047-01	TCGA-GBM(N=152)	-134.577	853.385	718.808	6.62587
TCGA-19-2624-01	TCGA-GBM(N=152)	-1442.9	-783.591	-2226.49	5.09383
TCGA-32-1982-01	TCGA-GBM(N=152)	53.4479	1242.93	1296.38	5.50783
TCGA-27-1835-01	TCGA-GBM(N=152)	-1026.31	-529.841	-1556.15	6.17193
TCGA-06-0747-01	TCGA-GBM(N=152)	-1287.27	-179.548	-1466.82	6.30179
TCGA-28-5220-01	TCGA-GBM(N=152)	-633.592	677.443	43.8511	5.7049
TCGA-14-0817-01	TCGA-GBM(N=152)	-33.1763	1487.08	1453.9	4.84745
TCGA-06-2570-01	TCGA-GBM(N=152)	-559.639	839.928	280.289	5.60169
TCGA-41-4097-01	TCGA-GBM(N=152)	231.253	956.391	1187.64	7.28149
TCGA-06-0211-01	TCGA-GBM(N=152)	-449.365	652.269	202.903	6.28271
TCGA-02-2483-01	TCGA-GBM(N=152)	-533.435	543.15	9.7151	4.71697
TCGA-76-4931-01	TCGA-GBM(N=152)	-1221.54	-208.974	-1430.51	5.70902
TCGA-06-0156-01	TCGA-GBM(N=152)	-263.332	1043.85	780.522	5.94408
TCGA-27-2523-01	TCGA-GBM(N=152)	-1111.83	-60.5532	-1172.39	5.64039
TCGA-27-1837-01	TCGA-GBM(N=152)	-703.1	555.809	-147.292	5.87133
TCGA-06-0744-01	TCGA-GBM(N=152)	-830.435	131.692	-698.743	3.71154
TCGA-06-0750-01	TCGA-GBM(N=152)	126.226	931.086	1057.31	4.96626
TCGA-32-5222-01	TCGA-GBM(N=152)	-350.086	1112.71	762.622	5.56076
TCGA-27-2519-01	TCGA-GBM(N=152)	-52.1632	1286.31	1234.14	5.45416
TCGA-12-0821-01	TCGA-GBM(N=152)	-723.489	-158.153	-881.642	5.59963
TCGA-19-2619-01	TCGA-GBM(N=152)	-712.506	-109.617	-822.123	6.30356
TCGA-12-0619-01	TCGA-GBM(N=152)	-271.255	1180.22	908.97	6.09504
TCGA-28-5213-01	TCGA-GBM(N=152)	563.231	1877.76	2440.99	5.93948
TCGA-14-0789-01	TCGA-GBM(N=152)	-71.1731	1450.07	1378.9	6.74421
TCGA-28-5209-01	TCGA-GBM(N=152)	-799.238	-95.0523	-894.29	6.47796
TCGA-28-5218-01	TCGA-GBM(N=152)	991.003	1620.87	2611.87	5.02283
TCGA-28-2514-01	TCGA-GBM(N=152)	-835.413	-6.74237	-842.156	6.25174
TCGA-06-5859-01	TCGA-GBM(N=152)	-410.198	912.817	502.618	6.50051
TCGA-28-2509-01	TCGA-GBM(N=152)	-787.258	566.341	-220.917	6.28115
TCGA-14-1825-01	TCGA-GBM(N=152)	-1125.18	-216.375	-1341.55	5.64186
TCGA-19-4065-01	TCGA-GBM(N=152)	60.6562	1472.99	1533.65	5.63745
TCGA-02-2485-01	TCGA-GBM(N=152)	-810.744	-52.9236	-863.667	5.29274
TCGA-12-1597-01	TCGA-GBM(N=152)	-715.909	321.134	-394.775	4.95
TCGA-28-1747-01	TCGA-GBM(N=152)	-663.905	1043.04	379.132	5.00626
TCGA-28-2499-01	TCGA-GBM(N=152)	-747.9	417.622	-330.278	5.17749
TCGA-06-0649-01	TCGA-GBM(N=152)	199.935	1279.77	1479.71	7.05111
TCGA-06-2564-01	TCGA-GBM(N=152)	-437.074	741.651	304.576	6.79276
TCGA-06-5408-01	TCGA-GBM(N=152)	-723.32	159.241	-564.08	5.6896
TCGA-27-1832-01	TCGA-GBM(N=152)	-1.85475	1299.29	1297.44	4.80172
TCGA-14-1829-01	TCGA-GBM(N=152)	135.828	1104.08	1239.91	6.24434
TCGA-32-2615-01	TCGA-GBM(N=152)	-228.549	886.981	658.432	5.73119
TCGA-06-0158-01	TCGA-GBM(N=152)	-549.542	758.486	208.945	6.06154
TCGA-06-2558-01	TCGA-GBM(N=152)	-341.553	429.051	87.4985	5.89552
TCGA-28-5216-01	TCGA-GBM(N=152)	-334.154	447.057	112.904	5.86937
TCGA-28-5207-01	TCGA-GBM(N=152)	-204.198	348.236	144.038	5.14852
TCGA-41-2572-01	TCGA-GBM(N=152)	-526.609	532.073	5.46344	4.96529
TCGA-06-0130-01	TCGA-GBM(N=152)	1010.18	2399.14	3409.33	6.16473
TCGA-06-5416-01	TCGA-GBM(N=152)	-1301.26	-571.774	-1873.04	4.03567
TCGA-06-0168-01	TCGA-GBM(N=152)	119.926	1169.12	1289.05	4.81349
TCGA-02-0055-01	TCGA-GBM(N=152)	1002	1539.48	2541.47	5.75278
TCGA-06-5415-01	TCGA-GBM(N=152)	-838.396	-78.3258	-916.722	5.97204
TCGA-06-5411-01	TCGA-GBM(N=152)	-449.117	438.866	-10.2515	5.09131
TCGA-26-5139-01	TCGA-GBM(N=152)	-479.165	529.024	49.8588	6.23033
TCGA-76-4928-01	TCGA-GBM(N=152)	-316.037	889.665	573.628	6.47836
TCGA-06-0644-01	TCGA-GBM(N=152)	494.823	1169.31	1664.13	6.85718
TCGA-14-0871-01	TCGA-GBM(N=152)	-745.632	-985.117	-1730.75	4.03295
TCGA-32-2632-01	TCGA-GBM(N=152)	-104.665	1316.75	1212.08	5.31692
TCGA-06-0882-01	TCGA-GBM(N=152)	-168.786	1184.61	1015.83	5.81248
TCGA-19-2625-01	TCGA-GBM(N=152)	-772.043	192.018	-580.024	4.55333
TCGA-32-1980-01	TCGA-GBM(N=152)	130.427	1248.81	1379.24	5.83212
TCGA-27-1834-01	TCGA-GBM(N=152)	-392.526	1033.67	641.144	5.76662
TCGA-41-2571-01	TCGA-GBM(N=152)	-1036.47	-13.6821	-1050.15	3.35195
TCGA-14-0781-01	TCGA-GBM(N=152)	230.423	1092.89	1323.31	7.24563
TCGA-06-0157-01	TCGA-GBM(N=152)	-278.704	588.158	309.454	5.36949
TCGA-12-3653-01	TCGA-GBM(N=152)	-889.464	578.161	-311.304	5.47439
TCGA-76-4926-01	TCGA-GBM(N=152)	-875.222	46.6697	-828.553	5.71176
TCGA-26-5133-01	TCGA-GBM(N=152)	-1007.27	-444.27	-1451.54	6.203
TCGA-06-2562-01	TCGA-GBM(N=152)	-205	713.464	508.464	6.7883
TCGA-27-2521-01	TCGA-GBM(N=152)	-1051.36	-403.154	-1454.52	4.78919
TCGA-41-5651-01	TCGA-GBM(N=152)	-1130.99	-622.417	-1753.41	4.95048
TCGA-06-0210-01	TCGA-GBM(N=152)	-382.138	1213.41	831.273	6.6324
TCGA-19-5960-01	TCGA-GBM(N=152)	-1422.61	-820.109	-2242.72	5.7098
TCGA-06-0686-01	TCGA-GBM(N=152)	-677.757	236.385	-441.372	4.72139
TCGA-06-2563-01	TCGA-GBM(N=152)	-619.842	329.8	-290.042	5.76927
TCGA-15-1444-01	TCGA-GBM(N=152)	-368.368	878.778	510.41	6.1671
TCGA-32-4213-01	TCGA-GBM(N=152)	331.873	1414.6	1746.47	4.71264
TCGA-15-0742-01	TCGA-GBM(N=152)	-1132.69	-173.729	-1306.42	5.42592
TCGA-06-0187-01	TCGA-GBM(N=152)	-472.568	759.984	287.416	5.49062
TCGA-19-1390-01	TCGA-GBM(N=152)	-1364.07	-360.528	-1724.6	5.2754
TCGA-06-2557-01	TCGA-GBM(N=152)	-165.944	1659.55	1493.61	5.40297
TCGA-06-0878-01	TCGA-GBM(N=152)	-205.374	1012.55	807.178	6.55917
TCGA-06-0129-01	TCGA-GBM(N=152)	-935.947	960.346	24.3984	6.10184
TCGA-16-1045-01	TCGA-GBM(N=152)	397.81	1647.31	2045.12	5.822
TCGA-06-2567-01	TCGA-GBM(N=152)	-289.868	1068.88	779.016	5.72305
TCGA-32-2616-01	TCGA-GBM(N=152)	-698.444	450.915	-247.529	5.10432
TCGA-06-0138-01	TCGA-GBM(N=152)	102.175	1145.79	1247.96	5.36842
TCGA-28-5208-01	TCGA-GBM(N=152)	-317.242	594.3	277.058	6.68458
TCGA-06-1804-01	TCGA-GBM(N=152)	-655.229	78.4365	-576.792	5.14813
TCGA-14-2554-01	TCGA-GBM(N=152)	-243.223	1001.66	758.442	5.65078
TCGA-27-2528-01	TCGA-GBM(N=152)	-429.962	-433.81	-863.772	5.43501
TCGA-06-5858-01	TCGA-GBM(N=152)	-308.346	633.868	325.522	5.96604
TCGA-06-0178-01	TCGA-GBM(N=152)	-459.382	817.467	358.086	4.68591
TCGA-14-1823-01	TCGA-GBM(N=152)	-104.462	1386	1281.54	6.12411
TCGA-06-0743-01	TCGA-GBM(N=152)	-570.432	493.992	-76.4394	4.96578
TCGA-19-1787-01	TCGA-GBMLGG(N=656)	-527.678	704.282	176.604	5.60434
TCGA-S9-A7J2-01	TCGA-GBMLGG(N=656)	-1609.72	-987.03	-2596.75	5.61442
TCGA-E1-A7YI-01	TCGA-GBMLGG(N=656)	-1511.8	-526.778	-2038.58	6.57361
TCGA-06-5412-01	TCGA-GBMLGG(N=656)	493.129	1797.78	2290.91	6.06844
TCGA-DU-7302-01	TCGA-GBMLGG(N=656)	-1576.8	-1074.91	-2651.72	6.25855
TCGA-DU-A7TI-01	TCGA-GBMLGG(N=656)	-942.756	466.658	-476.097	5.80403
TCGA-12-5299-01	TCGA-GBMLGG(N=656)	-486.051	592.903	106.852	5.58465
TCGA-P5-A5EX-01	TCGA-GBMLGG(N=656)	-236.757	1154.92	918.167	6.21138
TCGA-HT-8563-01	TCGA-GBMLGG(N=656)	410.287	2096.3	2506.59	7.47204
TCGA-FG-A60K-01	TCGA-GBMLGG(N=656)	-1524.12	-378.185	-1902.31	5.98435
TCGA-06-2565-01	TCGA-GBMLGG(N=656)	-886.687	188.95	-697.736	6.74203
TCGA-06-2561-01	TCGA-GBMLGG(N=656)	-403.989	1153.71	749.722	6.91757
TCGA-CS-5397-01	TCGA-GBMLGG(N=656)	-637.558	45.5648	-591.993	6.81099
TCGA-E1-5322-01	TCGA-GBMLGG(N=656)	-867.423	559.689	-307.735	5.58377
TCGA-HT-8558-01	TCGA-GBMLGG(N=656)	-1386.95	-1289.59	-2676.54	4.72467
TCGA-S9-A6U8-01	TCGA-GBMLGG(N=656)	-953.799	237.576	-716.223	5.61648
TCGA-HT-7854-01	TCGA-GBMLGG(N=656)	-461.478	656.41	194.931	5.90378
TCGA-HT-7467-01	TCGA-GBMLGG(N=656)	-1191.8	-744.108	-1935.91	5.46921
TCGA-HT-7874-01	TCGA-GBMLGG(N=656)	-1335.03	-998.996	-2334.03	5.50685
TCGA-S9-A6TV-01	TCGA-GBMLGG(N=656)	-362.612	1043.48	680.869	6.02057
TCGA-VM-A8CD-01	TCGA-GBMLGG(N=656)	-730.848	388.92	-341.927	7.06411
TCGA-06-0132-01	TCGA-GBMLGG(N=656)	394.793	1657.21	2052	5.50969
TCGA-HT-7616-01	TCGA-GBMLGG(N=656)	-538.414	878.925	340.511	6.05159
TCGA-KT-A7W1-01	TCGA-GBMLGG(N=656)	-1297.94	-350.381	-1648.32	6.58539
TCGA-P5-A5F2-01	TCGA-GBMLGG(N=656)	-1435.77	-885.065	-2320.84	5.85001
TCGA-19-2629-01	TCGA-GBMLGG(N=656)	-488.948	820.63	331.682	5.75062
TCGA-HT-7607-01	TCGA-GBMLGG(N=656)	-1083.35	-627.278	-1710.62	5.9626
TCGA-06-0238-01	TCGA-GBMLGG(N=656)	-302.206	946.563	644.358	4.54902
TCGA-HT-7873-01	TCGA-GBMLGG(N=656)	-1159.96	-193.608	-1353.57	5.96348
TCGA-06-0749-01	TCGA-GBMLGG(N=656)	-508.832	1021.5	512.671	4.56194
TCGA-HT-7603-01	TCGA-GBMLGG(N=656)	-1409.26	-974.751	-2384.02	5.37398
TCGA-DB-A64P-01	TCGA-GBMLGG(N=656)	-1123.66	-285.469	-1409.13	5.0947
TCGA-06-0174-01	TCGA-GBMLGG(N=656)	-922.98	-126.04	-1049.02	5.55978
TCGA-HW-7486-01	TCGA-GBMLGG(N=656)	-1040.03	-178.699	-1218.73	5.44888
TCGA-P5-A5F1-01	TCGA-GBMLGG(N=656)	-829.992	127.942	-702.051	5.30083
TCGA-DU-7011-01	TCGA-GBMLGG(N=656)	-172.014	779.06	607.046	5.27686
TCGA-P5-A77X-01	TCGA-GBMLGG(N=656)	-1648.51	-1159.31	-2807.82	6.03278
TCGA-HW-7493-01	TCGA-GBMLGG(N=656)	-515.946	156.528	-359.418	6.44365
TCGA-VM-A8CA-01	TCGA-GBMLGG(N=656)	-775.292	63.0519	-712.24	5.1218
TCGA-DU-7015-01	TCGA-GBMLGG(N=656)	-827.778	739.356	-88.4211	6.06607
TCGA-TM-A7C5-01	TCGA-GBMLGG(N=656)	-1564.72	-804.783	-2369.5	5.17194
TCGA-DU-8162-01	TCGA-GBMLGG(N=656)	-925.726	-620.503	-1546.23	5.87576
TCGA-TM-A84O-01	TCGA-GBMLGG(N=656)	-1179.96	-336.553	-1516.52	5.75199
TCGA-06-5410-01	TCGA-GBMLGG(N=656)	678.015	2408.58	3086.59	5.94932
TCGA-S9-A7R3-01	TCGA-GBMLGG(N=656)	-948.632	122.489	-826.143	5.66048
TCGA-TQ-A7RN-01	TCGA-GBMLGG(N=656)	-1573.58	-823.125	-2396.7	5.52759
TCGA-28-2513-01	TCGA-GBMLGG(N=656)	320.29	1521.84	1842.13	6.37379
TCGA-DU-A6S6-01	TCGA-GBMLGG(N=656)	-1690.24	-1389.67	-3079.91	4.64844
TCGA-P5-A735-01	TCGA-GBMLGG(N=656)	-1503.18	-349.465	-1852.65	4.46594
TCGA-HT-7691-01	TCGA-GBMLGG(N=656)	-328.211	612.644	284.433	6.76353
TCGA-FG-A6J1-01	TCGA-GBMLGG(N=656)	-1060.32	53.4659	-1006.86	4.0934
TCGA-S9-A7R7-01	TCGA-GBMLGG(N=656)	-70.9526	1033.66	962.704	6.75728
TCGA-76-4929-01	TCGA-GBMLGG(N=656)	-670.865	254.372	-416.493	5.62206
TCGA-DU-6402-01	TCGA-GBMLGG(N=656)	-385.352	801.969	416.617	6.78414
TCGA-HT-7684-01	TCGA-GBMLGG(N=656)	-812.871	377.344	-435.527	5.09043
TCGA-HT-8104-01	TCGA-GBMLGG(N=656)	-854.347	-232.926	-1087.27	6.48241
TCGA-FN-7833-01	TCGA-GBMLGG(N=656)	-322.9	1187.77	864.87	5.06957
TCGA-HT-7473-01	TCGA-GBMLGG(N=656)	-351.653	1240.61	888.961	6.75649
TCGA-06-0645-01	TCGA-GBMLGG(N=656)	378.972	1774.7	2153.67	5.85227
TCGA-HT-8019-01	TCGA-GBMLGG(N=656)	-1343.47	-1307.35	-2650.82	4.19218
TCGA-TQ-A7RU-01	TCGA-GBMLGG(N=656)	-1558.25	-894.167	-2452.42	5.2791
TCGA-DB-A4XF-01	TCGA-GBMLGG(N=656)	-1001.31	-176.605	-1177.91	6.22727
TCGA-FG-A713-01	TCGA-GBMLGG(N=656)	-1315.15	-1161.07	-2476.22	4.34911
TCGA-E1-A7YL-01	TCGA-GBMLGG(N=656)	-416.613	877.179	460.565	6.06371
TCGA-CS-5396-01	TCGA-GBMLGG(N=656)	-1024.87	-356.875	-1381.74	7.30007
TCGA-HW-8322-01	TCGA-GBMLGG(N=656)	-1435.34	-481.692	-1917.03	5.62589
TCGA-S9-A6U9-01	TCGA-GBMLGG(N=656)	-463.507	716.923	253.417	5.15911
TCGA-HT-7676-01	TCGA-GBMLGG(N=656)	-923.843	603.465	-320.378	4.82882
TCGA-HT-7469-01	TCGA-GBMLGG(N=656)	-1296.76	-540.192	-1836.95	4.8379
TCGA-32-2634-01	TCGA-GBMLGG(N=656)	-886.715	-268.876	-1155.59	5.38442
TCGA-HT-7478-01	TCGA-GBMLGG(N=656)	-292.978	1367.08	1074.1	6.04706
TCGA-DU-A5TW-01	TCGA-GBMLGG(N=656)	-1410.26	-487.364	-1897.63	5.2566
TCGA-S9-A6TX-01	TCGA-GBMLGG(N=656)	-1350.41	-521.964	-1872.38	5.1185
TCGA-RY-A83Z-01	TCGA-GBMLGG(N=656)	-1531.62	-47.3093	-1578.93	4.28168
TCGA-06-0141-01	TCGA-GBMLGG(N=656)	300.795	1692.65	1993.44	6.19925
TCGA-06-0125-01	TCGA-GBMLGG(N=656)	-819.132	-221.959	-1041.09	6.41756
TCGA-FG-A6IZ-01	TCGA-GBMLGG(N=656)	-1457.42	-265.776	-1723.2	4.36034
TCGA-CS-4941-01	TCGA-GBMLGG(N=656)	-622.083	836.896	214.813	6.26486
TCGA-DH-A7UT-01	TCGA-GBMLGG(N=656)	-1242.43	65.5389	-1176.89	5.1631
TCGA-DU-5871-01	TCGA-GBMLGG(N=656)	-1111.76	174.205	-937.55	6.09445
TCGA-HW-8321-01	TCGA-GBMLGG(N=656)	-1021.43	-95.6707	-1117.1	6.35353
TCGA-EZ-7264-01	TCGA-GBMLGG(N=656)	-1638.36	-1172.38	-2810.74	6.05957
TCGA-CS-6666-01	TCGA-GBMLGG(N=656)	-784.805	-56.3479	-841.153	5.74306
TCGA-HW-7491-01	TCGA-GBMLGG(N=656)	-1485.36	-863.389	-2348.75	6.78949
TCGA-S9-A6U1-01	TCGA-GBMLGG(N=656)	-1145.84	-160.742	-1306.58	5.64411
TCGA-E1-5307-01	TCGA-GBMLGG(N=656)	-1261.45	-126.691	-1388.14	6.58915
TCGA-DU-A76L-01	TCGA-GBMLGG(N=656)	9.12173	757.572	766.693	6.24848
TCGA-HW-7495-01	TCGA-GBMLGG(N=656)	-1381.36	-1032.78	-2414.13	5.68705
TCGA-CS-6669-01	TCGA-GBMLGG(N=656)	-1433.97	-1437.01	-2870.98	4.19142
TCGA-HT-7481-01	TCGA-GBMLGG(N=656)	-1370.62	-890.086	-2260.7	5.64333
TCGA-DU-8163-01	TCGA-GBMLGG(N=656)	-806.676	534.666	-272.01	5.85325
TCGA-26-1442-01	TCGA-GBMLGG(N=656)	-970.71	-59.318	-1030.03	5.62471
TCGA-HT-8110-01	TCGA-GBMLGG(N=656)	-351.807	1419.65	1067.84	5.98208
TCGA-RY-A840-01	TCGA-GBMLGG(N=656)	-1691.23	-771.982	-2463.22	5.32764
TCGA-VM-A8C9-01	TCGA-GBMLGG(N=656)	-236.903	1215.24	978.34	4.06781
TCGA-HW-8319-01	TCGA-GBMLGG(N=656)	-1309.74	-643.74	-1953.48	5.91292
TCGA-HT-7482-01	TCGA-GBMLGG(N=656)	-713.564	386.435	-327.129	6.17597
TCGA-QH-A6CW-01	TCGA-GBMLGG(N=656)	-1109.43	150.28	-959.152	4.63462
TCGA-DU-5870-01	TCGA-GBMLGG(N=656)	-1021.27	-239.945	-1261.22	5.72933
TCGA-TM-A84S-01	TCGA-GBMLGG(N=656)	-1210.96	-250.234	-1461.19	5.28544
TCGA-26-5136-01	TCGA-GBMLGG(N=656)	-233.586	1049.74	816.159	5.03611
TCGA-14-1034-01	TCGA-GBMLGG(N=656)	-301.71	1045.1	743.388	6.60003
TCGA-06-0184-01	TCGA-GBMLGG(N=656)	20.2308	1439.17	1459.4	6.01792
TCGA-12-3652-01	TCGA-GBMLGG(N=656)	-1162.37	-38.1949	-1200.57	5.4269
TCGA-RY-A845-01	TCGA-GBMLGG(N=656)	-1341.63	-392.76	-1734.39	5.59787
TCGA-76-4927-01	TCGA-GBMLGG(N=656)	1.29986	757.108	758.408	5.87625
TCGA-FG-8182-01	TCGA-GBMLGG(N=656)	-997.606	182.913	-814.693	5.64705
TCGA-14-0790-01	TCGA-GBMLGG(N=656)	-1019.66	-503.25	-1522.9	5.56898
TCGA-26-5132-01	TCGA-GBMLGG(N=656)	-614.809	351.695	-263.114	4.73121
TCGA-FG-6688-01	TCGA-GBMLGG(N=656)	-585.677	716.577	130.9	4.99773
TCGA-TQ-A7RP-01	TCGA-GBMLGG(N=656)	-690.927	-166.861	-857.788	5.68627
TCGA-HT-8113-01	TCGA-GBMLGG(N=656)	-1531.06	-1177.49	-2708.56	4.72139
TCGA-76-4932-01	TCGA-GBMLGG(N=656)	-965.797	341.785	-624.012	5.49316
TCGA-HT-7689-01	TCGA-GBMLGG(N=656)	-1139.68	-72.3938	-1212.07	6.26625
TCGA-FG-7638-01	TCGA-GBMLGG(N=656)	-1294.64	-627.768	-1922.41	5.4101
TCGA-DU-7013-01	TCGA-GBMLGG(N=656)	-988.084	96.2425	-891.842	7.07076
TCGA-32-1970-01	TCGA-GBMLGG(N=656)	-834.501	71.6527	-762.849	5.06394
TCGA-E1-A7Z3-01	TCGA-GBMLGG(N=656)	-902.94	-150.346	-1053.29	5.51732
TCGA-HT-7476-01	TCGA-GBMLGG(N=656)	-576.686	-334.253	-910.94	4.88512
TCGA-TQ-A7RG-01	TCGA-GBMLGG(N=656)	-1237.66	-261.883	-1499.54	5.98051
TCGA-FG-8181-01	TCGA-GBMLGG(N=656)	-1069.38	-934.887	-2004.27	4.75172
TCGA-DU-A7T6-01	TCGA-GBMLGG(N=656)	-1133.65	-735.409	-1869.06	4.65536
TCGA-DB-A4XC-01	TCGA-GBMLGG(N=656)	-1108.93	144.695	-964.238	5.71314
TCGA-FG-A4MW-01	TCGA-GBMLGG(N=656)	-1092.01	-320.297	-1412.31	5.67558
TCGA-06-0219-01	TCGA-GBMLGG(N=656)	-472.266	758.822	286.556	5.58827
TCGA-DH-5142-01	TCGA-GBMLGG(N=656)	-538.043	1114.95	576.903	5.26712
TCGA-14-0787-01	TCGA-GBMLGG(N=656)	-778.143	701.783	-76.3597	5.60169
TCGA-S9-A6U2-01	TCGA-GBMLGG(N=656)	-1116.07	-363.819	-1479.89	6.07425
TCGA-12-0618-01	TCGA-GBMLGG(N=656)	-1144.67	-456.925	-1601.59	5.64499
TCGA-27-2524-01	TCGA-GBMLGG(N=656)	-253.334	792.562	539.229	5.00364
TCGA-TQ-A7RH-01	TCGA-GBMLGG(N=656)	-914.325	304.494	-609.831	5.11432
TCGA-08-0386-01	TCGA-GBMLGG(N=656)	-796.358	-321.307	-1117.67	5.64793
TCGA-DB-A75M-01	TCGA-GBMLGG(N=656)	-1122.3	-37.8396	-1160.13	4.78245
TCGA-HT-8012-01	TCGA-GBMLGG(N=656)	-1384.13	-592.818	-1976.95	5.4696
TCGA-S9-A7QW-01	TCGA-GBMLGG(N=656)	-1695.72	-933.668	-2629.39	4.63923
TCGA-P5-A733-01	TCGA-GBMLGG(N=656)	-1315.12	-656.896	-1972.01	4.67918
TCGA-E1-A7Z4-01	TCGA-GBMLGG(N=656)	-1253.41	302.062	-951.353	5.53326
TCGA-DU-A5TR-01	TCGA-GBMLGG(N=656)	-380.586	1547.9	1167.32	4.69321
TCGA-FG-8185-01	TCGA-GBMLGG(N=656)	-1364.7	-453.24	-1817.94	5.57711
TCGA-HW-8320-01	TCGA-GBMLGG(N=656)	-1077.28	-43.7623	-1121.04	5.6302
TCGA-CS-6667-01	TCGA-GBMLGG(N=656)	-1100.96	-177.226	-1278.19	5.32335
TCGA-DU-5849-01	TCGA-GBMLGG(N=656)	-1342.57	-545.935	-1888.51	4.92456
TCGA-DB-5279-01	TCGA-GBMLGG(N=656)	-1239.93	-495.318	-1735.25	6.44613
TCGA-06-0190-01	TCGA-GBMLGG(N=656)	444.997	1294.38	1739.37	6.50496
TCGA-CS-6670-01	TCGA-GBMLGG(N=656)	-1414.39	-932.621	-2347.02	5.04309
TCGA-DB-A64V-01	TCGA-GBMLGG(N=656)	-704.951	731.88	26.9289	5.04833
TCGA-06-0745-01	TCGA-GBMLGG(N=656)	-314.438	820.666	506.228	5.00364
TCGA-DU-5854-01	TCGA-GBMLGG(N=656)	-339.95	580.995	241.045	6.48429
TCGA-DH-A7UR-01	TCGA-GBMLGG(N=656)	-1363.95	-1026.37	-2390.32	4.05483
TCGA-S9-A6WL-01	TCGA-GBMLGG(N=656)	-951.436	-828.31	-1779.75	5.95532
TCGA-HT-7880-01	TCGA-GBMLGG(N=656)	-1230.29	-634.297	-1864.59	5.07685
TCGA-26-5135-01	TCGA-GBMLGG(N=656)	-260.238	664.14	403.902	5.17156
TCGA-E1-5318-01	TCGA-GBMLGG(N=656)	-981.267	-566.645	-1547.91	6.22322
TCGA-DU-6393-01	TCGA-GBMLGG(N=656)	-1718.56	-1057.03	-2775.59	6.0978
TCGA-41-3915-01	TCGA-GBMLGG(N=656)	160.751	1130.33	1291.08	5.75994
TCGA-DU-5853-01	TCGA-GBMLGG(N=656)	-859.551	576.757	-282.794	5.66793
TCGA-TM-A84J-01	TCGA-GBMLGG(N=656)	-1211.2	-901.355	-2112.55	6.25213
TCGA-FG-5962-01	TCGA-GBMLGG(N=656)	-1309.8	-769.445	-2079.24	5.60522
TCGA-27-1831-01	TCGA-GBMLGG(N=656)	65.6675	1074.28	1139.95	6.27444
TCGA-F6-A8O4-01	TCGA-GBMLGG(N=656)	-1548.98	-943.677	-2492.66	5.18507
TCGA-28-1753-01	TCGA-GBMLGG(N=656)	318.35	1301.03	1619.38	5.4396
TCGA-S9-A7R1-01	TCGA-GBMLGG(N=656)	-1526.84	-1022.52	-2549.36	4.7677
TCGA-12-5295-01	TCGA-GBMLGG(N=656)	-466.482	1110.87	644.392	6.36628
TCGA-TM-A84M-01	TCGA-GBMLGG(N=656)	-1801.9	-1087.66	-2889.56	6.019
TCGA-HT-8107-01	TCGA-GBMLGG(N=656)	-1218.48	-1099.46	-2317.94	5.26868
TCGA-P5-A72W-01	TCGA-GBMLGG(N=656)	-1346.87	-320.018	-1666.88	4.58916
TCGA-FG-A70Y-01	TCGA-GBMLGG(N=656)	-897.786	271.336	-626.45	5.58347
TCGA-TM-A84R-01	TCGA-GBMLGG(N=656)	-1426.31	-1280.79	-2707.09	5.16708
TCGA-HW-A5KM-01	TCGA-GBMLGG(N=656)	-188.997	1888.23	1699.23	5.6744
TCGA-HT-7477-01	TCGA-GBMLGG(N=656)	-1224.16	-447.137	-1671.3	5.57437
TCGA-FG-A87Q-01	TCGA-GBMLGG(N=656)	-205.581	899.283	693.702	5.71147
TCGA-FG-A70Z-01	TCGA-GBMLGG(N=656)	-267.095	446.556	179.461	5.84352
TCGA-FG-A4MU-01	TCGA-GBMLGG(N=656)	-472.305	738.098	265.794	6.03337
TCGA-DB-A4XB-01	TCGA-GBMLGG(N=656)	-1430.39	-474.255	-1904.65	5.64068
TCGA-WY-A85D-01	TCGA-GBMLGG(N=656)	-1205.21	23.3896	-1181.82	4.92746
TCGA-FG-7641-01	TCGA-GBMLGG(N=656)	-1724.65	-1375.6	-3100.24	5.89896
TCGA-DU-5872-01	TCGA-GBMLGG(N=656)	-723.015	339.532	-383.484	5.48319
TCGA-FG-6689-01	TCGA-GBMLGG(N=656)	-1039.71	162.486	-877.22	5.57926
TCGA-DB-5277-01	TCGA-GBMLGG(N=656)	-1278.38	-713.942	-1992.33	4.81503
TCGA-28-5204-01	TCGA-GBMLGG(N=656)	-756.406	401.604	-354.802	5.66675
TCGA-HT-A615-01	TCGA-GBMLGG(N=656)	-1012.31	438.534	-573.775	5.6253
TCGA-DU-7301-01	TCGA-GBMLGG(N=656)	-590.188	421.667	-168.521	6.81734
TCGA-P5-A5EW-01	TCGA-GBMLGG(N=656)	-1042.56	-90.2541	-1132.81	6.3975
TCGA-06-2569-01	TCGA-GBMLGG(N=656)	-261.53	-1106.82	-1368.35	4.1177
TCGA-HT-A5RB-01	TCGA-GBMLGG(N=656)	-1458.01	-1060.09	-2518.1	5.1048
TCGA-E1-A7YN-01	TCGA-GBMLGG(N=656)	176.33	1885.43	2061.76	5.18789
TCGA-27-1830-01	TCGA-GBMLGG(N=656)	-10.5827	844.545	833.962	5.99527
TCGA-QH-A6XC-01	TCGA-GBMLGG(N=656)	-1084.5	-236.242	-1320.74	4.51161
TCGA-06-2559-01	TCGA-GBMLGG(N=656)	-632.267	310.1	-322.167	6.00088
TCGA-S9-A6WN-01	TCGA-GBMLGG(N=656)	-519.619	921.794	402.175	7.30961
TCGA-06-0139-01	TCGA-GBMLGG(N=656)	1050.34	2619.68	3670.01	5.66332
TCGA-DB-A64L-01	TCGA-GBMLGG(N=656)	-1432.65	-225.467	-1658.12	5.13219
TCGA-TM-A84I-01	TCGA-GBMLGG(N=656)	-1371.48	-305.716	-1677.2	5.70843
TCGA-QH-A6CZ-01	TCGA-GBMLGG(N=656)	-1534.74	-1061.58	-2596.32	5.7623
TCGA-WY-A858-01	TCGA-GBMLGG(N=656)	-357.492	923.729	566.237	4.25171
TCGA-VM-A8CB-01	TCGA-GBMLGG(N=656)	-1736.23	-850.294	-2586.52	5.51164
TCGA-27-2526-01	TCGA-GBMLGG(N=656)	-761.245	891.235	129.99	5.76505
TCGA-VM-A8CF-01	TCGA-GBMLGG(N=656)	-646.162	895.457	249.294	4.30673
TCGA-06-5856-01	TCGA-GBMLGG(N=656)	-314.396	542.092	227.696	6.76115
TCGA-HT-7608-01	TCGA-GBMLGG(N=656)	-981.265	-231.173	-1212.44	6.7455
TCGA-CS-4938-01	TCGA-GBMLGG(N=656)	-939.295	-142.958	-1082.25	5.60913
TCGA-QH-A6X5-01	TCGA-GBMLGG(N=656)	-1380.21	-543.101	-1923.32	5.32296
TCGA-DU-8166-01	TCGA-GBMLGG(N=656)	-1080.87	-127.955	-1208.82	6.26062
TCGA-HT-8018-01	TCGA-GBMLGG(N=656)	-105.11	479.53	374.42	5.89483
TCGA-DU-7292-01	TCGA-GBMLGG(N=656)	-1121.37	-791.011	-1912.38	5.80737
TCGA-S9-A6TU-01	TCGA-GBMLGG(N=656)	-867.728	344.727	-523.001	4.37432
TCGA-DB-A75P-01	TCGA-GBMLGG(N=656)	-894.794	-258.791	-1153.58	6.25855
TCGA-06-5418-01	TCGA-GBMLGG(N=656)	-481.915	872.508	390.594	6.25361
TCGA-FG-6691-01	TCGA-GBMLGG(N=656)	-543.047	821.063	278.016	6.04677
TCGA-DU-6399-01	TCGA-GBMLGG(N=656)	-800.631	324.256	-476.375	5.80629
TCGA-S9-A7IQ-01	TCGA-GBMLGG(N=656)	-1566.74	-1454.44	-3021.17	4.61946
TCGA-06-5414-01	TCGA-GBMLGG(N=656)	-474.632	1121.45	646.821	7.07304
TCGA-S9-A6WI-01	TCGA-GBMLGG(N=656)	-1303.15	-1171.95	-2475.1	4.0063
TCGA-DB-A64S-01	TCGA-GBMLGG(N=656)	-565.868	676.546	110.678	5.23187
TCGA-FG-6692-01	TCGA-GBMLGG(N=656)	-909.681	312.207	-597.474	4.89961
TCGA-HW-7489-01	TCGA-GBMLGG(N=656)	-1223.42	-617.908	-1841.32	4.98737
TCGA-06-5417-01	TCGA-GBMLGG(N=656)	-1087.59	-320.244	-1407.83	6.17656
TCGA-HT-A618-01	TCGA-GBMLGG(N=656)	-653.16	1203.06	549.904	6.565
TCGA-26-5134-01	TCGA-GBMLGG(N=656)	-882.496	113.148	-769.347	2.98001
TCGA-QH-A65S-01	TCGA-GBMLGG(N=656)	-1102.97	111.876	-991.097	4.89864
TCGA-DU-7019-01	TCGA-GBMLGG(N=656)	-729.716	17.2003	-712.516	6.4395
TCGA-76-4925-01	TCGA-GBMLGG(N=656)	-1063.5	-363.49	-1426.99	5.41411
TCGA-DU-A7TJ-01	TCGA-GBMLGG(N=656)	-921.541	122.865	-798.676	6.88227
TCGA-TM-A84H-01	TCGA-GBMLGG(N=656)	-1561.87	-686.15	-2248.02	6.21178
TCGA-S9-A7R8-01	TCGA-GBMLGG(N=656)	-1059.89	235.595	-824.296	5.42924
TCGA-S9-A7R4-01	TCGA-GBMLGG(N=656)	-406.04	270.768	-135.272	5.63372
TCGA-S9-A7J3-01	TCGA-GBMLGG(N=656)	-1394.19	-335.699	-1729.89	5.91125
TCGA-TM-A84L-01	TCGA-GBMLGG(N=656)	-801.54	305.657	-495.883	5.44028
TCGA-E1-A7YH-01	TCGA-GBMLGG(N=656)	-1297.55	-100.187	-1397.74	5.6744
TCGA-06-5413-01	TCGA-GBMLGG(N=656)	147.673	1003.28	1150.96	5.76338
TCGA-06-0646-01	TCGA-GBMLGG(N=656)	-213.498	1066.99	853.493	5.92699
TCGA-P5-A5EV-01	TCGA-GBMLGG(N=656)	-1215.98	-128.306	-1344.29	5.59572
TCGA-DU-A7TD-01	TCGA-GBMLGG(N=656)	-563.082	938.818	375.736	5.95492
TCGA-HW-A5KL-01	TCGA-GBMLGG(N=656)	-1193.35	-65.3205	-1258.67	4.72524
TCGA-RY-A83X-01	TCGA-GBMLGG(N=656)	-1565.1	-931.711	-2496.81	5.56928
TCGA-HT-7687-01	TCGA-GBMLGG(N=656)	-1198.22	-335.371	-1533.6	5.99074
TCGA-WY-A85A-01	TCGA-GBMLGG(N=656)	-1423.71	-254.332	-1678.04	4.7944
TCGA-12-3650-01	TCGA-GBMLGG(N=656)	-897.049	312.176	-584.873	5.59219
TCGA-DB-5281-01	TCGA-GBMLGG(N=656)	-932.46	-511.567	-1444.03	6.79325
TCGA-E1-A7YK-01	TCGA-GBMLGG(N=656)	-502.202	1128.75	626.544	5.36315
TCGA-DU-A5TU-01	TCGA-GBMLGG(N=656)	-689.916	833.552	143.636	5.18313
TCGA-DU-A7TA-01	TCGA-GBMLGG(N=656)	-786.362	390.784	-395.578	5.70735
TCGA-CS-5395-01	TCGA-GBMLGG(N=656)	-1023.91	-663.746	-1687.65	6.5195
TCGA-TQ-A7RR-01	TCGA-GBMLGG(N=656)	-1089.01	21.6788	-1067.33	6.04174
TCGA-HT-A5R5-01	TCGA-GBMLGG(N=656)	-665.199	558.105	-107.093	5.50871
TCGA-12-0616-01	TCGA-GBMLGG(N=656)	-708.238	593.541	-114.697	4.83645
TCGA-QH-A65V-01	TCGA-GBMLGG(N=656)	-1309.47	-279.863	-1589.33	5.26488
TCGA-S9-A6WP-01	TCGA-GBMLGG(N=656)	-1198.21	131.138	-1067.07	5.45318
TCGA-28-5215-01	TCGA-GBMLGG(N=656)	129.387	805.277	934.664	6.41331
TCGA-19-2620-01	TCGA-GBMLGG(N=656)	-552.127	294.242	-257.885	6.57549
TCGA-S9-A6U5-01	TCGA-GBMLGG(N=656)	-1227.48	339.967	-887.51	5.67695
TCGA-E1-A7YO-01	TCGA-GBMLGG(N=656)	-1472.47	-1041.79	-2514.25	5.76132
TCGA-QH-A6X8-01	TCGA-GBMLGG(N=656)	-1500.91	-516.014	-2016.92	5.545
TCGA-HT-7610-01	TCGA-GBMLGG(N=656)	-1297.66	-915.822	-2213.48	5.81758
TCGA-HT-7875-01	TCGA-GBMLGG(N=656)	-1545.09	-1153.91	-2698.99	5.4653
TCGA-16-0846-01	TCGA-GBMLGG(N=656)	-421.358	1037.89	616.533	5.18945
TCGA-R8-A6MK-01	TCGA-GBMLGG(N=656)	-1501.09	-524.442	-2025.53	5.98277
TCGA-P5-A5F0-01	TCGA-GBMLGG(N=656)	-1834.34	-1363.81	-3198.15	5.33164
TCGA-R8-A73M-01	TCGA-GBMLGG(N=656)	-1689.17	-904.887	-2594.06	4.90396
TCGA-02-0047-01	TCGA-GBMLGG(N=656)	-134.577	853.385	718.808	6.62587
TCGA-S9-A6TS-01	TCGA-GBMLGG(N=656)	-1149.4	-53.9864	-1203.38	5.57075
TCGA-S9-A6TW-01	TCGA-GBMLGG(N=656)	-1008.44	-386.498	-1394.94	4.68255
TCGA-E1-5303-01	TCGA-GBMLGG(N=656)	-595.53	933.656	338.126	6.14363
TCGA-HT-7606-01	TCGA-GBMLGG(N=656)	-1476.56	-544.385	-2020.95	5.9502
TCGA-DU-6408-01	TCGA-GBMLGG(N=656)	-1142.56	37.3341	-1105.23	5.34159
TCGA-FG-5964-01	TCGA-GBMLGG(N=656)	-1015.32	373.589	-641.727	4.28168
TCGA-DB-A64Q-01	TCGA-GBMLGG(N=656)	-1556.95	-670.301	-2227.26	6.1886
TCGA-S9-A7IZ-01	TCGA-GBMLGG(N=656)	-1041.83	25.4086	-1016.42	6.38821
TCGA-S9-A6WH-01	TCGA-GBMLGG(N=656)	-1615.9	-789.913	-2405.82	4.72351
TCGA-HT-7602-01	TCGA-GBMLGG(N=656)	-981.145	32.9683	-948.177	5.19733
TCGA-19-2624-01	TCGA-GBMLGG(N=656)	-1442.9	-783.591	-2226.49	5.09383
TCGA-DU-A6S8-01	TCGA-GBMLGG(N=656)	-1565.51	-849.198	-2414.71	5.17194
TCGA-HT-7858-01	TCGA-GBMLGG(N=656)	-818.388	746.053	-72.3346	5.52358
TCGA-32-1982-01	TCGA-GBMLGG(N=656)	53.4479	1242.93	1296.38	5.50783
TCGA-S9-A6WD-01	TCGA-GBMLGG(N=656)	-1659.47	-887.425	-2546.9	5.57016
TCGA-27-1835-01	TCGA-GBMLGG(N=656)	-1026.31	-529.841	-1556.15	6.17193
TCGA-HT-7860-01	TCGA-GBMLGG(N=656)	-555.159	620.87	65.7104	7.31379
TCGA-DU-7006-01	TCGA-GBMLGG(N=656)	-402.859	963.051	560.192	7.63368
TCGA-DU-7009-01	TCGA-GBMLGG(N=656)	-1593.08	-1183.81	-2776.89	5.38755
TCGA-06-0747-01	TCGA-GBMLGG(N=656)	-1287.27	-179.548	-1466.82	6.30179
TCGA-DU-7010-01	TCGA-GBMLGG(N=656)	-941.829	-477.094	-1418.92	6.38851
TCGA-QH-A6X3-01	TCGA-GBMLGG(N=656)	-1250.37	-316.426	-1566.8	5.47116
TCGA-DU-8164-01	TCGA-GBMLGG(N=656)	-1586.97	-1150.47	-2737.44	6.22302
TCGA-DU-7018-01	TCGA-GBMLGG(N=656)	-1535.68	-1145.86	-2681.54	5.50998
TCGA-RY-A843-01	TCGA-GBMLGG(N=656)	-1309.55	-412.17	-1721.72	5.9745
TCGA-DU-7014-01	TCGA-GBMLGG(N=656)	-1000.22	-119.302	-1119.52	4.80114
TCGA-HT-7693-01	TCGA-GBMLGG(N=656)	-976.944	551.284	-425.66	6.31383
TCGA-FG-A6J3-01	TCGA-GBMLGG(N=656)	-291.69	1121.75	830.057	4.28983
TCGA-28-5220-01	TCGA-GBMLGG(N=656)	-633.592	677.443	43.8511	5.7049
TCGA-HT-8106-01	TCGA-GBMLGG(N=656)	236.527	2620.48	2857.01	6.7451
TCGA-HT-7472-01	TCGA-GBMLGG(N=656)	-729.137	460.973	-268.164	6.20635
TCGA-14-0817-01	TCGA-GBMLGG(N=656)	-33.1763	1487.08	1453.9	4.84745
TCGA-HT-7855-01	TCGA-GBMLGG(N=656)	-1309.42	-312.589	-1622	6.05504
TCGA-06-2570-01	TCGA-GBMLGG(N=656)	-559.639	839.928	280.289	5.60169
TCGA-DB-A4XG-01	TCGA-GBMLGG(N=656)	-1817	-1387.25	-3204.26	6.14748
TCGA-HT-A5RC-01	TCGA-GBMLGG(N=656)	-819.691	190.705	-628.986	7.31359
TCGA-VM-A8C8-01	TCGA-GBMLGG(N=656)	-1065.27	6.62022	-1058.65	5.62089
TCGA-HT-7681-01	TCGA-GBMLGG(N=656)	-1126.9	-310.962	-1437.86	5.36598
TCGA-41-4097-01	TCGA-GBMLGG(N=656)	231.253	956.391	1187.64	7.28149
TCGA-DU-A6S2-01	TCGA-GBMLGG(N=656)	-1581.22	-1001.18	-2582.4	4.94951
TCGA-DU-7309-01	TCGA-GBMLGG(N=656)	-960.021	-441.209	-1401.23	5.5777
TCGA-DB-A4XH-01	TCGA-GBMLGG(N=656)	-1445.01	-1139.92	-2584.93	4.6375
TCGA-HT-7485-01	TCGA-GBMLGG(N=656)	-1056.13	-159.713	-1215.84	6.3324
TCGA-VW-A7QS-01	TCGA-GBMLGG(N=656)	-1517.67	-863.606	-2381.27	5.50206
TCGA-06-0211-01	TCGA-GBMLGG(N=656)	-449.365	652.269	202.903	6.28271
TCGA-VV-A86M-01	TCGA-GBMLGG(N=656)	-1149.33	254.717	-894.609	5.20122
TCGA-E1-A7YV-01	TCGA-GBMLGG(N=656)	-1591.01	-970.127	-2561.14	6.16513
TCGA-HT-7468-01	TCGA-GBMLGG(N=656)	-1365.71	-577.194	-1942.9	6.41163
TCGA-02-2483-01	TCGA-GBMLGG(N=656)	-533.435	543.15	9.7151	4.71697
TCGA-HT-7677-01	TCGA-GBMLGG(N=656)	-1372.07	-718.251	-2090.32	5.90328
TCGA-76-4931-01	TCGA-GBMLGG(N=656)	-1221.54	-208.974	-1430.51	5.70902
TCGA-DU-A5TY-01	TCGA-GBMLGG(N=656)	-229.013	1272.43	1043.42	5.13054
TCGA-HT-8109-01	TCGA-GBMLGG(N=656)	-1145.31	-513.667	-1658.98	5.70068
TCGA-06-0156-01	TCGA-GBMLGG(N=656)	-263.332	1043.85	780.522	5.94408
TCGA-HT-7479-01	TCGA-GBMLGG(N=656)	-590.844	350.088	-240.756	5.46627
TCGA-DB-5275-01	TCGA-GBMLGG(N=656)	-1375.66	-326.347	-1702.01	5.4396
TCGA-TM-A7C4-01	TCGA-GBMLGG(N=656)	-1474.36	-1080.94	-2555.3	4.97952
TCGA-27-2523-01	TCGA-GBMLGG(N=656)	-1111.83	-60.5532	-1172.39	5.64039
TCGA-27-1837-01	TCGA-GBMLGG(N=656)	-703.1	555.809	-147.292	5.87133
TCGA-DH-A7UU-01	TCGA-GBMLGG(N=656)	-1320.7	-425.795	-1746.49	5.23304
TCGA-06-0744-01	TCGA-GBMLGG(N=656)	-830.435	131.692	-698.743	3.71154
TCGA-HT-A4DV-01	TCGA-GBMLGG(N=656)	-1255.47	-345.071	-1600.54	4.86937
TCGA-FG-8186-01	TCGA-GBMLGG(N=656)	-926.637	372.51	-554.127	5.68009
TCGA-FG-A4MT-01	TCGA-GBMLGG(N=656)	-1368.41	-442.746	-1811.16	4.80269
TCGA-E1-5305-01	TCGA-GBMLGG(N=656)	-1042.69	-206.657	-1249.35	6.34326
TCGA-CS-5393-01	TCGA-GBMLGG(N=656)	-1011.61	295.109	-716.499	5.19927
TCGA-DU-6395-01	TCGA-GBMLGG(N=656)	-1091.12	-75.0844	-1166.2	4.63577
TCGA-DB-A64X-01	TCGA-GBMLGG(N=656)	-1312.5	-463.886	-1776.39	4.7729
TCGA-S9-A7IS-01	TCGA-GBMLGG(N=656)	-1523.29	-466.381	-1989.68	5.82043
TCGA-HT-7856-01	TCGA-GBMLGG(N=656)	-1297.47	-1045.15	-2342.62	5.26868
TCGA-06-0750-01	TCGA-GBMLGG(N=656)	126.226	931.086	1057.31	4.96626
TCGA-32-5222-01	TCGA-GBMLGG(N=656)	-350.086	1112.71	762.622	5.56076
TCGA-QH-A6XA-01	TCGA-GBMLGG(N=656)	-1127.19	-231.029	-1358.21	5.02195
TCGA-P5-A77W-01	TCGA-GBMLGG(N=656)	-1657.27	-1002.41	-2659.68	4.9174
TCGA-27-2519-01	TCGA-GBMLGG(N=656)	-52.1632	1286.31	1234.14	5.45416
TCGA-CS-4942-01	TCGA-GBMLGG(N=656)	-755.341	921.649	166.309	6.02855
TCGA-CS-6186-01	TCGA-GBMLGG(N=656)	-1189.78	-292.458	-1482.23	4.68764
TCGA-DU-7008-01	TCGA-GBMLGG(N=656)	-1549.17	-810.135	-2359.31	5.51321
TCGA-HT-7688-01	TCGA-GBMLGG(N=656)	-1446.37	-1063.12	-2509.49	4.95977
TCGA-DU-A7T8-01	TCGA-GBMLGG(N=656)	-700.473	304.512	-395.961	4.7944
TCGA-DU-A6S3-01	TCGA-GBMLGG(N=656)	-1649.51	-1185.85	-2835.36	3.90973
TCGA-DB-A64U-01	TCGA-GBMLGG(N=656)	-1389.29	-690.127	-2079.41	5.63892
TCGA-HT-A61C-01	TCGA-GBMLGG(N=656)	-804.589	323.642	-480.947	4.83239
TCGA-12-0821-01	TCGA-GBMLGG(N=656)	-723.489	-158.153	-881.642	5.59963
TCGA-TQ-A7RF-01	TCGA-GBMLGG(N=656)	-1366.24	-220.283	-1586.53	5.79755
TCGA-19-2619-01	TCGA-GBMLGG(N=656)	-712.506	-109.617	-822.123	6.30356
TCGA-F6-A8O3-01	TCGA-GBMLGG(N=656)	-1801.32	-1205.13	-3006.45	5.822
TCGA-R8-A6ML-01	TCGA-GBMLGG(N=656)	-1712.76	-864.72	-2577.48	5.67724
TCGA-DU-A5TT-01	TCGA-GBMLGG(N=656)	-798.412	-71.96	-870.372	4.72139
TCGA-QH-A870-01	TCGA-GBMLGG(N=656)	-1446.85	-591.924	-2038.78	6.21059
TCGA-DB-A75O-01	TCGA-GBMLGG(N=656)	-1017.64	574.576	-443.063	4.78553
TCGA-HT-8111-01	TCGA-GBMLGG(N=656)	-940.299	431.411	-508.888	5.50049
TCGA-S9-A7QZ-01	TCGA-GBMLGG(N=656)	-1696.49	-1232.11	-2928.61	5.24794
TCGA-12-0619-01	TCGA-GBMLGG(N=656)	-271.255	1180.22	908.97	6.09504
TCGA-DB-5273-01	TCGA-GBMLGG(N=656)	-515.425	516.955	1.53016	5.48925
TCGA-HT-7470-01	TCGA-GBMLGG(N=656)	-1108.96	-534.137	-1643.1	6
TCGA-FG-A4MY-01	TCGA-GBMLGG(N=656)	-1239	-316.053	-1555.05	5.28914
TCGA-HT-8108-01	TCGA-GBMLGG(N=656)	-1024.18	558.792	-465.386	4.84446
TCGA-DB-A4XE-01	TCGA-GBMLGG(N=656)	-1403.8	-474.239	-1878.04	5.30376
TCGA-HT-A4DS-01	TCGA-GBMLGG(N=656)	-908.709	757.387	-151.322	4.56683
TCGA-DU-8158-01	TCGA-GBMLGG(N=656)	-334.378	834.583	500.205	6.38505
TCGA-HT-7474-01	TCGA-GBMLGG(N=656)	-1254.77	-744.967	-1999.74	5.26381
TCGA-DH-5143-01	TCGA-GBMLGG(N=656)	-926.578	-34.0869	-960.665	5.28056
TCGA-TQ-A7RJ-01	TCGA-GBMLGG(N=656)	-1128.96	93.8758	-1035.08	5.85099
TCGA-S9-A7QY-01	TCGA-GBMLGG(N=656)	-1586.98	-849.04	-2436.02	4.72024
TCGA-DB-A4XA-01	TCGA-GBMLGG(N=656)	-1039.29	-75.2535	-1114.54	4.82429
TCGA-28-5213-01	TCGA-GBMLGG(N=656)	563.231	1877.76	2440.99	5.93948
TCGA-P5-A731-01	TCGA-GBMLGG(N=656)	-758.774	-169.712	-928.486	5.21338
TCGA-E1-A7YE-01	TCGA-GBMLGG(N=656)	-388.572	966.992	578.419	6.38337
TCGA-FG-A710-01	TCGA-GBMLGG(N=656)	-884.192	609.466	-274.726	5.18186
TCGA-HT-8010-01	TCGA-GBMLGG(N=656)	-1040.49	-481.486	-1521.97	5.22993
TCGA-DU-7299-01	TCGA-GBMLGG(N=656)	-1195.78	-12.4839	-1208.26	6.23378
TCGA-DB-5270-01	TCGA-GBMLGG(N=656)	-616.831	-75.1637	-691.995	4.91218
TCGA-14-0789-01	TCGA-GBMLGG(N=656)	-71.1731	1450.07	1378.9	6.74421
TCGA-KT-A74X-01	TCGA-GBMLGG(N=656)	-1532.62	-374.583	-1907.2	5.1946
TCGA-DB-A75L-01	TCGA-GBMLGG(N=656)	-1174.57	-190.535	-1365.1	5.60796
TCGA-HT-A616-01	TCGA-GBMLGG(N=656)	-1238.47	-808.769	-2047.24	5.14891
TCGA-HT-A74K-01	TCGA-GBMLGG(N=656)	-733.288	20.1564	-713.132	3.82989
TCGA-WY-A85C-01	TCGA-GBMLGG(N=656)	-1267.89	-195.398	-1463.28	4.84851
TCGA-FG-8188-01	TCGA-GBMLGG(N=656)	-970.744	-111.79	-1082.53	5.51732
TCGA-DU-A6S7-01	TCGA-GBMLGG(N=656)	-1129.86	161.837	-968.025	4.46928
TCGA-DU-7294-01	TCGA-GBMLGG(N=656)	-1396.94	-796.574	-2193.51	5.80835
TCGA-DB-5274-01	TCGA-GBMLGG(N=656)	-755.019	322.017	-433.002	4.12685
TCGA-28-5209-01	TCGA-GBMLGG(N=656)	-799.238	-95.0523	-894.29	6.47796
TCGA-HT-7604-01	TCGA-GBMLGG(N=656)	-1228.22	-542.874	-1771.09	6.16049
TCGA-TM-A84F-01	TCGA-GBMLGG(N=656)	-532.755	1320.74	787.99	5.29976
TCGA-DB-A64O-01	TCGA-GBMLGG(N=656)	-804.812	-142.895	-947.707	6.2472
TCGA-HT-7884-01	TCGA-GBMLGG(N=656)	-1407.09	-839.33	-2246.42	5.94509
TCGA-S9-A6WE-01	TCGA-GBMLGG(N=656)	-1367.24	-544.927	-1912.17	5.53414
TCGA-QH-A6CY-01	TCGA-GBMLGG(N=656)	-1433.7	-768.8	-2202.5	5.45084
TCGA-S9-A6WM-01	TCGA-GBMLGG(N=656)	-784.472	-315.73	-1100.2	6.45532
TCGA-28-5218-01	TCGA-GBMLGG(N=656)	991.003	1620.87	2611.87	5.02283
TCGA-HT-A5RA-01	TCGA-GBMLGG(N=656)	-656.53	207.664	-448.866	7.06123
TCGA-QH-A6CV-01	TCGA-GBMLGG(N=656)	-834.166	508.253	-325.913	5.26527
TCGA-VM-A8CE-01	TCGA-GBMLGG(N=656)	-1209.34	-556.639	-1765.98	5.3572
TCGA-DU-5852-01	TCGA-GBMLGG(N=656)	-505.817	443.741	-62.0754	6.36628
TCGA-P5-A72U-01	TCGA-GBMLGG(N=656)	79.7528	702.635	782.388	5.51096
TCGA-28-2514-01	TCGA-GBMLGG(N=656)	-835.413	-6.74237	-842.156	6.25174
TCGA-06-5859-01	TCGA-GBMLGG(N=656)	-410.198	912.817	502.618	6.50051
TCGA-DB-A75K-01	TCGA-GBMLGG(N=656)	-963.684	210.852	-752.833	5.05444
TCGA-DU-6410-01	TCGA-GBMLGG(N=656)	-1753.08	-1501.42	-3254.5	4.98417
TCGA-28-2509-01	TCGA-GBMLGG(N=656)	-787.258	566.341	-220.917	6.28115
TCGA-QH-A65Z-01	TCGA-GBMLGG(N=656)	-1589.69	-753.078	-2342.76	5.64186
TCGA-14-1825-01	TCGA-GBMLGG(N=656)	-1125.18	-216.375	-1341.55	5.64186
TCGA-S9-A7IY-01	TCGA-GBMLGG(N=656)	-1071.59	350.149	-721.44	5.85128
TCGA-P5-A781-01	TCGA-GBMLGG(N=656)	-1316.9	-663.789	-1980.69	5.11102
TCGA-TM-A84G-01	TCGA-GBMLGG(N=656)	-1789.08	-1251	-3040.08	6.04066
TCGA-HW-A5KK-01	TCGA-GBMLGG(N=656)	-447.676	987.031	539.355	5.65244
TCGA-E1-5311-01	TCGA-GBMLGG(N=656)	-1503.87	-1049.62	-2553.49	5.8792
TCGA-FG-7634-01	TCGA-GBMLGG(N=656)	-365.785	477.724	111.938	6.47944
TCGA-DU-5855-01	TCGA-GBMLGG(N=656)	-896.93	458.894	-438.036	6.74094
TCGA-DU-6396-01	TCGA-GBMLGG(N=656)	-313.015	1506.99	1193.98	6.89199
TCGA-19-4065-01	TCGA-GBMLGG(N=656)	60.6562	1472.99	1533.65	5.63745
TCGA-FG-7643-01	TCGA-GBMLGG(N=656)	-987.775	-621.799	-1609.57	6.69379
TCGA-TM-A84C-01	TCGA-GBMLGG(N=656)	-698.826	316.769	-382.057	7.30733
TCGA-02-2485-01	TCGA-GBMLGG(N=656)	-810.744	-52.9236	-863.667	5.29274
TCGA-WY-A85E-01	TCGA-GBMLGG(N=656)	-1644.01	-833.903	-2477.91	5.28729
TCGA-12-1597-01	TCGA-GBMLGG(N=656)	-715.909	321.134	-394.775	4.95
TCGA-28-1747-01	TCGA-GBMLGG(N=656)	-663.905	1043.04	379.132	5.00626
TCGA-28-2499-01	TCGA-GBMLGG(N=656)	-747.9	417.622	-330.278	5.17749
TCGA-DU-7298-01	TCGA-GBMLGG(N=656)	-1194.21	-125.92	-1320.13	5.84372
TCGA-TM-A84T-01	TCGA-GBMLGG(N=656)	-1183.53	-125.023	-1308.56	4.63635
TCGA-FG-7637-01	TCGA-GBMLGG(N=656)	-1234.21	-724.859	-1959.07	6.23802
TCGA-HT-A5R9-01	TCGA-GBMLGG(N=656)	-1420.77	-910.689	-2331.46	4.39365
TCGA-HT-A614-01	TCGA-GBMLGG(N=656)	-1279.1	-283.93	-1563.03	5.27316
TCGA-06-0649-01	TCGA-GBMLGG(N=656)	199.935	1279.77	1479.71	7.05111
TCGA-QH-A65R-01	TCGA-GBMLGG(N=656)	-1428.28	-705.192	-2133.47	4.24868
TCGA-FG-A60J-01	TCGA-GBMLGG(N=656)	-1023.82	-47.2115	-1071.04	5.65852
TCGA-FG-8189-01	TCGA-GBMLGG(N=656)	-1503.46	-1492.02	-2995.48	4.64096
TCGA-P5-A5EY-01	TCGA-GBMLGG(N=656)	-994.708	-329.876	-1324.58	6.18288
TCGA-06-2564-01	TCGA-GBMLGG(N=656)	-437.074	741.651	304.576	6.79276
TCGA-06-5408-01	TCGA-GBMLGG(N=656)	-723.32	159.241	-564.08	5.6896
TCGA-27-1832-01	TCGA-GBMLGG(N=656)	-1.85475	1299.29	1297.44	4.80172
TCGA-14-1829-01	TCGA-GBMLGG(N=656)	135.828	1104.08	1239.91	6.24434
TCGA-32-2615-01	TCGA-GBMLGG(N=656)	-228.549	886.981	658.432	5.73119
TCGA-06-0158-01	TCGA-GBMLGG(N=656)	-549.542	758.486	208.945	6.06154
TCGA-HT-7882-01	TCGA-GBMLGG(N=656)	1478.71	1959	3437.71	6.46046
TCGA-06-2558-01	TCGA-GBMLGG(N=656)	-341.553	429.051	87.4985	5.89552
TCGA-HT-8011-01	TCGA-GBMLGG(N=656)	-1338.48	-481.063	-1819.55	5.32296
TCGA-DU-6394-01	TCGA-GBMLGG(N=656)	-1410.88	-517.991	-1928.87	7.76315
TCGA-28-5216-01	TCGA-GBMLGG(N=656)	-334.154	447.057	112.904	5.86937
TCGA-WY-A859-01	TCGA-GBMLGG(N=656)	-1590.42	-1203.8	-2794.22	4.4396
TCGA-WY-A85B-01	TCGA-GBMLGG(N=656)	-921.244	501.211	-420.033	4.92078
TCGA-S9-A6UB-01	TCGA-GBMLGG(N=656)	-1812.4	-1159.07	-2971.46	5.67891
TCGA-28-5207-01	TCGA-GBMLGG(N=656)	-204.198	348.236	144.038	5.14852
TCGA-S9-A6U6-01	TCGA-GBMLGG(N=656)	-1278.74	-368.812	-1647.55	5.18702
TCGA-DU-8168-01	TCGA-GBMLGG(N=656)	-1778.3	-1053.18	-2831.48	6.46451
TCGA-41-2572-01	TCGA-GBMLGG(N=656)	-526.609	532.073	5.46344	4.96529
TCGA-06-0130-01	TCGA-GBMLGG(N=656)	1010.18	2399.14	3409.33	6.16473
TCGA-DU-7290-01	TCGA-GBMLGG(N=656)	-276.806	1154.09	877.281	5.86494
TCGA-06-5416-01	TCGA-GBMLGG(N=656)	-1301.26	-571.774	-1873.04	4.03567
TCGA-06-0168-01	TCGA-GBMLGG(N=656)	119.926	1169.12	1289.05	4.81349
TCGA-DU-6407-01	TCGA-GBMLGG(N=656)	-1152.91	-330.014	-1482.93	5.56654
TCGA-02-0055-01	TCGA-GBMLGG(N=656)	1002	1539.48	2541.47	5.75278
TCGA-HT-7601-01	TCGA-GBMLGG(N=656)	-182.571	1316.33	1133.76	6.07149
TCGA-DU-6403-01	TCGA-GBMLGG(N=656)	-997.706	380.433	-617.273	5.74473
TCGA-06-5415-01	TCGA-GBMLGG(N=656)	-838.396	-78.3258	-916.722	5.97204
TCGA-DB-A64R-01	TCGA-GBMLGG(N=656)	-1565.28	-1086.84	-2652.12	5.72079
TCGA-E1-A7YQ-01	TCGA-GBMLGG(N=656)	-45.5485	1318.03	1272.48	6.06351
TCGA-DU-6405-01	TCGA-GBMLGG(N=656)	-1170.47	-13.7337	-1184.21	6.44672
TCGA-HW-7487-01	TCGA-GBMLGG(N=656)	-1548.11	-1003.09	-2551.2	5.4741
TCGA-S9-A7R2-01	TCGA-GBMLGG(N=656)	-508.52	881.624	373.104	4.60171
TCGA-S9-A7J1-01	TCGA-GBMLGG(N=656)	-1244.83	-464.556	-1709.38	6.41114
TCGA-P5-A72X-01	TCGA-GBMLGG(N=656)	-928.357	-380.897	-1309.25	4.90686
TCGA-E1-A7YJ-01	TCGA-GBMLGG(N=656)	-979.422	612.041	-367.381	6.16493
TCGA-06-5411-01	TCGA-GBMLGG(N=656)	-449.117	438.866	-10.2515	5.09131
TCGA-26-5139-01	TCGA-GBMLGG(N=656)	-479.165	529.024	49.8588	6.23033
TCGA-HT-7690-01	TCGA-GBMLGG(N=656)	-471.666	707.849	236.183	5.80894
TCGA-HT-8105-01	TCGA-GBMLGG(N=656)	-1392.45	-509.927	-1902.37	5.40561
TCGA-76-4928-01	TCGA-GBMLGG(N=656)	-316.037	889.665	573.628	6.47836
TCGA-06-0644-01	TCGA-GBMLGG(N=656)	494.823	1169.31	1664.13	6.85718
TCGA-E1-A7YY-01	TCGA-GBMLGG(N=656)	-1212	-866.596	-2078.6	5.16426
TCGA-HT-A619-01	TCGA-GBMLGG(N=656)	-1689.58	-1066.83	-2756.4	5.37222
TCGA-DU-6400-01	TCGA-GBMLGG(N=656)	-1562.72	-721.859	-2284.58	5.51066
TCGA-P5-A737-01	TCGA-GBMLGG(N=656)	-1461.34	-565.504	-2026.85	4.55525
TCGA-14-0871-01	TCGA-GBMLGG(N=656)	-745.632	-985.117	-1730.75	4.03295
TCGA-RY-A83Y-01	TCGA-GBMLGG(N=656)	-1351.12	-67.161	-1418.28	5.03078
TCGA-HT-8564-01	TCGA-GBMLGG(N=656)	-936.354	-199.297	-1135.65	5.58827
TCGA-HT-7686-01	TCGA-GBMLGG(N=656)	-525.298	1187.05	661.747	5.97687
TCGA-E1-A7YM-01	TCGA-GBMLGG(N=656)	-1296.54	-372.988	-1669.53	5.51477
TCGA-DH-A66F-01	TCGA-GBMLGG(N=656)	-1465.62	-667.492	-2133.11	6.0911
TCGA-S9-A6UA-01	TCGA-GBMLGG(N=656)	127.15	1474.81	1601.96	6.76234
TCGA-32-2632-01	TCGA-GBMLGG(N=656)	-104.665	1316.75	1212.08	5.31692
TCGA-FG-A87N-01	TCGA-GBMLGG(N=656)	-1467.06	-476.896	-1943.96	6.58905
TCGA-VV-A829-01	TCGA-GBMLGG(N=656)	-1180.08	-22.9441	-1203.03	6.49744
TCGA-DH-A66B-01	TCGA-GBMLGG(N=656)	-816.879	776.141	-40.738	5.95374
TCGA-HT-A5R7-01	TCGA-GBMLGG(N=656)	-1293.75	-630.8	-1924.55	4.90541
TCGA-CS-5394-01	TCGA-GBMLGG(N=656)	-1708.89	-1179.86	-2888.75	6.5193
TCGA-DH-A66D-01	TCGA-GBMLGG(N=656)	-972.653	352.776	-619.877	5.58289
TCGA-HT-7877-01	TCGA-GBMLGG(N=656)	-1418.47	-840.054	-2258.52	5.59572
TCGA-06-0882-01	TCGA-GBMLGG(N=656)	-168.786	1184.61	1015.83	5.81248
TCGA-DU-6542-01	TCGA-GBMLGG(N=656)	-850.541	428.305	-422.236	6.00561
TCGA-QH-A6CS-01	TCGA-GBMLGG(N=656)	-718.992	78.9889	-640.003	6.85986
TCGA-E1-A7YU-01	TCGA-GBMLGG(N=656)	-1313.96	-402.578	-1716.53	5.06996
TCGA-W9-A837-01	TCGA-GBMLGG(N=656)	-1567.48	-1041.27	-2608.75	5.47898
TCGA-IK-7675-01	TCGA-GBMLGG(N=656)	-1348.28	-832.608	-2180.89	6.10667
TCGA-DU-7306-01	TCGA-GBMLGG(N=656)	-897.647	-50.0824	-947.729	6.35284
TCGA-QH-A6X9-01	TCGA-GBMLGG(N=656)	-1397.38	-655.54	-2052.92	5.51976
TCGA-S9-A6U0-01	TCGA-GBMLGG(N=656)	-1.17732	1105.77	1104.59	5.71785
TCGA-HT-7611-01	TCGA-GBMLGG(N=656)	-860.686	118.195	-742.491	6.1669
TCGA-S9-A6TY-01	TCGA-GBMLGG(N=656)	-1834.08	-1363.8	-3197.88	5.18313
TCGA-DU-A7TB-01	TCGA-GBMLGG(N=656)	-1338.93	-747.107	-2086.04	4.94671
TCGA-19-2625-01	TCGA-GBMLGG(N=656)	-772.043	192.018	-580.024	4.55333
TCGA-IK-8125-01	TCGA-GBMLGG(N=656)	-1279.44	-595.998	-1875.44	5.70961
TCGA-WH-A86K-01	TCGA-GBMLGG(N=656)	-1155.45	-175.924	-1331.37	4.49249
TCGA-DH-5141-01	TCGA-GBMLGG(N=656)	-1155.09	-387.38	-1542.47	5.03698
TCGA-FG-A60L-01	TCGA-GBMLGG(N=656)	-788.69	535.794	-252.895	4.47253
TCGA-DB-5280-01	TCGA-GBMLGG(N=656)	-1075.34	-507.732	-1583.07	6.0976
TCGA-S9-A7IX-01	TCGA-GBMLGG(N=656)	-533.233	450.996	-82.2367	6.76085
TCGA-32-1980-01	TCGA-GBMLGG(N=656)	130.427	1248.81	1379.24	5.83212
TCGA-FG-5965-01	TCGA-GBMLGG(N=656)	-997.47	188.921	-808.549	6.0314
TCGA-P5-A5F6-01	TCGA-GBMLGG(N=656)	-805.306	-383.908	-1189.21	2.17954
TCGA-27-1834-01	TCGA-GBMLGG(N=656)	-392.526	1033.67	641.144	5.76662
TCGA-DU-7007-01	TCGA-GBMLGG(N=656)	-191.444	626.393	434.95	6.33911
TCGA-HW-7490-01	TCGA-GBMLGG(N=656)	-942.177	76.3245	-865.853	5.55518
TCGA-CS-6188-01	TCGA-GBMLGG(N=656)	-677.041	358.506	-318.535	7.19785
TCGA-CS-6668-01	TCGA-GBMLGG(N=656)	-1839	-1125.05	-2964.05	6.46827
TCGA-DU-8165-01	TCGA-GBMLGG(N=656)	-229.43	647.377	417.947	6.63577
TCGA-HT-7692-01	TCGA-GBMLGG(N=656)	-1404.14	-440.745	-1844.89	4.15137
TCGA-TQ-A7RM-01	TCGA-GBMLGG(N=656)	-1592.85	-1234.34	-2827.19	5.83949
TCGA-DU-8161-01	TCGA-GBMLGG(N=656)	-266.043	1021.4	755.354	7.54414
TCGA-P5-A736-01	TCGA-GBMLGG(N=656)	-473.57	886.725	413.154	4.99589
TCGA-DU-6401-01	TCGA-GBMLGG(N=656)	-728.371	-53.6847	-782.056	5.58974
TCGA-HT-A74H-01	TCGA-GBMLGG(N=656)	-413.476	377.145	-36.3301	4.08493
TCGA-41-2571-01	TCGA-GBMLGG(N=656)	-1036.47	-13.6821	-1050.15	3.35195
TCGA-TQ-A7RV-01	TCGA-GBMLGG(N=656)	-1466.48	-637.086	-2103.57	4.81407
TCGA-14-0781-01	TCGA-GBMLGG(N=656)	230.423	1092.89	1323.31	7.24563
TCGA-HT-7483-01	TCGA-GBMLGG(N=656)	-944.407	-556.912	-1501.32	5.79598
TCGA-HT-7620-01	TCGA-GBMLGG(N=656)	-1322.83	-278.146	-1600.97	5.33057
TCGA-HT-7480-01	TCGA-GBMLGG(N=656)	-1491.54	-992.283	-2483.82	5.88706
TCGA-06-0157-01	TCGA-GBMLGG(N=656)	-278.704	588.158	309.454	5.36949
TCGA-S9-A7J0-01	TCGA-GBMLGG(N=656)	-1746.84	-772.212	-2519.05	5.9141
TCGA-12-3653-01	TCGA-GBMLGG(N=656)	-889.464	578.161	-311.304	5.47439
TCGA-TM-A84Q-01	TCGA-GBMLGG(N=656)	-860.347	470.571	-389.776	5.69882
TCGA-76-4926-01	TCGA-GBMLGG(N=656)	-875.222	46.6697	-828.553	5.71176
TCGA-26-5133-01	TCGA-GBMLGG(N=656)	-1007.27	-444.27	-1451.54	6.203
TCGA-06-2562-01	TCGA-GBMLGG(N=656)	-205	713.464	508.464	6.7883
TCGA-RY-A847-01	TCGA-GBMLGG(N=656)	-975.291	107.004	-868.287	4.5229
TCGA-TQ-A7RQ-01	TCGA-GBMLGG(N=656)	-1765.76	-1393.08	-3158.84	5.56859
TCGA-TQ-A7RW-01	TCGA-GBMLGG(N=656)	-781.513	677.381	-104.132	5.82073
TCGA-FG-8191-01	TCGA-GBMLGG(N=656)	-852.589	242.45	-610.14	5.6893
TCGA-E1-A7YW-01	TCGA-GBMLGG(N=656)	-1240.34	-101.763	-1342.1	5.65274
TCGA-DB-5278-01	TCGA-GBMLGG(N=656)	-1132.45	-659.891	-1792.34	5.41518
TCGA-E1-A7YS-01	TCGA-GBMLGG(N=656)	-1895.99	-1039.9	-2935.89	6.55382
TCGA-HT-7695-01	TCGA-GBMLGG(N=656)	-1377.8	-1015.32	-2393.12	5.83065
TCGA-DU-7012-01	TCGA-GBMLGG(N=656)	383.216	1621.77	2004.99	6.04923
TCGA-HT-7879-01	TCGA-GBMLGG(N=656)	-971.597	-92.6455	-1064.24	5.39301
TCGA-DU-A7TC-01	TCGA-GBMLGG(N=656)	-1471.97	-789.286	-2261.25	3.77298
TCGA-27-2521-01	TCGA-GBMLGG(N=656)	-1051.36	-403.154	-1454.52	4.78919
TCGA-HT-7680-01	TCGA-GBMLGG(N=656)	-472.291	574.671	102.38	6.06696
TCGA-DB-A4X9-01	TCGA-GBMLGG(N=656)	-1467.33	-458.306	-1925.63	5.87949
TCGA-TQ-A7RI-01	TCGA-GBMLGG(N=656)	-1424.33	-377.729	-1802.05	6.06676
TCGA-TM-A7CA-01	TCGA-GBMLGG(N=656)	-1530.43	-706.265	-2236.69	5.15056
TCGA-QH-A86X-01	TCGA-GBMLGG(N=656)	-1524.84	-697.896	-2222.74	5.71559
TCGA-DU-A76R-01	TCGA-GBMLGG(N=656)	-1085.82	-685.078	-1770.9	6.1882
TCGA-DH-5144-01	TCGA-GBMLGG(N=656)	-1544.02	-704.198	-2248.22	4.81609
TCGA-41-5651-01	TCGA-GBMLGG(N=656)	-1130.99	-622.417	-1753.41	4.95048
TCGA-E1-A7Z2-01	TCGA-GBMLGG(N=656)	-1353.6	-905.865	-2259.46	6.33398
TCGA-DU-A5TP-01	TCGA-GBMLGG(N=656)	-731.531	1256.51	524.983	5.74228
TCGA-06-0210-01	TCGA-GBMLGG(N=656)	-382.138	1213.41	831.273	6.6324
TCGA-FG-8187-01	TCGA-GBMLGG(N=656)	-1127.77	-348.126	-1475.89	5.20472
TCGA-E1-5304-01	TCGA-GBMLGG(N=656)	-1912.77	-1280.68	-3193.45	5.81277
TCGA-CS-4943-01	TCGA-GBMLGG(N=656)	-1106.14	-162.515	-1268.65	4.81301
TCGA-19-5960-01	TCGA-GBMLGG(N=656)	-1422.61	-820.109	-2242.72	5.7098
TCGA-06-0686-01	TCGA-GBMLGG(N=656)	-677.757	236.385	-441.372	4.72139
TCGA-DH-5140-01	TCGA-GBMLGG(N=656)	-1082.71	-605.353	-1688.06	6.37379
TCGA-TM-A7CF-01	TCGA-GBMLGG(N=656)	-1579.09	-1028.07	-2607.16	4.28983
TCGA-DH-A7US-01	TCGA-GBMLGG(N=656)	-1441.46	-544.793	-1986.25	4.91837
TCGA-HT-A61B-01	TCGA-GBMLGG(N=656)	-556.02	1209.09	653.073	4.61476
TCGA-E1-A7Z6-01	TCGA-GBMLGG(N=656)	-1144.79	-245.903	-1390.7	6.68002
TCGA-HT-7857-01	TCGA-GBMLGG(N=656)	685.529	2128.89	2814.42	6.53977
TCGA-E1-5319-01	TCGA-GBMLGG(N=656)	-1058.56	-270.868	-1329.43	6.31047
TCGA-DU-A5TS-01	TCGA-GBMLGG(N=656)	-1222.27	-172.284	-1394.56	3.91366
TCGA-DU-6392-01	TCGA-GBMLGG(N=656)	-559.322	214.983	-344.338	5.2566
TCGA-QH-A6CU-01	TCGA-GBMLGG(N=656)	-909.914	95.6301	-814.284	4.75489
TCGA-DU-6404-01	TCGA-GBMLGG(N=656)	-919.542	-361.05	-1280.59	4.39098
TCGA-VW-A8FI-01	TCGA-GBMLGG(N=656)	-1029.95	323.25	-706.696	4.55706
TCGA-HT-A74L-01	TCGA-GBMLGG(N=656)	-1298.28	-204.732	-1503.02	5.82397
TCGA-P5-A5EZ-01	TCGA-GBMLGG(N=656)	-942.707	238.773	-703.933	4.34198
TCGA-S9-A89Z-01	TCGA-GBMLGG(N=656)	-577.355	758.267	180.912	6.04815
TCGA-S9-A6TZ-01	TCGA-GBMLGG(N=656)	-922.66	25.2724	-897.387	6.80158
TCGA-FG-5963-01	TCGA-GBMLGG(N=656)	-416.837	1079.3	662.463	5.6496
TCGA-HT-A61A-01	TCGA-GBMLGG(N=656)	-1287.98	-976.871	-2264.85	4.9322
TCGA-S9-A89V-01	TCGA-GBMLGG(N=656)	-967.985	-3.02397	-971.009	7.65119
TCGA-DB-A64W-01	TCGA-GBMLGG(N=656)	-1885.99	-1655.92	-3541.91	5.30629
TCGA-FG-A4MX-01	TCGA-GBMLGG(N=656)	-1411.26	-230.862	-1642.12	3.0108
TCGA-P5-A72Z-01	TCGA-GBMLGG(N=656)	-1713.87	-1077.45	-2791.32	5.12889
TCGA-HT-8114-01	TCGA-GBMLGG(N=656)	-436.834	783.564	346.73	6.7882
TCGA-06-2563-01	TCGA-GBMLGG(N=656)	-619.842	329.8	-290.042	5.76927
TCGA-15-1444-01	TCGA-GBMLGG(N=656)	-368.368	878.778	510.41	6.1671
TCGA-32-4213-01	TCGA-GBMLGG(N=656)	331.873	1414.6	1746.47	4.71264
TCGA-HT-7881-01	TCGA-GBMLGG(N=656)	-1542.71	-1229.19	-2771.91	4.97594
TCGA-15-0742-01	TCGA-GBMLGG(N=656)	-1132.69	-173.729	-1306.42	5.42592
TCGA-CS-4944-01	TCGA-GBMLGG(N=656)	-881.426	120.198	-761.228	5.37613
TCGA-06-0187-01	TCGA-GBMLGG(N=656)	-472.568	759.984	287.416	5.49062
TCGA-19-1390-01	TCGA-GBMLGG(N=656)	-1364.07	-360.528	-1724.6	5.2754
TCGA-S9-A7QX-01	TCGA-GBMLGG(N=656)	-1303.57	144.083	-1159.49	4.92359
TCGA-DU-A7TG-01	TCGA-GBMLGG(N=656)	-1021.57	-502.198	-1523.77	4.7393
TCGA-DU-5874-01	TCGA-GBMLGG(N=656)	-1614.83	-1112.37	-2727.21	5.47605
TCGA-TQ-A8XE-01	TCGA-GBMLGG(N=656)	-1431.28	-329.997	-1761.28	5.21221
TCGA-DU-7300-01	TCGA-GBMLGG(N=656)	-994.324	-419.921	-1414.25	5.18789
TCGA-HT-7694-01	TCGA-GBMLGG(N=656)	-1506.7	-1157.97	-2664.67	5.52387
TCGA-HT-7471-01	TCGA-GBMLGG(N=656)	-759.994	366.032	-393.963	5.94204
TCGA-DB-A4XD-01	TCGA-GBMLGG(N=656)	-1335.35	-463.954	-1799.31	5.67979
TCGA-TQ-A7RK-01	TCGA-GBMLGG(N=656)	-1526.98	-663.795	-2190.78	4.85295
TCGA-HT-7475-01	TCGA-GBMLGG(N=656)	-1621.4	-1057.75	-2679.16	4.30379
TCGA-TQ-A7RO-01	TCGA-GBMLGG(N=656)	-1570.67	-760.595	-2331.27	6.47005
TCGA-HT-7902-01	TCGA-GBMLGG(N=656)	-1265.03	-384.762	-1649.79	5.68793
TCGA-FG-A711-01	TCGA-GBMLGG(N=656)	-1585.52	-476.669	-2062.18	5.15338
TCGA-06-2557-01	TCGA-GBMLGG(N=656)	-165.944	1659.55	1493.61	5.40297
TCGA-DB-5276-01	TCGA-GBMLGG(N=656)	-474.055	525.542	51.4873	6.14787
TCGA-P5-A730-01	TCGA-GBMLGG(N=656)	-1231.17	-708.83	-1940	5.42924
TCGA-E1-A7YD-01	TCGA-GBMLGG(N=656)	-1162.81	-283.463	-1446.27	6.1389
TCGA-HT-A74O-01	TCGA-GBMLGG(N=656)	-642.548	934.666	292.118	4.62761
TCGA-HT-8015-01	TCGA-GBMLGG(N=656)	-764.146	-123.603	-887.749	6.28095
TCGA-HT-A74J-01	TCGA-GBMLGG(N=656)	-1342.88	-198.889	-1541.77	5.22846
TCGA-06-0878-01	TCGA-GBMLGG(N=656)	-205.374	1012.55	807.178	6.55917
TCGA-DH-A669-01	TCGA-GBMLGG(N=656)	-1228.15	-51.3728	-1279.52	5.08665
TCGA-06-0129-01	TCGA-GBMLGG(N=656)	-935.947	960.346	24.3984	6.10184
TCGA-HT-A617-01	TCGA-GBMLGG(N=656)	-310.84	737.747	426.907	6.01988
TCGA-16-1045-01	TCGA-GBMLGG(N=656)	397.81	1647.31	2045.12	5.822
TCGA-06-2567-01	TCGA-GBMLGG(N=656)	-289.868	1068.88	779.016	5.72305
TCGA-32-2616-01	TCGA-GBMLGG(N=656)	-698.444	450.915	-247.529	5.10432
TCGA-HT-7605-01	TCGA-GBMLGG(N=656)	-1241.23	-782.469	-2023.7	5.26118
TCGA-S9-A6WO-01	TCGA-GBMLGG(N=656)	-1175.21	277.546	-897.663	5.36178
TCGA-06-0138-01	TCGA-GBMLGG(N=656)	102.175	1145.79	1247.96	5.36842
TCGA-28-5208-01	TCGA-GBMLGG(N=656)	-317.242	594.3	277.058	6.68458
TCGA-06-1804-01	TCGA-GBMLGG(N=656)	-655.229	78.4365	-576.792	5.14813
TCGA-QH-A6CX-01	TCGA-GBMLGG(N=656)	-801.704	348.845	-452.859	5.39712
TCGA-14-2554-01	TCGA-GBMLGG(N=656)	-243.223	1001.66	758.442	5.65078
TCGA-P5-A5F4-01	TCGA-GBMLGG(N=656)	-1438.78	-1012	-2450.78	4.50148
TCGA-DU-A76K-01	TCGA-GBMLGG(N=656)	-1282.95	-1229.83	-2512.78	4.88116
TCGA-VM-A8CH-01	TCGA-GBMLGG(N=656)	-1010.84	239.491	-771.352	5.88677
TCGA-HT-7609-01	TCGA-GBMLGG(N=656)	-1081.64	150.68	-930.962	5.30707
TCGA-27-2528-01	TCGA-GBMLGG(N=656)	-429.962	-433.81	-863.772	5.43501
TCGA-QH-A6X4-01	TCGA-GBMLGG(N=656)	-1750.12	-689.67	-2439.79	5.28281
TCGA-DH-A7UV-01	TCGA-GBMLGG(N=656)	-1188.01	-9.19775	-1197.2	4.72794
TCGA-TM-A7C3-01	TCGA-GBMLGG(N=656)	-1135.49	-637.62	-1773.11	4.78553
TCGA-S9-A6WG-01	TCGA-GBMLGG(N=656)	74.0663	778.554	852.62	5.34022
TCGA-06-5858-01	TCGA-GBMLGG(N=656)	-308.346	633.868	325.522	5.96604
TCGA-FG-6690-01	TCGA-GBMLGG(N=656)	-978.949	254.485	-724.465	5.63725
TCGA-DU-8167-01	TCGA-GBMLGG(N=656)	-576.994	407.565	-169.429	5.03165
TCGA-QH-A65X-01	TCGA-GBMLGG(N=656)	-1056.82	-141.955	-1198.78	4.18982
TCGA-06-0178-01	TCGA-GBMLGG(N=656)	-459.382	817.467	358.086	4.68591
TCGA-P5-A780-01	TCGA-GBMLGG(N=656)	-848.954	20.5793	-828.375	5.05182
TCGA-E1-5302-01	TCGA-GBMLGG(N=656)	-789.109	450.245	-338.864	5.58612
TCGA-14-1823-01	TCGA-GBMLGG(N=656)	-104.462	1386	1281.54	6.12411
TCGA-HW-A5KJ-01	TCGA-GBMLGG(N=656)	-1569.22	-789.616	-2358.84	3.7377
TCGA-R8-A6MO-01	TCGA-GBMLGG(N=656)	-1339.02	-171.221	-1510.24	4.97226
TCGA-FG-7636-01	TCGA-GBMLGG(N=656)	-1365.76	-301.313	-1667.08	4.72678
TCGA-CS-6290-01	TCGA-GBMLGG(N=656)	-538.304	1186.77	648.467	5.29021
TCGA-DU-5847-01	TCGA-GBMLGG(N=656)	-477.342	858.433	381.091	6.27237
TCGA-DU-6406-01	TCGA-GBMLGG(N=656)	-966.952	122.692	-844.261	6.03938
TCGA-06-0743-01	TCGA-GBMLGG(N=656)	-570.432	493.992	-76.4394	4.96578
TCGA-TM-A84B-01	TCGA-GBMLGG(N=656)	-1082.49	-762.811	-1845.31	6.27701
TCGA-DU-A76O-01	TCGA-GBMLGG(N=656)	-1012.77	728.069	-284.706	4.58312
TCGA-S9-A7J2-01	TCGA-LGG(N=504)	-1609.72	-987.03	-2596.75	5.61442
TCGA-E1-A7YI-01	TCGA-LGG(N=504)	-1511.8	-526.778	-2038.58	6.57361
TCGA-DU-7302-01	TCGA-LGG(N=504)	-1576.8	-1074.91	-2651.72	6.25855
TCGA-DU-A7TI-01	TCGA-LGG(N=504)	-942.756	466.658	-476.097	5.80403
TCGA-P5-A5EX-01	TCGA-LGG(N=504)	-236.757	1154.92	918.167	6.21138
TCGA-HT-8563-01	TCGA-LGG(N=504)	410.287	2096.3	2506.59	7.47204
TCGA-FG-A60K-01	TCGA-LGG(N=504)	-1524.12	-378.185	-1902.31	5.98435
TCGA-CS-5397-01	TCGA-LGG(N=504)	-637.558	45.5648	-591.993	6.81099
TCGA-E1-5322-01	TCGA-LGG(N=504)	-867.423	559.689	-307.735	5.58377
TCGA-HT-8558-01	TCGA-LGG(N=504)	-1386.95	-1289.59	-2676.54	4.72467
TCGA-S9-A6U8-01	TCGA-LGG(N=504)	-953.799	237.576	-716.223	5.61648
TCGA-HT-7854-01	TCGA-LGG(N=504)	-461.478	656.41	194.931	5.90378
TCGA-HT-7467-01	TCGA-LGG(N=504)	-1191.8	-744.108	-1935.91	5.46921
TCGA-HT-7874-01	TCGA-LGG(N=504)	-1335.03	-998.996	-2334.03	5.50685
TCGA-S9-A6TV-01	TCGA-LGG(N=504)	-362.612	1043.48	680.869	6.02057
TCGA-VM-A8CD-01	TCGA-LGG(N=504)	-730.848	388.92	-341.927	7.06411
TCGA-HT-7616-01	TCGA-LGG(N=504)	-538.414	878.925	340.511	6.05159
TCGA-KT-A7W1-01	TCGA-LGG(N=504)	-1297.94	-350.381	-1648.32	6.58539
TCGA-P5-A5F2-01	TCGA-LGG(N=504)	-1435.77	-885.065	-2320.84	5.85001
TCGA-HT-7607-01	TCGA-LGG(N=504)	-1083.35	-627.278	-1710.62	5.9626
TCGA-HT-7873-01	TCGA-LGG(N=504)	-1159.96	-193.608	-1353.57	5.96348
TCGA-HT-7603-01	TCGA-LGG(N=504)	-1409.26	-974.751	-2384.02	5.37398
TCGA-DB-A64P-01	TCGA-LGG(N=504)	-1123.66	-285.469	-1409.13	5.0947
TCGA-HW-7486-01	TCGA-LGG(N=504)	-1040.03	-178.699	-1218.73	5.44888
TCGA-P5-A5F1-01	TCGA-LGG(N=504)	-829.992	127.942	-702.051	5.30083
TCGA-DU-7011-01	TCGA-LGG(N=504)	-172.014	779.06	607.046	5.27686
TCGA-P5-A77X-01	TCGA-LGG(N=504)	-1648.51	-1159.31	-2807.82	6.03278
TCGA-HW-7493-01	TCGA-LGG(N=504)	-515.946	156.528	-359.418	6.44365
TCGA-VM-A8CA-01	TCGA-LGG(N=504)	-775.292	63.0519	-712.24	5.1218
TCGA-DU-7015-01	TCGA-LGG(N=504)	-827.778	739.356	-88.4211	6.06607
TCGA-TM-A7C5-01	TCGA-LGG(N=504)	-1564.72	-804.783	-2369.5	5.17194
TCGA-DU-8162-01	TCGA-LGG(N=504)	-925.726	-620.503	-1546.23	5.87576
TCGA-TM-A84O-01	TCGA-LGG(N=504)	-1179.96	-336.553	-1516.52	5.75199
TCGA-S9-A7R3-01	TCGA-LGG(N=504)	-948.632	122.489	-826.143	5.66048
TCGA-TQ-A7RN-01	TCGA-LGG(N=504)	-1573.58	-823.125	-2396.7	5.52759
TCGA-DU-A6S6-01	TCGA-LGG(N=504)	-1690.24	-1389.67	-3079.91	4.64844
TCGA-P5-A735-01	TCGA-LGG(N=504)	-1503.18	-349.465	-1852.65	4.46594
TCGA-HT-7691-01	TCGA-LGG(N=504)	-328.211	612.644	284.433	6.76353
TCGA-FG-A6J1-01	TCGA-LGG(N=504)	-1060.32	53.4659	-1006.86	4.0934
TCGA-S9-A7R7-01	TCGA-LGG(N=504)	-70.9526	1033.66	962.704	6.75728
TCGA-DU-6402-01	TCGA-LGG(N=504)	-385.352	801.969	416.617	6.78414
TCGA-HT-7684-01	TCGA-LGG(N=504)	-812.871	377.344	-435.527	5.09043
TCGA-HT-8104-01	TCGA-LGG(N=504)	-854.347	-232.926	-1087.27	6.48241
TCGA-FN-7833-01	TCGA-LGG(N=504)	-322.9	1187.77	864.87	5.06957
TCGA-HT-7473-01	TCGA-LGG(N=504)	-351.653	1240.61	888.961	6.75649
TCGA-HT-8019-01	TCGA-LGG(N=504)	-1343.47	-1307.35	-2650.82	4.19218
TCGA-TQ-A7RU-01	TCGA-LGG(N=504)	-1558.25	-894.167	-2452.42	5.2791
TCGA-DB-A4XF-01	TCGA-LGG(N=504)	-1001.31	-176.605	-1177.91	6.22727
TCGA-FG-A713-01	TCGA-LGG(N=504)	-1315.15	-1161.07	-2476.22	4.34911
TCGA-E1-A7YL-01	TCGA-LGG(N=504)	-416.613	877.179	460.565	6.06371
TCGA-CS-5396-01	TCGA-LGG(N=504)	-1024.87	-356.875	-1381.74	7.30007
TCGA-HW-8322-01	TCGA-LGG(N=504)	-1435.34	-481.692	-1917.03	5.62589
TCGA-S9-A6U9-01	TCGA-LGG(N=504)	-463.507	716.923	253.417	5.15911
TCGA-HT-7676-01	TCGA-LGG(N=504)	-923.843	603.465	-320.378	4.82882
TCGA-HT-7469-01	TCGA-LGG(N=504)	-1296.76	-540.192	-1836.95	4.8379
TCGA-HT-7478-01	TCGA-LGG(N=504)	-292.978	1367.08	1074.1	6.04706
TCGA-DU-A5TW-01	TCGA-LGG(N=504)	-1410.26	-487.364	-1897.63	5.2566
TCGA-S9-A6TX-01	TCGA-LGG(N=504)	-1350.41	-521.964	-1872.38	5.1185
TCGA-RY-A83Z-01	TCGA-LGG(N=504)	-1531.62	-47.3093	-1578.93	4.28168
TCGA-FG-A6IZ-01	TCGA-LGG(N=504)	-1457.42	-265.776	-1723.2	4.36034
TCGA-CS-4941-01	TCGA-LGG(N=504)	-622.083	836.896	214.813	6.26486
TCGA-DH-A7UT-01	TCGA-LGG(N=504)	-1242.43	65.5389	-1176.89	5.1631
TCGA-DU-5871-01	TCGA-LGG(N=504)	-1111.76	174.205	-937.55	6.09445
TCGA-HW-8321-01	TCGA-LGG(N=504)	-1021.43	-95.6707	-1117.1	6.35353
TCGA-EZ-7264-01	TCGA-LGG(N=504)	-1638.36	-1172.38	-2810.74	6.05957
TCGA-CS-6666-01	TCGA-LGG(N=504)	-784.805	-56.3479	-841.153	5.74306
TCGA-HW-7491-01	TCGA-LGG(N=504)	-1485.36	-863.389	-2348.75	6.78949
TCGA-S9-A6U1-01	TCGA-LGG(N=504)	-1145.84	-160.742	-1306.58	5.64411
TCGA-E1-5307-01	TCGA-LGG(N=504)	-1261.45	-126.691	-1388.14	6.58915
TCGA-DU-A76L-01	TCGA-LGG(N=504)	9.12173	757.572	766.693	6.24848
TCGA-HW-7495-01	TCGA-LGG(N=504)	-1381.36	-1032.78	-2414.13	5.68705
TCGA-CS-6669-01	TCGA-LGG(N=504)	-1433.97	-1437.01	-2870.98	4.19142
TCGA-HT-7481-01	TCGA-LGG(N=504)	-1370.62	-890.086	-2260.7	5.64333
TCGA-DU-8163-01	TCGA-LGG(N=504)	-806.676	534.666	-272.01	5.85325
TCGA-HT-8110-01	TCGA-LGG(N=504)	-351.807	1419.65	1067.84	5.98208
TCGA-RY-A840-01	TCGA-LGG(N=504)	-1691.23	-771.982	-2463.22	5.32764
TCGA-VM-A8C9-01	TCGA-LGG(N=504)	-236.903	1215.24	978.34	4.06781
TCGA-HW-8319-01	TCGA-LGG(N=504)	-1309.74	-643.74	-1953.48	5.91292
TCGA-HT-7482-01	TCGA-LGG(N=504)	-713.564	386.435	-327.129	6.17597
TCGA-QH-A6CW-01	TCGA-LGG(N=504)	-1109.43	150.28	-959.152	4.63462
TCGA-DU-5870-01	TCGA-LGG(N=504)	-1021.27	-239.945	-1261.22	5.72933
TCGA-TM-A84S-01	TCGA-LGG(N=504)	-1210.96	-250.234	-1461.19	5.28544
TCGA-RY-A845-01	TCGA-LGG(N=504)	-1341.63	-392.76	-1734.39	5.59787
TCGA-FG-8182-01	TCGA-LGG(N=504)	-997.606	182.913	-814.693	5.64705
TCGA-FG-6688-01	TCGA-LGG(N=504)	-585.677	716.577	130.9	4.99773
TCGA-TQ-A7RP-01	TCGA-LGG(N=504)	-690.927	-166.861	-857.788	5.68627
TCGA-HT-8113-01	TCGA-LGG(N=504)	-1531.06	-1177.49	-2708.56	4.72139
TCGA-HT-7689-01	TCGA-LGG(N=504)	-1139.68	-72.3938	-1212.07	6.26625
TCGA-FG-7638-01	TCGA-LGG(N=504)	-1294.64	-627.768	-1922.41	5.4101
TCGA-DU-7013-01	TCGA-LGG(N=504)	-988.084	96.2425	-891.842	7.07076
TCGA-E1-A7Z3-01	TCGA-LGG(N=504)	-902.94	-150.346	-1053.29	5.51732
TCGA-HT-7476-01	TCGA-LGG(N=504)	-576.686	-334.253	-910.94	4.88512
TCGA-TQ-A7RG-01	TCGA-LGG(N=504)	-1237.66	-261.883	-1499.54	5.98051
TCGA-FG-8181-01	TCGA-LGG(N=504)	-1069.38	-934.887	-2004.27	4.75172
TCGA-DU-A7T6-01	TCGA-LGG(N=504)	-1133.65	-735.409	-1869.06	4.65536
TCGA-DB-A4XC-01	TCGA-LGG(N=504)	-1108.93	144.695	-964.238	5.71314
TCGA-FG-A4MW-01	TCGA-LGG(N=504)	-1092.01	-320.297	-1412.31	5.67558
TCGA-DH-5142-01	TCGA-LGG(N=504)	-538.043	1114.95	576.903	5.26712
TCGA-S9-A6U2-01	TCGA-LGG(N=504)	-1116.07	-363.819	-1479.89	6.07425
TCGA-TQ-A7RH-01	TCGA-LGG(N=504)	-914.325	304.494	-609.831	5.11432
TCGA-DB-A75M-01	TCGA-LGG(N=504)	-1122.3	-37.8396	-1160.13	4.78245
TCGA-HT-8012-01	TCGA-LGG(N=504)	-1384.13	-592.818	-1976.95	5.4696
TCGA-S9-A7QW-01	TCGA-LGG(N=504)	-1695.72	-933.668	-2629.39	4.63923
TCGA-P5-A733-01	TCGA-LGG(N=504)	-1315.12	-656.896	-1972.01	4.67918
TCGA-E1-A7Z4-01	TCGA-LGG(N=504)	-1253.41	302.062	-951.353	5.53326
TCGA-DU-A5TR-01	TCGA-LGG(N=504)	-380.586	1547.9	1167.32	4.69321
TCGA-FG-8185-01	TCGA-LGG(N=504)	-1364.7	-453.24	-1817.94	5.57711
TCGA-HW-8320-01	TCGA-LGG(N=504)	-1077.28	-43.7623	-1121.04	5.6302
TCGA-CS-6667-01	TCGA-LGG(N=504)	-1100.96	-177.226	-1278.19	5.32335
TCGA-DU-5849-01	TCGA-LGG(N=504)	-1342.57	-545.935	-1888.51	4.92456
TCGA-DB-5279-01	TCGA-LGG(N=504)	-1239.93	-495.318	-1735.25	6.44613
TCGA-CS-6670-01	TCGA-LGG(N=504)	-1414.39	-932.621	-2347.02	5.04309
TCGA-DB-A64V-01	TCGA-LGG(N=504)	-704.951	731.88	26.9289	5.04833
TCGA-DU-5854-01	TCGA-LGG(N=504)	-339.95	580.995	241.045	6.48429
TCGA-DH-A7UR-01	TCGA-LGG(N=504)	-1363.95	-1026.37	-2390.32	4.05483
TCGA-S9-A6WL-01	TCGA-LGG(N=504)	-951.436	-828.31	-1779.75	5.95532
TCGA-HT-7880-01	TCGA-LGG(N=504)	-1230.29	-634.297	-1864.59	5.07685
TCGA-E1-5318-01	TCGA-LGG(N=504)	-981.267	-566.645	-1547.91	6.22322
TCGA-DU-6393-01	TCGA-LGG(N=504)	-1718.56	-1057.03	-2775.59	6.0978
TCGA-DU-5853-01	TCGA-LGG(N=504)	-859.551	576.757	-282.794	5.66793
TCGA-TM-A84J-01	TCGA-LGG(N=504)	-1211.2	-901.355	-2112.55	6.25213
TCGA-FG-5962-01	TCGA-LGG(N=504)	-1309.8	-769.445	-2079.24	5.60522
TCGA-F6-A8O4-01	TCGA-LGG(N=504)	-1548.98	-943.677	-2492.66	5.18507
TCGA-S9-A7R1-01	TCGA-LGG(N=504)	-1526.84	-1022.52	-2549.36	4.7677
TCGA-TM-A84M-01	TCGA-LGG(N=504)	-1801.9	-1087.66	-2889.56	6.019
TCGA-HT-8107-01	TCGA-LGG(N=504)	-1218.48	-1099.46	-2317.94	5.26868
TCGA-P5-A72W-01	TCGA-LGG(N=504)	-1346.87	-320.018	-1666.88	4.58916
TCGA-FG-A70Y-01	TCGA-LGG(N=504)	-897.786	271.336	-626.45	5.58347
TCGA-TM-A84R-01	TCGA-LGG(N=504)	-1426.31	-1280.79	-2707.09	5.16708
TCGA-HW-A5KM-01	TCGA-LGG(N=504)	-188.997	1888.23	1699.23	5.6744
TCGA-HT-7477-01	TCGA-LGG(N=504)	-1224.16	-447.137	-1671.3	5.57437
TCGA-FG-A87Q-01	TCGA-LGG(N=504)	-205.581	899.283	693.702	5.71147
TCGA-FG-A70Z-01	TCGA-LGG(N=504)	-267.095	446.556	179.461	5.84352
TCGA-FG-A4MU-01	TCGA-LGG(N=504)	-472.305	738.098	265.794	6.03337
TCGA-DB-A4XB-01	TCGA-LGG(N=504)	-1430.39	-474.255	-1904.65	5.64068
TCGA-WY-A85D-01	TCGA-LGG(N=504)	-1205.21	23.3896	-1181.82	4.92746
TCGA-FG-7641-01	TCGA-LGG(N=504)	-1724.65	-1375.6	-3100.24	5.89896
TCGA-DU-5872-01	TCGA-LGG(N=504)	-723.015	339.532	-383.484	5.48319
TCGA-FG-6689-01	TCGA-LGG(N=504)	-1039.71	162.486	-877.22	5.57926
TCGA-DB-5277-01	TCGA-LGG(N=504)	-1278.38	-713.942	-1992.33	4.81503
TCGA-HT-A615-01	TCGA-LGG(N=504)	-1012.31	438.534	-573.775	5.6253
TCGA-DU-7301-01	TCGA-LGG(N=504)	-590.188	421.667	-168.521	6.81734
TCGA-P5-A5EW-01	TCGA-LGG(N=504)	-1042.56	-90.2541	-1132.81	6.3975
TCGA-HT-A5RB-01	TCGA-LGG(N=504)	-1458.01	-1060.09	-2518.1	5.1048
TCGA-E1-A7YN-01	TCGA-LGG(N=504)	176.33	1885.43	2061.76	5.18789
TCGA-QH-A6XC-01	TCGA-LGG(N=504)	-1084.5	-236.242	-1320.74	4.51161
TCGA-S9-A6WN-01	TCGA-LGG(N=504)	-519.619	921.794	402.175	7.30961
TCGA-DB-A64L-01	TCGA-LGG(N=504)	-1432.65	-225.467	-1658.12	5.13219
TCGA-TM-A84I-01	TCGA-LGG(N=504)	-1371.48	-305.716	-1677.2	5.70843
TCGA-QH-A6CZ-01	TCGA-LGG(N=504)	-1534.74	-1061.58	-2596.32	5.7623
TCGA-WY-A858-01	TCGA-LGG(N=504)	-357.492	923.729	566.237	4.25171
TCGA-VM-A8CB-01	TCGA-LGG(N=504)	-1736.23	-850.294	-2586.52	5.51164
TCGA-VM-A8CF-01	TCGA-LGG(N=504)	-646.162	895.457	249.294	4.30673
TCGA-HT-7608-01	TCGA-LGG(N=504)	-981.265	-231.173	-1212.44	6.7455
TCGA-CS-4938-01	TCGA-LGG(N=504)	-939.295	-142.958	-1082.25	5.60913
TCGA-QH-A6X5-01	TCGA-LGG(N=504)	-1380.21	-543.101	-1923.32	5.32296
TCGA-DU-8166-01	TCGA-LGG(N=504)	-1080.87	-127.955	-1208.82	6.26062
TCGA-HT-8018-01	TCGA-LGG(N=504)	-105.11	479.53	374.42	5.89483
TCGA-DU-7292-01	TCGA-LGG(N=504)	-1121.37	-791.011	-1912.38	5.80737
TCGA-S9-A6TU-01	TCGA-LGG(N=504)	-867.728	344.727	-523.001	4.37432
TCGA-DB-A75P-01	TCGA-LGG(N=504)	-894.794	-258.791	-1153.58	6.25855
TCGA-FG-6691-01	TCGA-LGG(N=504)	-543.047	821.063	278.016	6.04677
TCGA-DU-6399-01	TCGA-LGG(N=504)	-800.631	324.256	-476.375	5.80629
TCGA-S9-A7IQ-01	TCGA-LGG(N=504)	-1566.74	-1454.44	-3021.17	4.61946
TCGA-S9-A6WI-01	TCGA-LGG(N=504)	-1303.15	-1171.95	-2475.1	4.0063
TCGA-DB-A64S-01	TCGA-LGG(N=504)	-565.868	676.546	110.678	5.23187
TCGA-FG-6692-01	TCGA-LGG(N=504)	-909.681	312.207	-597.474	4.89961
TCGA-HW-7489-01	TCGA-LGG(N=504)	-1223.42	-617.908	-1841.32	4.98737
TCGA-HT-A618-01	TCGA-LGG(N=504)	-653.16	1203.06	549.904	6.565
TCGA-QH-A65S-01	TCGA-LGG(N=504)	-1102.97	111.876	-991.097	4.89864
TCGA-DU-7019-01	TCGA-LGG(N=504)	-729.716	17.2003	-712.516	6.4395
TCGA-DU-A7TJ-01	TCGA-LGG(N=504)	-921.541	122.865	-798.676	6.88227
TCGA-TM-A84H-01	TCGA-LGG(N=504)	-1561.87	-686.15	-2248.02	6.21178
TCGA-S9-A7R8-01	TCGA-LGG(N=504)	-1059.89	235.595	-824.296	5.42924
TCGA-S9-A7R4-01	TCGA-LGG(N=504)	-406.04	270.768	-135.272	5.63372
TCGA-S9-A7J3-01	TCGA-LGG(N=504)	-1394.19	-335.699	-1729.89	5.91125
TCGA-TM-A84L-01	TCGA-LGG(N=504)	-801.54	305.657	-495.883	5.44028
TCGA-E1-A7YH-01	TCGA-LGG(N=504)	-1297.55	-100.187	-1397.74	5.6744
TCGA-P5-A5EV-01	TCGA-LGG(N=504)	-1215.98	-128.306	-1344.29	5.59572
TCGA-DU-A7TD-01	TCGA-LGG(N=504)	-563.082	938.818	375.736	5.95492
TCGA-HW-A5KL-01	TCGA-LGG(N=504)	-1193.35	-65.3205	-1258.67	4.72524
TCGA-RY-A83X-01	TCGA-LGG(N=504)	-1565.1	-931.711	-2496.81	5.56928
TCGA-HT-7687-01	TCGA-LGG(N=504)	-1198.22	-335.371	-1533.6	5.99074
TCGA-WY-A85A-01	TCGA-LGG(N=504)	-1423.71	-254.332	-1678.04	4.7944
TCGA-DB-5281-01	TCGA-LGG(N=504)	-932.46	-511.567	-1444.03	6.79325
TCGA-E1-A7YK-01	TCGA-LGG(N=504)	-502.202	1128.75	626.544	5.36315
TCGA-DU-A5TU-01	TCGA-LGG(N=504)	-689.916	833.552	143.636	5.18313
TCGA-DU-A7TA-01	TCGA-LGG(N=504)	-786.362	390.784	-395.578	5.70735
TCGA-CS-5395-01	TCGA-LGG(N=504)	-1023.91	-663.746	-1687.65	6.5195
TCGA-TQ-A7RR-01	TCGA-LGG(N=504)	-1089.01	21.6788	-1067.33	6.04174
TCGA-HT-A5R5-01	TCGA-LGG(N=504)	-665.199	558.105	-107.093	5.50871
TCGA-QH-A65V-01	TCGA-LGG(N=504)	-1309.47	-279.863	-1589.33	5.26488
TCGA-S9-A6WP-01	TCGA-LGG(N=504)	-1198.21	131.138	-1067.07	5.45318
TCGA-S9-A6U5-01	TCGA-LGG(N=504)	-1227.48	339.967	-887.51	5.67695
TCGA-E1-A7YO-01	TCGA-LGG(N=504)	-1472.47	-1041.79	-2514.25	5.76132
TCGA-QH-A6X8-01	TCGA-LGG(N=504)	-1500.91	-516.014	-2016.92	5.545
TCGA-HT-7610-01	TCGA-LGG(N=504)	-1297.66	-915.822	-2213.48	5.81758
TCGA-HT-7875-01	TCGA-LGG(N=504)	-1545.09	-1153.91	-2698.99	5.4653
TCGA-R8-A6MK-01	TCGA-LGG(N=504)	-1501.09	-524.442	-2025.53	5.98277
TCGA-P5-A5F0-01	TCGA-LGG(N=504)	-1834.34	-1363.81	-3198.15	5.33164
TCGA-R8-A73M-01	TCGA-LGG(N=504)	-1689.17	-904.887	-2594.06	4.90396
TCGA-S9-A6TS-01	TCGA-LGG(N=504)	-1149.4	-53.9864	-1203.38	5.57075
TCGA-S9-A6TW-01	TCGA-LGG(N=504)	-1008.44	-386.498	-1394.94	4.68255
TCGA-E1-5303-01	TCGA-LGG(N=504)	-595.53	933.656	338.126	6.14363
TCGA-HT-7606-01	TCGA-LGG(N=504)	-1476.56	-544.385	-2020.95	5.9502
TCGA-DU-6408-01	TCGA-LGG(N=504)	-1142.56	37.3341	-1105.23	5.34159
TCGA-FG-5964-01	TCGA-LGG(N=504)	-1015.32	373.589	-641.727	4.28168
TCGA-DB-A64Q-01	TCGA-LGG(N=504)	-1556.95	-670.301	-2227.26	6.1886
TCGA-S9-A7IZ-01	TCGA-LGG(N=504)	-1041.83	25.4086	-1016.42	6.38821
TCGA-S9-A6WH-01	TCGA-LGG(N=504)	-1615.9	-789.913	-2405.82	4.72351
TCGA-HT-7602-01	TCGA-LGG(N=504)	-981.145	32.9683	-948.177	5.19733
TCGA-DU-A6S8-01	TCGA-LGG(N=504)	-1565.51	-849.198	-2414.71	5.17194
TCGA-HT-7858-01	TCGA-LGG(N=504)	-818.388	746.053	-72.3346	5.52358
TCGA-S9-A6WD-01	TCGA-LGG(N=504)	-1659.47	-887.425	-2546.9	5.57016
TCGA-HT-7860-01	TCGA-LGG(N=504)	-555.159	620.87	65.7104	7.31379
TCGA-DU-7006-01	TCGA-LGG(N=504)	-402.859	963.051	560.192	7.63368
TCGA-DU-7009-01	TCGA-LGG(N=504)	-1593.08	-1183.81	-2776.89	5.38755
TCGA-DU-7010-01	TCGA-LGG(N=504)	-941.829	-477.094	-1418.92	6.38851
TCGA-QH-A6X3-01	TCGA-LGG(N=504)	-1250.37	-316.426	-1566.8	5.47116
TCGA-DU-8164-01	TCGA-LGG(N=504)	-1586.97	-1150.47	-2737.44	6.22302
TCGA-DU-7018-01	TCGA-LGG(N=504)	-1535.68	-1145.86	-2681.54	5.50998
TCGA-RY-A843-01	TCGA-LGG(N=504)	-1309.55	-412.17	-1721.72	5.9745
TCGA-DU-7014-01	TCGA-LGG(N=504)	-1000.22	-119.302	-1119.52	4.80114
TCGA-HT-7693-01	TCGA-LGG(N=504)	-976.944	551.284	-425.66	6.31383
TCGA-FG-A6J3-01	TCGA-LGG(N=504)	-291.69	1121.75	830.057	4.28983
TCGA-HT-8106-01	TCGA-LGG(N=504)	236.527	2620.48	2857.01	6.7451
TCGA-HT-7472-01	TCGA-LGG(N=504)	-729.137	460.973	-268.164	6.20635
TCGA-HT-7855-01	TCGA-LGG(N=504)	-1309.42	-312.589	-1622	6.05504
TCGA-DB-A4XG-01	TCGA-LGG(N=504)	-1817	-1387.25	-3204.26	6.14748
TCGA-HT-A5RC-01	TCGA-LGG(N=504)	-819.691	190.705	-628.986	7.31359
TCGA-VM-A8C8-01	TCGA-LGG(N=504)	-1065.27	6.62022	-1058.65	5.62089
TCGA-HT-7681-01	TCGA-LGG(N=504)	-1126.9	-310.962	-1437.86	5.36598
TCGA-DU-A6S2-01	TCGA-LGG(N=504)	-1581.22	-1001.18	-2582.4	4.94951
TCGA-DU-7309-01	TCGA-LGG(N=504)	-960.021	-441.209	-1401.23	5.5777
TCGA-DB-A4XH-01	TCGA-LGG(N=504)	-1445.01	-1139.92	-2584.93	4.6375
TCGA-HT-7485-01	TCGA-LGG(N=504)	-1056.13	-159.713	-1215.84	6.3324
TCGA-VW-A7QS-01	TCGA-LGG(N=504)	-1517.67	-863.606	-2381.27	5.50206
TCGA-VV-A86M-01	TCGA-LGG(N=504)	-1149.33	254.717	-894.609	5.20122
TCGA-E1-A7YV-01	TCGA-LGG(N=504)	-1591.01	-970.127	-2561.14	6.16513
TCGA-HT-7468-01	TCGA-LGG(N=504)	-1365.71	-577.194	-1942.9	6.41163
TCGA-HT-7677-01	TCGA-LGG(N=504)	-1372.07	-718.251	-2090.32	5.90328
TCGA-DU-A5TY-01	TCGA-LGG(N=504)	-229.013	1272.43	1043.42	5.13054
TCGA-HT-8109-01	TCGA-LGG(N=504)	-1145.31	-513.667	-1658.98	5.70068
TCGA-HT-7479-01	TCGA-LGG(N=504)	-590.844	350.088	-240.756	5.46627
TCGA-DB-5275-01	TCGA-LGG(N=504)	-1375.66	-326.347	-1702.01	5.4396
TCGA-TM-A7C4-01	TCGA-LGG(N=504)	-1474.36	-1080.94	-2555.3	4.97952
TCGA-DH-A7UU-01	TCGA-LGG(N=504)	-1320.7	-425.795	-1746.49	5.23304
TCGA-HT-A4DV-01	TCGA-LGG(N=504)	-1255.47	-345.071	-1600.54	4.86937
TCGA-FG-8186-01	TCGA-LGG(N=504)	-926.637	372.51	-554.127	5.68009
TCGA-FG-A4MT-01	TCGA-LGG(N=504)	-1368.41	-442.746	-1811.16	4.80269
TCGA-E1-5305-01	TCGA-LGG(N=504)	-1042.69	-206.657	-1249.35	6.34326
TCGA-CS-5393-01	TCGA-LGG(N=504)	-1011.61	295.109	-716.499	5.19927
TCGA-DU-6395-01	TCGA-LGG(N=504)	-1091.12	-75.0844	-1166.2	4.63577
TCGA-DB-A64X-01	TCGA-LGG(N=504)	-1312.5	-463.886	-1776.39	4.7729
TCGA-S9-A7IS-01	TCGA-LGG(N=504)	-1523.29	-466.381	-1989.68	5.82043
TCGA-HT-7856-01	TCGA-LGG(N=504)	-1297.47	-1045.15	-2342.62	5.26868
TCGA-QH-A6XA-01	TCGA-LGG(N=504)	-1127.19	-231.029	-1358.21	5.02195
TCGA-P5-A77W-01	TCGA-LGG(N=504)	-1657.27	-1002.41	-2659.68	4.9174
TCGA-CS-4942-01	TCGA-LGG(N=504)	-755.341	921.649	166.309	6.02855
TCGA-CS-6186-01	TCGA-LGG(N=504)	-1189.78	-292.458	-1482.23	4.68764
TCGA-DU-7008-01	TCGA-LGG(N=504)	-1549.17	-810.135	-2359.31	5.51321
TCGA-HT-7688-01	TCGA-LGG(N=504)	-1446.37	-1063.12	-2509.49	4.95977
TCGA-DU-A7T8-01	TCGA-LGG(N=504)	-700.473	304.512	-395.961	4.7944
TCGA-DU-A6S3-01	TCGA-LGG(N=504)	-1649.51	-1185.85	-2835.36	3.90973
TCGA-DB-A64U-01	TCGA-LGG(N=504)	-1389.29	-690.127	-2079.41	5.63892
TCGA-HT-A61C-01	TCGA-LGG(N=504)	-804.589	323.642	-480.947	4.83239
TCGA-TQ-A7RF-01	TCGA-LGG(N=504)	-1366.24	-220.283	-1586.53	5.79755
TCGA-F6-A8O3-01	TCGA-LGG(N=504)	-1801.32	-1205.13	-3006.45	5.822
TCGA-R8-A6ML-01	TCGA-LGG(N=504)	-1712.76	-864.72	-2577.48	5.67724
TCGA-DU-A5TT-01	TCGA-LGG(N=504)	-798.412	-71.96	-870.372	4.72139
TCGA-QH-A870-01	TCGA-LGG(N=504)	-1446.85	-591.924	-2038.78	6.21059
TCGA-DB-A75O-01	TCGA-LGG(N=504)	-1017.64	574.576	-443.063	4.78553
TCGA-HT-8111-01	TCGA-LGG(N=504)	-940.299	431.411	-508.888	5.50049
TCGA-S9-A7QZ-01	TCGA-LGG(N=504)	-1696.49	-1232.11	-2928.61	5.24794
TCGA-DB-5273-01	TCGA-LGG(N=504)	-515.425	516.955	1.53016	5.48925
TCGA-HT-7470-01	TCGA-LGG(N=504)	-1108.96	-534.137	-1643.1	6
TCGA-FG-A4MY-01	TCGA-LGG(N=504)	-1239	-316.053	-1555.05	5.28914
TCGA-HT-8108-01	TCGA-LGG(N=504)	-1024.18	558.792	-465.386	4.84446
TCGA-DB-A4XE-01	TCGA-LGG(N=504)	-1403.8	-474.239	-1878.04	5.30376
TCGA-HT-A4DS-01	TCGA-LGG(N=504)	-908.709	757.387	-151.322	4.56683
TCGA-DU-8158-01	TCGA-LGG(N=504)	-334.378	834.583	500.205	6.38505
TCGA-HT-7474-01	TCGA-LGG(N=504)	-1254.77	-744.967	-1999.74	5.26381
TCGA-DH-5143-01	TCGA-LGG(N=504)	-926.578	-34.0869	-960.665	5.28056
TCGA-TQ-A7RJ-01	TCGA-LGG(N=504)	-1128.96	93.8758	-1035.08	5.85099
TCGA-S9-A7QY-01	TCGA-LGG(N=504)	-1586.98	-849.04	-2436.02	4.72024
TCGA-DB-A4XA-01	TCGA-LGG(N=504)	-1039.29	-75.2535	-1114.54	4.82429
TCGA-P5-A731-01	TCGA-LGG(N=504)	-758.774	-169.712	-928.486	5.21338
TCGA-E1-A7YE-01	TCGA-LGG(N=504)	-388.572	966.992	578.419	6.38337
TCGA-FG-A710-01	TCGA-LGG(N=504)	-884.192	609.466	-274.726	5.18186
TCGA-HT-8010-01	TCGA-LGG(N=504)	-1040.49	-481.486	-1521.97	5.22993
TCGA-DU-7299-01	TCGA-LGG(N=504)	-1195.78	-12.4839	-1208.26	6.23378
TCGA-DB-5270-01	TCGA-LGG(N=504)	-616.831	-75.1637	-691.995	4.91218
TCGA-KT-A74X-01	TCGA-LGG(N=504)	-1532.62	-374.583	-1907.2	5.1946
TCGA-DB-A75L-01	TCGA-LGG(N=504)	-1174.57	-190.535	-1365.1	5.60796
TCGA-HT-A616-01	TCGA-LGG(N=504)	-1238.47	-808.769	-2047.24	5.14891
TCGA-HT-A74K-01	TCGA-LGG(N=504)	-733.288	20.1564	-713.132	3.82989
TCGA-WY-A85C-01	TCGA-LGG(N=504)	-1267.89	-195.398	-1463.28	4.84851
TCGA-FG-8188-01	TCGA-LGG(N=504)	-970.744	-111.79	-1082.53	5.51732
TCGA-DU-A6S7-01	TCGA-LGG(N=504)	-1129.86	161.837	-968.025	4.46928
TCGA-DU-7294-01	TCGA-LGG(N=504)	-1396.94	-796.574	-2193.51	5.80835
TCGA-DB-5274-01	TCGA-LGG(N=504)	-755.019	322.017	-433.002	4.12685
TCGA-HT-7604-01	TCGA-LGG(N=504)	-1228.22	-542.874	-1771.09	6.16049
TCGA-TM-A84F-01	TCGA-LGG(N=504)	-532.755	1320.74	787.99	5.29976
TCGA-DB-A64O-01	TCGA-LGG(N=504)	-804.812	-142.895	-947.707	6.2472
TCGA-HT-7884-01	TCGA-LGG(N=504)	-1407.09	-839.33	-2246.42	5.94509
TCGA-S9-A6WE-01	TCGA-LGG(N=504)	-1367.24	-544.927	-1912.17	5.53414
TCGA-QH-A6CY-01	TCGA-LGG(N=504)	-1433.7	-768.8	-2202.5	5.45084
TCGA-S9-A6WM-01	TCGA-LGG(N=504)	-784.472	-315.73	-1100.2	6.45532
TCGA-HT-A5RA-01	TCGA-LGG(N=504)	-656.53	207.664	-448.866	7.06123
TCGA-QH-A6CV-01	TCGA-LGG(N=504)	-834.166	508.253	-325.913	5.26527
TCGA-VM-A8CE-01	TCGA-LGG(N=504)	-1209.34	-556.639	-1765.98	5.3572
TCGA-DU-5852-01	TCGA-LGG(N=504)	-505.817	443.741	-62.0754	6.36628
TCGA-P5-A72U-01	TCGA-LGG(N=504)	79.7528	702.635	782.388	5.51096
TCGA-DB-A75K-01	TCGA-LGG(N=504)	-963.684	210.852	-752.833	5.05444
TCGA-DU-6410-01	TCGA-LGG(N=504)	-1753.08	-1501.42	-3254.5	4.98417
TCGA-QH-A65Z-01	TCGA-LGG(N=504)	-1589.69	-753.078	-2342.76	5.64186
TCGA-S9-A7IY-01	TCGA-LGG(N=504)	-1071.59	350.149	-721.44	5.85128
TCGA-P5-A781-01	TCGA-LGG(N=504)	-1316.9	-663.789	-1980.69	5.11102
TCGA-TM-A84G-01	TCGA-LGG(N=504)	-1789.08	-1251	-3040.08	6.04066
TCGA-HW-A5KK-01	TCGA-LGG(N=504)	-447.676	987.031	539.355	5.65244
TCGA-E1-5311-01	TCGA-LGG(N=504)	-1503.87	-1049.62	-2553.49	5.8792
TCGA-FG-7634-01	TCGA-LGG(N=504)	-365.785	477.724	111.938	6.47944
TCGA-DU-5855-01	TCGA-LGG(N=504)	-896.93	458.894	-438.036	6.74094
TCGA-DU-6396-01	TCGA-LGG(N=504)	-313.015	1506.99	1193.98	6.89199
TCGA-FG-7643-01	TCGA-LGG(N=504)	-987.775	-621.799	-1609.57	6.69379
TCGA-TM-A84C-01	TCGA-LGG(N=504)	-698.826	316.769	-382.057	7.30733
TCGA-WY-A85E-01	TCGA-LGG(N=504)	-1644.01	-833.903	-2477.91	5.28729
TCGA-DU-7298-01	TCGA-LGG(N=504)	-1194.21	-125.92	-1320.13	5.84372
TCGA-TM-A84T-01	TCGA-LGG(N=504)	-1183.53	-125.023	-1308.56	4.63635
TCGA-FG-7637-01	TCGA-LGG(N=504)	-1234.21	-724.859	-1959.07	6.23802
TCGA-HT-A5R9-01	TCGA-LGG(N=504)	-1420.77	-910.689	-2331.46	4.39365
TCGA-HT-A614-01	TCGA-LGG(N=504)	-1279.1	-283.93	-1563.03	5.27316
TCGA-QH-A65R-01	TCGA-LGG(N=504)	-1428.28	-705.192	-2133.47	4.24868
TCGA-FG-A60J-01	TCGA-LGG(N=504)	-1023.82	-47.2115	-1071.04	5.65852
TCGA-FG-8189-01	TCGA-LGG(N=504)	-1503.46	-1492.02	-2995.48	4.64096
TCGA-P5-A5EY-01	TCGA-LGG(N=504)	-994.708	-329.876	-1324.58	6.18288
TCGA-HT-7882-01	TCGA-LGG(N=504)	1478.71	1959	3437.71	6.46046
TCGA-HT-8011-01	TCGA-LGG(N=504)	-1338.48	-481.063	-1819.55	5.32296
TCGA-DU-6394-01	TCGA-LGG(N=504)	-1410.88	-517.991	-1928.87	7.76315
TCGA-WY-A859-01	TCGA-LGG(N=504)	-1590.42	-1203.8	-2794.22	4.4396
TCGA-WY-A85B-01	TCGA-LGG(N=504)	-921.244	501.211	-420.033	4.92078
TCGA-S9-A6UB-01	TCGA-LGG(N=504)	-1812.4	-1159.07	-2971.46	5.67891
TCGA-S9-A6U6-01	TCGA-LGG(N=504)	-1278.74	-368.812	-1647.55	5.18702
TCGA-DU-8168-01	TCGA-LGG(N=504)	-1778.3	-1053.18	-2831.48	6.46451
TCGA-DU-7290-01	TCGA-LGG(N=504)	-276.806	1154.09	877.281	5.86494
TCGA-DU-6407-01	TCGA-LGG(N=504)	-1152.91	-330.014	-1482.93	5.56654
TCGA-HT-7601-01	TCGA-LGG(N=504)	-182.571	1316.33	1133.76	6.07149
TCGA-DU-6403-01	TCGA-LGG(N=504)	-997.706	380.433	-617.273	5.74473
TCGA-DB-A64R-01	TCGA-LGG(N=504)	-1565.28	-1086.84	-2652.12	5.72079
TCGA-E1-A7YQ-01	TCGA-LGG(N=504)	-45.5485	1318.03	1272.48	6.06351
TCGA-DU-6405-01	TCGA-LGG(N=504)	-1170.47	-13.7337	-1184.21	6.44672
TCGA-HW-7487-01	TCGA-LGG(N=504)	-1548.11	-1003.09	-2551.2	5.4741
TCGA-S9-A7R2-01	TCGA-LGG(N=504)	-508.52	881.624	373.104	4.60171
TCGA-S9-A7J1-01	TCGA-LGG(N=504)	-1244.83	-464.556	-1709.38	6.41114
TCGA-P5-A72X-01	TCGA-LGG(N=504)	-928.357	-380.897	-1309.25	4.90686
TCGA-E1-A7YJ-01	TCGA-LGG(N=504)	-979.422	612.041	-367.381	6.16493
TCGA-HT-7690-01	TCGA-LGG(N=504)	-471.666	707.849	236.183	5.80894
TCGA-HT-8105-01	TCGA-LGG(N=504)	-1392.45	-509.927	-1902.37	5.40561
TCGA-E1-A7YY-01	TCGA-LGG(N=504)	-1212	-866.596	-2078.6	5.16426
TCGA-HT-A619-01	TCGA-LGG(N=504)	-1689.58	-1066.83	-2756.4	5.37222
TCGA-DU-6400-01	TCGA-LGG(N=504)	-1562.72	-721.859	-2284.58	5.51066
TCGA-P5-A737-01	TCGA-LGG(N=504)	-1461.34	-565.504	-2026.85	4.55525
TCGA-RY-A83Y-01	TCGA-LGG(N=504)	-1351.12	-67.161	-1418.28	5.03078
TCGA-HT-8564-01	TCGA-LGG(N=504)	-936.354	-199.297	-1135.65	5.58827
TCGA-HT-7686-01	TCGA-LGG(N=504)	-525.298	1187.05	661.747	5.97687
TCGA-E1-A7YM-01	TCGA-LGG(N=504)	-1296.54	-372.988	-1669.53	5.51477
TCGA-DH-A66F-01	TCGA-LGG(N=504)	-1465.62	-667.492	-2133.11	6.0911
TCGA-S9-A6UA-01	TCGA-LGG(N=504)	127.15	1474.81	1601.96	6.76234
TCGA-FG-A87N-01	TCGA-LGG(N=504)	-1467.06	-476.896	-1943.96	6.58905
TCGA-VV-A829-01	TCGA-LGG(N=504)	-1180.08	-22.9441	-1203.03	6.49744
TCGA-DH-A66B-01	TCGA-LGG(N=504)	-816.879	776.141	-40.738	5.95374
TCGA-HT-A5R7-01	TCGA-LGG(N=504)	-1293.75	-630.8	-1924.55	4.90541
TCGA-CS-5394-01	TCGA-LGG(N=504)	-1708.89	-1179.86	-2888.75	6.5193
TCGA-DH-A66D-01	TCGA-LGG(N=504)	-972.653	352.776	-619.877	5.58289
TCGA-HT-7877-01	TCGA-LGG(N=504)	-1418.47	-840.054	-2258.52	5.59572
TCGA-DU-6542-01	TCGA-LGG(N=504)	-850.541	428.305	-422.236	6.00561
TCGA-QH-A6CS-01	TCGA-LGG(N=504)	-718.992	78.9889	-640.003	6.85986
TCGA-E1-A7YU-01	TCGA-LGG(N=504)	-1313.96	-402.578	-1716.53	5.06996
TCGA-W9-A837-01	TCGA-LGG(N=504)	-1567.48	-1041.27	-2608.75	5.47898
TCGA-IK-7675-01	TCGA-LGG(N=504)	-1348.28	-832.608	-2180.89	6.10667
TCGA-DU-7306-01	TCGA-LGG(N=504)	-897.647	-50.0824	-947.729	6.35284
TCGA-QH-A6X9-01	TCGA-LGG(N=504)	-1397.38	-655.54	-2052.92	5.51976
TCGA-S9-A6U0-01	TCGA-LGG(N=504)	-1.17732	1105.77	1104.59	5.71785
TCGA-HT-7611-01	TCGA-LGG(N=504)	-860.686	118.195	-742.491	6.1669
TCGA-S9-A6TY-01	TCGA-LGG(N=504)	-1834.08	-1363.8	-3197.88	5.18313
TCGA-DU-A7TB-01	TCGA-LGG(N=504)	-1338.93	-747.107	-2086.04	4.94671
TCGA-IK-8125-01	TCGA-LGG(N=504)	-1279.44	-595.998	-1875.44	5.70961
TCGA-WH-A86K-01	TCGA-LGG(N=504)	-1155.45	-175.924	-1331.37	4.49249
TCGA-DH-5141-01	TCGA-LGG(N=504)	-1155.09	-387.38	-1542.47	5.03698
TCGA-FG-A60L-01	TCGA-LGG(N=504)	-788.69	535.794	-252.895	4.47253
TCGA-DB-5280-01	TCGA-LGG(N=504)	-1075.34	-507.732	-1583.07	6.0976
TCGA-S9-A7IX-01	TCGA-LGG(N=504)	-533.233	450.996	-82.2367	6.76085
TCGA-FG-5965-01	TCGA-LGG(N=504)	-997.47	188.921	-808.549	6.0314
TCGA-P5-A5F6-01	TCGA-LGG(N=504)	-805.306	-383.908	-1189.21	2.17954
TCGA-DU-7007-01	TCGA-LGG(N=504)	-191.444	626.393	434.95	6.33911
TCGA-HW-7490-01	TCGA-LGG(N=504)	-942.177	76.3245	-865.853	5.55518
TCGA-CS-6188-01	TCGA-LGG(N=504)	-677.041	358.506	-318.535	7.19785
TCGA-CS-6668-01	TCGA-LGG(N=504)	-1839	-1125.05	-2964.05	6.46827
TCGA-DU-8165-01	TCGA-LGG(N=504)	-229.43	647.377	417.947	6.63577
TCGA-HT-7692-01	TCGA-LGG(N=504)	-1404.14	-440.745	-1844.89	4.15137
TCGA-TQ-A7RM-01	TCGA-LGG(N=504)	-1592.85	-1234.34	-2827.19	5.83949
TCGA-DU-8161-01	TCGA-LGG(N=504)	-266.043	1021.4	755.354	7.54414
TCGA-P5-A736-01	TCGA-LGG(N=504)	-473.57	886.725	413.154	4.99589
TCGA-DU-6401-01	TCGA-LGG(N=504)	-728.371	-53.6847	-782.056	5.58974
TCGA-HT-A74H-01	TCGA-LGG(N=504)	-413.476	377.145	-36.3301	4.08493
TCGA-TQ-A7RV-01	TCGA-LGG(N=504)	-1466.48	-637.086	-2103.57	4.81407
TCGA-HT-7483-01	TCGA-LGG(N=504)	-944.407	-556.912	-1501.32	5.79598
TCGA-HT-7620-01	TCGA-LGG(N=504)	-1322.83	-278.146	-1600.97	5.33057
TCGA-HT-7480-01	TCGA-LGG(N=504)	-1491.54	-992.283	-2483.82	5.88706
TCGA-S9-A7J0-01	TCGA-LGG(N=504)	-1746.84	-772.212	-2519.05	5.9141
TCGA-TM-A84Q-01	TCGA-LGG(N=504)	-860.347	470.571	-389.776	5.69882
TCGA-RY-A847-01	TCGA-LGG(N=504)	-975.291	107.004	-868.287	4.5229
TCGA-TQ-A7RQ-01	TCGA-LGG(N=504)	-1765.76	-1393.08	-3158.84	5.56859
TCGA-TQ-A7RW-01	TCGA-LGG(N=504)	-781.513	677.381	-104.132	5.82073
TCGA-FG-8191-01	TCGA-LGG(N=504)	-852.589	242.45	-610.14	5.6893
TCGA-E1-A7YW-01	TCGA-LGG(N=504)	-1240.34	-101.763	-1342.1	5.65274
TCGA-DB-5278-01	TCGA-LGG(N=504)	-1132.45	-659.891	-1792.34	5.41518
TCGA-E1-A7YS-01	TCGA-LGG(N=504)	-1895.99	-1039.9	-2935.89	6.55382
TCGA-HT-7695-01	TCGA-LGG(N=504)	-1377.8	-1015.32	-2393.12	5.83065
TCGA-DU-7012-01	TCGA-LGG(N=504)	383.216	1621.77	2004.99	6.04923
TCGA-HT-7879-01	TCGA-LGG(N=504)	-971.597	-92.6455	-1064.24	5.39301
TCGA-DU-A7TC-01	TCGA-LGG(N=504)	-1471.97	-789.286	-2261.25	3.77298
TCGA-HT-7680-01	TCGA-LGG(N=504)	-472.291	574.671	102.38	6.06696
TCGA-DB-A4X9-01	TCGA-LGG(N=504)	-1467.33	-458.306	-1925.63	5.87949
TCGA-TQ-A7RI-01	TCGA-LGG(N=504)	-1424.33	-377.729	-1802.05	6.06676
TCGA-TM-A7CA-01	TCGA-LGG(N=504)	-1530.43	-706.265	-2236.69	5.15056
TCGA-QH-A86X-01	TCGA-LGG(N=504)	-1524.84	-697.896	-2222.74	5.71559
TCGA-DU-A76R-01	TCGA-LGG(N=504)	-1085.82	-685.078	-1770.9	6.1882
TCGA-DH-5144-01	TCGA-LGG(N=504)	-1544.02	-704.198	-2248.22	4.81609
TCGA-E1-A7Z2-01	TCGA-LGG(N=504)	-1353.6	-905.865	-2259.46	6.33398
TCGA-DU-A5TP-01	TCGA-LGG(N=504)	-731.531	1256.51	524.983	5.74228
TCGA-FG-8187-01	TCGA-LGG(N=504)	-1127.77	-348.126	-1475.89	5.20472
TCGA-E1-5304-01	TCGA-LGG(N=504)	-1912.77	-1280.68	-3193.45	5.81277
TCGA-CS-4943-01	TCGA-LGG(N=504)	-1106.14	-162.515	-1268.65	4.81301
TCGA-DH-5140-01	TCGA-LGG(N=504)	-1082.71	-605.353	-1688.06	6.37379
TCGA-TM-A7CF-01	TCGA-LGG(N=504)	-1579.09	-1028.07	-2607.16	4.28983
TCGA-DH-A7US-01	TCGA-LGG(N=504)	-1441.46	-544.793	-1986.25	4.91837
TCGA-HT-A61B-01	TCGA-LGG(N=504)	-556.02	1209.09	653.073	4.61476
TCGA-E1-A7Z6-01	TCGA-LGG(N=504)	-1144.79	-245.903	-1390.7	6.68002
TCGA-HT-7857-01	TCGA-LGG(N=504)	685.529	2128.89	2814.42	6.53977
TCGA-E1-5319-01	TCGA-LGG(N=504)	-1058.56	-270.868	-1329.43	6.31047
TCGA-DU-A5TS-01	TCGA-LGG(N=504)	-1222.27	-172.284	-1394.56	3.91366
TCGA-DU-6392-01	TCGA-LGG(N=504)	-559.322	214.983	-344.338	5.2566
TCGA-QH-A6CU-01	TCGA-LGG(N=504)	-909.914	95.6301	-814.284	4.75489
TCGA-DU-6404-01	TCGA-LGG(N=504)	-919.542	-361.05	-1280.59	4.39098
TCGA-VW-A8FI-01	TCGA-LGG(N=504)	-1029.95	323.25	-706.696	4.55706
TCGA-HT-A74L-01	TCGA-LGG(N=504)	-1298.28	-204.732	-1503.02	5.82397
TCGA-P5-A5EZ-01	TCGA-LGG(N=504)	-942.707	238.773	-703.933	4.34198
TCGA-S9-A89Z-01	TCGA-LGG(N=504)	-577.355	758.267	180.912	6.04815
TCGA-S9-A6TZ-01	TCGA-LGG(N=504)	-922.66	25.2724	-897.387	6.80158
TCGA-FG-5963-01	TCGA-LGG(N=504)	-416.837	1079.3	662.463	5.6496
TCGA-HT-A61A-01	TCGA-LGG(N=504)	-1287.98	-976.871	-2264.85	4.9322
TCGA-S9-A89V-01	TCGA-LGG(N=504)	-967.985	-3.02397	-971.009	7.65119
TCGA-DB-A64W-01	TCGA-LGG(N=504)	-1885.99	-1655.92	-3541.91	5.30629
TCGA-FG-A4MX-01	TCGA-LGG(N=504)	-1411.26	-230.862	-1642.12	3.0108
TCGA-P5-A72Z-01	TCGA-LGG(N=504)	-1713.87	-1077.45	-2791.32	5.12889
TCGA-HT-8114-01	TCGA-LGG(N=504)	-436.834	783.564	346.73	6.7882
TCGA-HT-7881-01	TCGA-LGG(N=504)	-1542.71	-1229.19	-2771.91	4.97594
TCGA-CS-4944-01	TCGA-LGG(N=504)	-881.426	120.198	-761.228	5.37613
TCGA-S9-A7QX-01	TCGA-LGG(N=504)	-1303.57	144.083	-1159.49	4.92359
TCGA-DU-A7TG-01	TCGA-LGG(N=504)	-1021.57	-502.198	-1523.77	4.7393
TCGA-DU-5874-01	TCGA-LGG(N=504)	-1614.83	-1112.37	-2727.21	5.47605
TCGA-TQ-A8XE-01	TCGA-LGG(N=504)	-1431.28	-329.997	-1761.28	5.21221
TCGA-DU-7300-01	TCGA-LGG(N=504)	-994.324	-419.921	-1414.25	5.18789
TCGA-HT-7694-01	TCGA-LGG(N=504)	-1506.7	-1157.97	-2664.67	5.52387
TCGA-HT-7471-01	TCGA-LGG(N=504)	-759.994	366.032	-393.963	5.94204
TCGA-DB-A4XD-01	TCGA-LGG(N=504)	-1335.35	-463.954	-1799.31	5.67979
TCGA-TQ-A7RK-01	TCGA-LGG(N=504)	-1526.98	-663.795	-2190.78	4.85295
TCGA-HT-7475-01	TCGA-LGG(N=504)	-1621.4	-1057.75	-2679.16	4.30379
TCGA-TQ-A7RO-01	TCGA-LGG(N=504)	-1570.67	-760.595	-2331.27	6.47005
TCGA-HT-7902-01	TCGA-LGG(N=504)	-1265.03	-384.762	-1649.79	5.68793
TCGA-FG-A711-01	TCGA-LGG(N=504)	-1585.52	-476.669	-2062.18	5.15338
TCGA-DB-5276-01	TCGA-LGG(N=504)	-474.055	525.542	51.4873	6.14787
TCGA-P5-A730-01	TCGA-LGG(N=504)	-1231.17	-708.83	-1940	5.42924
TCGA-E1-A7YD-01	TCGA-LGG(N=504)	-1162.81	-283.463	-1446.27	6.1389
TCGA-HT-A74O-01	TCGA-LGG(N=504)	-642.548	934.666	292.118	4.62761
TCGA-HT-8015-01	TCGA-LGG(N=504)	-764.146	-123.603	-887.749	6.28095
TCGA-HT-A74J-01	TCGA-LGG(N=504)	-1342.88	-198.889	-1541.77	5.22846
TCGA-DH-A669-01	TCGA-LGG(N=504)	-1228.15	-51.3728	-1279.52	5.08665
TCGA-HT-A617-01	TCGA-LGG(N=504)	-310.84	737.747	426.907	6.01988
TCGA-HT-7605-01	TCGA-LGG(N=504)	-1241.23	-782.469	-2023.7	5.26118
TCGA-S9-A6WO-01	TCGA-LGG(N=504)	-1175.21	277.546	-897.663	5.36178
TCGA-QH-A6CX-01	TCGA-LGG(N=504)	-801.704	348.845	-452.859	5.39712
TCGA-P5-A5F4-01	TCGA-LGG(N=504)	-1438.78	-1012	-2450.78	4.50148
TCGA-DU-A76K-01	TCGA-LGG(N=504)	-1282.95	-1229.83	-2512.78	4.88116
TCGA-VM-A8CH-01	TCGA-LGG(N=504)	-1010.84	239.491	-771.352	5.88677
TCGA-HT-7609-01	TCGA-LGG(N=504)	-1081.64	150.68	-930.962	5.30707
TCGA-QH-A6X4-01	TCGA-LGG(N=504)	-1750.12	-689.67	-2439.79	5.28281
TCGA-DH-A7UV-01	TCGA-LGG(N=504)	-1188.01	-9.19775	-1197.2	4.72794
TCGA-TM-A7C3-01	TCGA-LGG(N=504)	-1135.49	-637.62	-1773.11	4.78553
TCGA-S9-A6WG-01	TCGA-LGG(N=504)	74.0663	778.554	852.62	5.34022
TCGA-FG-6690-01	TCGA-LGG(N=504)	-978.949	254.485	-724.465	5.63725
TCGA-DU-8167-01	TCGA-LGG(N=504)	-576.994	407.565	-169.429	5.03165
TCGA-QH-A65X-01	TCGA-LGG(N=504)	-1056.82	-141.955	-1198.78	4.18982
TCGA-P5-A780-01	TCGA-LGG(N=504)	-848.954	20.5793	-828.375	5.05182
TCGA-E1-5302-01	TCGA-LGG(N=504)	-789.109	450.245	-338.864	5.58612
TCGA-HW-A5KJ-01	TCGA-LGG(N=504)	-1569.22	-789.616	-2358.84	3.7377
TCGA-R8-A6MO-01	TCGA-LGG(N=504)	-1339.02	-171.221	-1510.24	4.97226
TCGA-FG-7636-01	TCGA-LGG(N=504)	-1365.76	-301.313	-1667.08	4.72678
TCGA-CS-6290-01	TCGA-LGG(N=504)	-538.304	1186.77	648.467	5.29021
TCGA-DU-5847-01	TCGA-LGG(N=504)	-477.342	858.433	381.091	6.27237
TCGA-DU-6406-01	TCGA-LGG(N=504)	-966.952	122.692	-844.261	6.03938
TCGA-TM-A84B-01	TCGA-LGG(N=504)	-1082.49	-762.811	-1845.31	6.27701
TCGA-DU-A76O-01	TCGA-LGG(N=504)	-1012.77	728.069	-284.706	4.58312
TCGA-EK-A2RE-01	TCGA-CESC(N=291)	-1522.98	-343.864	-1866.84	5.11607
TCGA-IR-A3L7-01	TCGA-CESC(N=291)	-1484.85	-426.327	-1911.18	4.17469
TCGA-Q1-A73Q-01	TCGA-CESC(N=291)	-1550.9	3.89233	-1547.01	4.97546
TCGA-C5-A1MF-01	TCGA-CESC(N=291)	-770.006	1244.33	474.322	2.08746
TCGA-ZJ-A8QQ-01	TCGA-CESC(N=291)	-1697.16	386.734	-1310.43	3.41144
TCGA-EX-A3L1-01	TCGA-CESC(N=291)	-767.289	1014.01	246.718	5.81022
TCGA-JW-A5VI-01	TCGA-CESC(N=291)	-689.794	899.629	209.835	5.15911
TCGA-EA-A1QT-01	TCGA-CESC(N=291)	-1261.89	420.44	-841.451	3.99364
TCGA-UC-A7PG-01	TCGA-CESC(N=291)	-1060.12	216.263	-843.853	4.67582
TCGA-EA-A97N-01	TCGA-CESC(N=291)	-588.605	190.074	-398.532	5.59846
TCGA-EA-A3QD-01	TCGA-CESC(N=291)	35.2911	2484.76	2520.05	3.5236
TCGA-C5-A1ME-01	TCGA-CESC(N=291)	-1286.52	916.462	-370.058	3.26903
TCGA-C5-A8YR-01	TCGA-CESC(N=291)	-929.255	1438.31	509.055	4.70206
TCGA-FU-A40J-01	TCGA-CESC(N=291)	-1076.58	820.815	-255.762	4.54538
TCGA-VS-A9V5-01	TCGA-CESC(N=291)	-1552.95	-211.475	-1764.42	3.92981
TCGA-MY-A913-01	TCGA-CESC(N=291)	-1138.26	992.637	-145.62	3.80526
TCGA-VS-A8Q9-01	TCGA-CESC(N=291)	-1821.98	230.217	-1591.77	3.8728
TCGA-DS-A0VL-01	TCGA-CESC(N=291)	-1355.13	856.393	-498.737	4.6375
TCGA-VS-A9UU-01	TCGA-CESC(N=291)	-1784.87	101.49	-1683.38	3.04618
TCGA-VS-A9U6-01	TCGA-CESC(N=291)	-1005.99	881.638	-124.354	4.70601
TCGA-C5-A2LX-01	TCGA-CESC(N=291)	-479.113	2138.72	1659.6	4.554
TCGA-C5-A1M8-01	TCGA-CESC(N=291)	-1405.05	-56.0664	-1461.11	1.19535
TCGA-C5-A7CJ-01	TCGA-CESC(N=291)	-174.659	1432.72	1258.06	6.01526
TCGA-GH-A9DA-01	TCGA-CESC(N=291)	-979.576	909.577	-69.9995	5.56654
TCGA-EA-A5O9-01	TCGA-CESC(N=291)	-1577.55	640.768	-936.781	3.36034
TCGA-Q1-A73P-01	TCGA-CESC(N=291)	-1289.11	724.94	-564.167	4.56558
TCGA-C5-A8XK-01	TCGA-CESC(N=291)	-1503	412.877	-1090.13	3.3045
TCGA-C5-A907-01	TCGA-CESC(N=291)	-1227.15	914.887	-312.266	3.95421
TCGA-VS-A9UD-01	TCGA-CESC(N=291)	-1140.05	2208.45	1068.4	3.59215
TCGA-C5-A7CM-01	TCGA-CESC(N=291)	-1201.51	-219.086	-1420.6	3.52479
TCGA-VS-A9V2-01	TCGA-CESC(N=291)	-1032.61	1360.34	327.721	4.42357
TCGA-VS-A94Y-01	TCGA-CESC(N=291)	-946.575	538.174	-408.401	6.06026
TCGA-C5-A8ZZ-01	TCGA-CESC(N=291)	-56.5315	-238.469	-295	5.61442
TCGA-VS-A9UJ-01	TCGA-CESC(N=291)	-1687.89	-1031.09	-2718.99	4.77715
TCGA-Q1-A6DT-01	TCGA-CESC(N=291)	-1438.66	8.05983	-1430.6	4.94342
TCGA-VS-A9UQ-01	TCGA-CESC(N=291)	-1052.11	-20.0439	-1072.15	5.15299
TCGA-VS-A8EG-01	TCGA-CESC(N=291)	-1913.25	172.36	-1740.89	5.05182
TCGA-EX-A69L-01	TCGA-CESC(N=291)	-551.002	2017.12	1466.11	3.73123
TCGA-Q1-A73O-01	TCGA-CESC(N=291)	-1081.46	917.19	-164.268	4.37014
TCGA-VS-A8QC-01	TCGA-CESC(N=291)	-762.978	368.519	-394.459	3.96806
TCGA-EA-A5ZE-01	TCGA-CESC(N=291)	-276.136	1479.45	1203.31	4.58973
TCGA-JX-A5QV-01	TCGA-CESC(N=291)	-1507.15	882.868	-624.284	4.31974
TCGA-EK-A2GZ-01	TCGA-CESC(N=291)	-1620.25	509.482	-1110.77	5.06346
TCGA-EK-A2R9-01	TCGA-CESC(N=291)	-282.64	1256.54	973.897	4.49316
TCGA-IR-A3LL-01	TCGA-CESC(N=291)	-766.499	2067.88	1301.38	2.86196
TCGA-C5-A1M5-01	TCGA-CESC(N=291)	-1090.05	1214.64	124.596	4.60881
TCGA-C5-A7X8-01	TCGA-CESC(N=291)	-89.9138	677.935	588.021	3.847
TCGA-EA-A3HS-01	TCGA-CESC(N=291)	-1065.6	657.89	-407.713	5.11937
TCGA-IR-A3LH-01	TCGA-CESC(N=291)	358.659	2521.04	2879.69	5.88677
TCGA-C5-A1M9-01	TCGA-CESC(N=291)	-1587.45	138.343	-1449.11	5.12102
TCGA-DG-A2KJ-01	TCGA-CESC(N=291)	-807.126	1669.44	862.315	2.16668
TCGA-Q1-A5R3-01	TCGA-CESC(N=291)	-1421.86	1123.08	-298.787	2.80118
TCGA-HG-A2PA-01	TCGA-CESC(N=291)	-910.385	836.404	-73.9811	5.40737
TCGA-EA-A50E-01	TCGA-CESC(N=291)	37.3904	764.807	802.197	4.73718
TCGA-EA-A556-01	TCGA-CESC(N=291)	-454.459	-352.174	-806.632	4.38679
TCGA-VS-A9V3-01	TCGA-CESC(N=291)	-1208.94	1029.1	-179.836	4.35757
TCGA-VS-A9UH-01	TCGA-CESC(N=291)	64.074	2206.49	2270.57	3.83797
TCGA-JX-A3PZ-01	TCGA-CESC(N=291)	-557.764	1356.84	799.08	4.25323
TCGA-C5-A1MP-01	TCGA-CESC(N=291)	55.6959	1826.16	1881.86	4.62704
TCGA-MU-A5YI-01	TCGA-CESC(N=291)	52.0379	953.544	1005.58	5.35407
TCGA-VS-A8QA-01	TCGA-CESC(N=291)	-2226.49	332.894	-1893.6	3.88361
TCGA-FU-A5XV-01	TCGA-CESC(N=291)	-1423.43	371.483	-1051.94	4.84745
TCGA-EX-A8YF-01	TCGA-CESC(N=291)	-1196.85	1381.18	184.325	4.10687
TCGA-ZJ-A8QR-01	TCGA-CESC(N=291)	-1648.71	486.914	-1161.8	4.5999
TCGA-IR-A3LB-01	TCGA-CESC(N=291)	-209.478	349.392	139.914	4.27797
TCGA-EK-A2PI-01	TCGA-CESC(N=291)	-1039.22	-351.498	-1390.72	5.28797
TCGA-HM-A6W2-01	TCGA-CESC(N=291)	-527.509	198.711	-328.798	3.85697
TCGA-EK-A2IR-01	TCGA-CESC(N=291)	-1826.37	-966.418	-2792.79	4.33628
TCGA-IR-A3LF-01	TCGA-CESC(N=291)	-1158.65	513.608	-645.039	4.00986
TCGA-HM-A4S6-01	TCGA-CESC(N=291)	-504.317	1496.91	992.59	5.19022
TCGA-VS-A8QF-01	TCGA-CESC(N=291)	-934.939	1023.9	88.9564	4.60114
TCGA-VS-AA62-01	TCGA-CESC(N=291)	-687.525	1896.4	1208.88	4.46011
TCGA-C5-A7UE-01	TCGA-CESC(N=291)	-1731.52	353.97	-1377.55	4.11356
TCGA-DS-A5RQ-01	TCGA-CESC(N=291)	-1125.5	1029.75	-95.7496	5.2491
TCGA-BI-A20A-01	TCGA-CESC(N=291)	-839.503	1455.08	615.573	4.78659
TCGA-EA-A3HU-01	TCGA-CESC(N=291)	-754.784	2211.39	1456.61	4.28831
TCGA-EK-A2RM-01	TCGA-CESC(N=291)	-576.315	46.5814	-529.734	4.61763
TCGA-DG-A2KK-01	TCGA-CESC(N=291)	-1427.08	575.518	-851.558	3.52607
TCGA-C5-A1MI-01	TCGA-CESC(N=291)	-1064.89	606.153	-458.735	4.87082
TCGA-JW-A852-01	TCGA-CESC(N=291)	-1579.29	706.207	-873.085	2.82375
TCGA-EK-A2RA-01	TCGA-CESC(N=291)	-1552.22	1539.57	-12.6466	4.02327
TCGA-EK-A2RB-01	TCGA-CESC(N=291)	-1577.86	446.399	-1131.46	3.38265
TCGA-C5-A1MJ-01	TCGA-CESC(N=291)	-123.09	510.912	387.822	4.56377
TCGA-MY-A5BE-01	TCGA-CESC(N=291)	-146.89	3059.32	2912.43	3.21877
TCGA-C5-A1BE-01	TCGA-CESC(N=291)	-1193.09	463.661	-729.433	4.6639
TCGA-LP-A7HU-01	TCGA-CESC(N=291)	-864.89	1133.6	268.711	3.16345
TCGA-2W-A8YY-01	TCGA-CESC(N=291)	-1232.21	229.95	-1002.26	4.64441
TCGA-EA-A411-01	TCGA-CESC(N=291)	-125.552	565.167	439.614	5.34373
TCGA-C5-A1MN-01	TCGA-CESC(N=291)	-1590.53	220.921	-1369.6	5.63578
TCGA-C5-A2M2-01	TCGA-CESC(N=291)	-2048.18	-159.978	-2208.16	5.31039
TCGA-EK-A2PK-01	TCGA-CESC(N=291)	-537.485	1961.94	1424.45	3.50335
TCGA-EA-A410-01	TCGA-CESC(N=291)	-504.114	196.24	-307.874	3.93542
TCGA-VS-A952-01	TCGA-CESC(N=291)	-1929.25	-117.532	-2046.78	4.5789
TCGA-EK-A2IP-01	TCGA-CESC(N=291)	-1654.08	391.658	-1262.43	3.92028
TCGA-EK-A2PG-01	TCGA-CESC(N=291)	-2160.55	31.4187	-2129.13	3.35475
TCGA-FU-A3YQ-01	TCGA-CESC(N=291)	-313.107	1700.05	1386.94	4.36176
TCGA-DS-A1OB-01	TCGA-CESC(N=291)	-992.151	702.749	-289.402	3.68707
TCGA-VS-A959-01	TCGA-CESC(N=291)	-1052.2	1048.54	-3.66532	4.48924
TCGA-EK-A2R7-01	TCGA-CESC(N=291)	-1136.7	994.899	-141.799	3.53483
TCGA-JW-A5VJ-01	TCGA-CESC(N=291)	-1468.14	231.574	-1236.56	4.0063
TCGA-C5-A7UH-01	TCGA-CESC(N=291)	-1019.84	553.328	-466.517	5.15542
TCGA-MA-AA3Z-01	TCGA-CESC(N=291)	-1734.42	1143.9	-590.525	4.60047
TCGA-VS-A9UR-01	TCGA-CESC(N=291)	-1894.3	-222.979	-2117.28	4.69379
TCGA-EK-A3GN-01	TCGA-CESC(N=291)	-2111.08	-487.08	-2598.16	3.89629
TCGA-DS-A3LQ-01	TCGA-CESC(N=291)	-351.548	532.614	181.067	4.41004
TCGA-ZJ-AAXU-01	TCGA-CESC(N=291)	-1143.43	1419.47	276.045	3.33625
TCGA-VS-A9UY-01	TCGA-CESC(N=291)	-1243.72	854.35	-389.367	5.83998
TCGA-ZJ-AAXA-01	TCGA-CESC(N=291)	-1140.04	-25.4387	-1165.48	4.38403
TCGA-EK-A2RO-01	TCGA-CESC(N=291)	-456.755	271.443	-185.311	4.31546
TCGA-DS-A0VM-01	TCGA-CESC(N=291)	-749.208	666.469	-82.7393	4.5229
TCGA-EX-A1H5-01	TCGA-CESC(N=291)	-1471.4	57.7239	-1413.68	4.729
TCGA-FU-A3EO-01	TCGA-CESC(N=291)	-994.397	855.817	-138.579	2.06695
TCGA-EK-A2RK-01	TCGA-CESC(N=291)	-1361.01	1097.36	-263.645	3.34203
TCGA-C5-A1BL-01	TCGA-CESC(N=291)	-1432.87	1179.79	-253.085	4.33057
TCGA-Q1-A73S-01	TCGA-CESC(N=291)	-1526.8	-610.307	-2137.1	3.70488
TCGA-PN-A8MA-01	TCGA-CESC(N=291)	-824.648	574.236	-250.412	4.06349
TCGA-DS-A7WF-01	TCGA-CESC(N=291)	-1103.84	-4.87213	-1108.72	5.67783
TCGA-C5-A7X3-01	TCGA-CESC(N=291)	-554.084	1222.28	668.194	3.90115
TCGA-HM-A3JK-01	TCGA-CESC(N=291)	362.736	1027.34	1390.07	4.31328
TCGA-VS-A9V1-01	TCGA-CESC(N=291)	-1843.67	366.005	-1477.67	3.35051
TCGA-FU-A3HZ-01	TCGA-CESC(N=291)	-1206.52	157.02	-1049.5	3.53356
TCGA-EA-A78R-01	TCGA-CESC(N=291)	-500.274	1020.99	520.717	4.35263
TCGA-JW-A5VG-01	TCGA-CESC(N=291)	-1421.88	1129.44	-292.437	4.65132
TCGA-VS-A9UV-01	TCGA-CESC(N=291)	-1697.44	123.119	-1574.32	3.93831
TCGA-C5-A8YT-01	TCGA-CESC(N=291)	-170.929	278.607	107.679	4.86841
TCGA-ZX-AA5X-01	TCGA-CESC(N=291)	276.045	1404.75	1680.8	4.48284
TCGA-VS-A958-01	TCGA-CESC(N=291)	-959.176	2190.7	1231.53	3.94767
TCGA-VS-A8EL-01	TCGA-CESC(N=291)	-572.672	1941.97	1369.3	3.75806
TCGA-C5-A2LZ-01	TCGA-CESC(N=291)	-1642.69	910.337	-732.357	4.57535
TCGA-VS-A950-01	TCGA-CESC(N=291)	-1164.93	279.867	-885.065	4.79073
TCGA-IR-A3LK-01	TCGA-CESC(N=291)	-1514.96	918.125	-596.834	4.37708
TCGA-DS-A1OC-01	TCGA-CESC(N=291)	-1303.25	1029.67	-273.578	6.2696
TCGA-C5-A3HE-01	TCGA-CESC(N=291)	-924.327	1573.83	649.504	2.30159
TCGA-MA-AA3W-01	TCGA-CESC(N=291)	-1044.84	2155.5	1110.66	4.53667
TCGA-VS-A9UL-01	TCGA-CESC(N=291)	-2023.37	-1214.69	-3238.06	4.80066
TCGA-VS-A9UO-01	TCGA-CESC(N=291)	-2561.18	-97.2301	-2658.41	4.53792
TCGA-C5-A8XJ-01	TCGA-CESC(N=291)	-541.531	365.174	-176.357	5.88146
TCGA-C5-A7CL-01	TCGA-CESC(N=291)	-956.412	476.159	-480.253	5.60855
TCGA-FU-A3NI-01	TCGA-CESC(N=291)	-865.626	532.816	-332.81	5.69127
TCGA-EA-A439-01	TCGA-CESC(N=291)	-249.462	94.3288	-155.133	5.63314
TCGA-VS-A9V0-01	TCGA-CESC(N=291)	-1789.38	-608.547	-2397.93	5.0144
TCGA-EK-A3GK-01	TCGA-CESC(N=291)	-2105.08	433.494	-1671.59	4.71697
TCGA-C5-A7CG-01	TCGA-CESC(N=291)	-632.412	2565.07	1932.66	3.98454
TCGA-C5-A1BI-01	TCGA-CESC(N=291)	-518.498	1574.37	1055.87	4.05662
TCGA-HM-A3JJ-01	TCGA-CESC(N=291)	-244.013	1054.73	810.721	4.97633
TCGA-C5-A7UI-01	TCGA-CESC(N=291)	-847.22	1571.29	724.066	3.11602
TCGA-EK-A2R8-01	TCGA-CESC(N=291)	-1220.68	441.456	-779.228	4.78186
TCGA-VS-A9UP-01	TCGA-CESC(N=291)	-1611.6	-1163.99	-2775.58	4.36385
TCGA-C5-A1BF-01	TCGA-CESC(N=291)	-547.207	1004	456.797	4.43892
TCGA-EX-A69M-01	TCGA-CESC(N=291)	-1255.75	1567.81	312.06	3.92122
TCGA-EA-A5ZD-01	TCGA-CESC(N=291)	-684.162	1326.33	642.163	5.06045
TCGA-JX-A3Q0-01	TCGA-CESC(N=291)	-1162.28	1303.4	141.119	3.45682
TCGA-BI-A0VS-01	TCGA-CESC(N=291)	-735.876	774.362	38.4866	5.96929
TCGA-VS-A8EJ-01	TCGA-CESC(N=291)	-1446.09	202.732	-1243.36	2.75487
TCGA-DR-A0ZL-01	TCGA-CESC(N=291)	-1971.16	12.3673	-1958.8	4.00273
TCGA-MA-AA41-01	TCGA-CESC(N=291)	-1539.12	499.985	-1039.14	3.97087
TCGA-EA-A3HQ-01	TCGA-CESC(N=291)	-646.486	1280.9	634.419	5.1735
TCGA-LP-A5U2-01	TCGA-CESC(N=291)	-1506.67	330.921	-1175.75	3.44365
TCGA-EA-A43B-01	TCGA-CESC(N=291)	-746.963	1385.96	638.998	3.60288
TCGA-C5-A3HD-01	TCGA-CESC(N=291)	-2201.36	-244.071	-2445.43	4.86792
TCGA-IR-A3LI-01	TCGA-CESC(N=291)	-2523.87	-445.914	-2969.79	2.42763
TCGA-VS-A8EI-01	TCGA-CESC(N=291)	-949.9	1112.88	162.977	4.57105
TCGA-EA-A4BA-01	TCGA-CESC(N=291)	-860.554	-820.662	-1681.22	3.56804
TCGA-C5-A3HL-01	TCGA-CESC(N=291)	-1499.44	267.146	-1232.3	5.59395
TCGA-EA-A3Y4-01	TCGA-CESC(N=291)	-705.704	2064.68	1358.98	3.45419
TCGA-UC-A7PF-01	TCGA-CESC(N=291)	-567.015	1815.38	1248.36	4.95929
TCGA-VS-A9UB-01	TCGA-CESC(N=291)	-1116.21	2129.28	1013.07	1.73548
TCGA-UC-A7PI-01	TCGA-CESC(N=291)	-1866.34	-108.504	-1974.84	4.51352
TCGA-DG-A2KL-01	TCGA-CESC(N=291)	147.509	968.013	1115.52	5.34305
TCGA-JW-AAVH-01	TCGA-CESC(N=291)	-1911.82	-4.126	-1915.95	4.2304
TCGA-MY-A5BF-01	TCGA-CESC(N=291)	-1238.37	1270.98	32.6136	4.00086
TCGA-Q1-A5R1-01	TCGA-CESC(N=291)	-1649.26	246.545	-1402.71	3.29281
TCGA-FU-A57G-01	TCGA-CESC(N=291)	84.1738	-107.78	-23.6058	6.98542
TCGA-C5-A1BQ-01	TCGA-CESC(N=291)	-1052.05	1338.65	286.605	4.43559
TCGA-EK-A2PL-01	TCGA-CESC(N=291)	-1707.95	384.829	-1323.12	4.71591
TCGA-Q1-A6DW-01	TCGA-CESC(N=291)	-1208.21	459.597	-748.61	6.26131
TCGA-C5-A2M1-01	TCGA-CESC(N=291)	-1447.29	1270.12	-177.173	4.42958
TCGA-R2-A69V-01	TCGA-CESC(N=291)	-29.1324	2859.57	2830.44	4.43559
TCGA-EA-A5ZF-01	TCGA-CESC(N=291)	-674.42	-287.479	-961.899	5.12928
TCGA-FU-A23L-01	TCGA-CESC(N=291)	-1204.45	1429.37	224.915	4.50339
TCGA-DS-A1OA-01	TCGA-CESC(N=291)	-625.918	1304.37	678.456	4.27721
TCGA-EK-A2H1-01	TCGA-CESC(N=291)	-415.716	1362.2	946.485	4.8714
TCGA-LP-A4AU-01	TCGA-CESC(N=291)	-1200.79	762.627	-438.167	3.92598
TCGA-VS-A9U7-01	TCGA-CESC(N=291)	-1071.43	1398.31	326.876	3.61592
TCGA-C5-A2LS-01	TCGA-CESC(N=291)	-2342.51	-304.474	-2646.98	3.96713
TCGA-MA-AA3Y-01	TCGA-CESC(N=291)	-684.854	1633.84	948.988	3.08069
TCGA-DG-A2KM-01	TCGA-CESC(N=291)	295.901	3396.99	3692.89	4.21952
TCGA-C5-A3HF-01	TCGA-CESC(N=291)	-997.155	728.883	-268.272	4.33124
TCGA-C5-A2LT-01	TCGA-CESC(N=291)	-517.514	1142.25	624.74	4.53974
TCGA-C5-A1BK-01	TCGA-CESC(N=291)	-763.413	2192.68	1429.27	3.82887
TCGA-UC-A7PD-01	TCGA-CESC(N=291)	-1504.57	291.3	-1213.27	4.98688
TCGA-MY-A5BD-01	TCGA-CESC(N=291)	-1907.72	-106.624	-2014.34	4.39441
TCGA-VS-A9UZ-01	TCGA-CESC(N=291)	-1471.95	455.722	-1016.23	3.9764
TCGA-DS-A1OD-01	TCGA-CESC(N=291)	-453.008	2295.54	1842.53	6.16828
TCGA-C5-A8XH-01	TCGA-CESC(N=291)	-1137.79	1036.44	-101.348	5.01789
TCGA-EK-A2RC-01	TCGA-CESC(N=291)	-583.236	1384.78	801.549	4.47768
TCGA-JX-A3Q8-01	TCGA-CESC(N=291)	-1363.85	879.432	-484.422	3.60288
TCGA-JW-A5VL-01	TCGA-CESC(N=291)	-1161.74	1403.01	241.277	5.26225
TCGA-DS-A7WI-01	TCGA-CESC(N=291)	-1576.17	783.773	-792.4	2.84394
TCGA-VS-A953-01	TCGA-CESC(N=291)	-1799.29	386.459	-1412.84	3.44891
TCGA-EA-A44S-01	TCGA-CESC(N=291)	-917.302	1052.65	135.351	1.58976
TCGA-VS-A957-01	TCGA-CESC(N=291)	-2253.21	-79.0068	-2332.22	5.2234
TCGA-JW-A5VH-01	TCGA-CESC(N=291)	-1004.5	-950.182	-1954.68	4.11356
TCGA-EA-A3HR-01	TCGA-CESC(N=291)	-1269.87	258.943	-1010.92	4.64326
TCGA-EA-A3QE-01	TCGA-CESC(N=291)	-805.364	2070.71	1265.34	4.84948
TCGA-WL-A834-01	TCGA-CESC(N=291)	-1303.4	-138.405	-1441.81	5.07685
TCGA-C5-A901-01	TCGA-CESC(N=291)	-993.274	580.44	-412.834	5.02593
TCGA-JW-A69B-01	TCGA-CESC(N=291)	-951.633	677.742	-273.891	4.38403
TCGA-FU-A3HY-01	TCGA-CESC(N=291)	-1913.45	-158.762	-2072.21	4.85199
TCGA-C5-A1M6-01	TCGA-CESC(N=291)	-1698.59	-590.739	-2289.33	4.30597
TCGA-VS-A9V4-01	TCGA-CESC(N=291)	-1864.05	-189.486	-2053.53	3.59573
TCGA-VS-A8Q8-01	TCGA-CESC(N=291)	-1031.52	1360.54	329.022	3.68597
TCGA-DS-A0VN-01	TCGA-CESC(N=291)	-343.001	2014.25	1671.25	3.91458
TCGA-MU-A8JM-01	TCGA-CESC(N=291)	-1194.08	989.353	-204.727	5.18147
TCGA-C5-A2LY-01	TCGA-CESC(N=291)	-806.774	2085.09	1278.32	3.64727
TCGA-FU-A23K-01	TCGA-CESC(N=291)	-540.858	1409.47	868.613	2.19538
TCGA-EA-A6QX-01	TCGA-CESC(N=291)	-1035.1	1022.83	-12.2683	4.43759
TCGA-C5-A7CH-01	TCGA-CESC(N=291)	-1229.36	122.667	-1106.7	4.7393
TCGA-EK-A2RN-01	TCGA-CESC(N=291)	-1169.9	1333.28	163.374	2.08403
TCGA-EK-A2RJ-01	TCGA-CESC(N=291)	-950.037	1405.41	455.37	2.93166
TCGA-C5-A1BM-01	TCGA-CESC(N=291)	-629.095	1650.77	1021.67	4.78505
TCGA-Q1-A73R-01	TCGA-CESC(N=291)	-1367.64	-306.426	-1674.07	5.58769
TCGA-DS-A7WH-01	TCGA-CESC(N=291)	-321.787	46.2444	-275.543	5.36032
TCGA-ZJ-AAX4-01	TCGA-CESC(N=291)	-678.154	1588.41	910.256	3.34907
TCGA-C5-A7CK-01	TCGA-CESC(N=291)	-798.69	-523.77	-1322.46	4.97817
TCGA-VS-A8EK-01	TCGA-CESC(N=291)	-1781.13	380.385	-1400.74	4.20239
TCGA-EA-A1QS-01	TCGA-CESC(N=291)	526.758	641.647	1168.41	6.49932
TCGA-FU-A3WB-01	TCGA-CESC(N=291)	-1461.86	-183.907	-1645.77	4.27949
TCGA-FU-A3TQ-01	TCGA-CESC(N=291)	-1045.79	843.269	-202.517	5.34549
TCGA-C5-A8XI-01	TCGA-CESC(N=291)	-1279.65	979.105	-300.546	4.89574
TCGA-C5-A1BN-01	TCGA-CESC(N=291)	-1880.1	-286.675	-2166.78	4.70706
TCGA-IR-A3LA-01	TCGA-CESC(N=291)	-1037.47	236.975	-800.499	3.81149
TCGA-VS-A94X-01	TCGA-CESC(N=291)	-1724.35	366.568	-1357.79	4.92794
TCGA-MA-AA42-01	TCGA-CESC(N=291)	-603.433	2749.9	2146.46	4.20636
TCGA-C5-A8YQ-01	TCGA-CESC(N=291)	-1359.46	442.93	-916.53	3.1077
TCGA-C5-A7X5-01	TCGA-CESC(N=291)	-1514.04	-450.804	-1964.84	4.69437
TCGA-VS-A9U5-01	TCGA-CESC(N=291)	-1527.15	1094.78	-432.366	3.78133
TCGA-C5-A1M7-01	TCGA-CESC(N=291)	-1107.1	1063.76	-43.3364	4.211
TCGA-C5-A905-01	TCGA-CESC(N=291)	-1992.48	62.3454	-1930.14	3.48411
TCGA-Q1-A5R2-01	TCGA-CESC(N=291)	-617.17	1408.96	791.794	2.34199
TCGA-EK-A3GJ-01	TCGA-CESC(N=291)	-1211.16	1475.8	264.642	3.22492
TCGA-MU-A51Y-01	TCGA-CESC(N=291)	-429.59	1794.73	1365.14	4.61179
TCGA-DG-A2KH-01	TCGA-CESC(N=291)	-2561.98	-359.509	-2921.49	2.72028
TCGA-VS-A8EB-01	TCGA-CESC(N=291)	-1198.11	814.409	-383.702	5.81915
TCGA-LP-A4AX-01	TCGA-CESC(N=291)	-531.001	1910.37	1379.37	4.62646
TCGA-VS-A94Z-01	TCGA-CESC(N=291)	-616.62	2210.27	1593.65	4.87575
TCGA-C5-A1MQ-01	TCGA-CESC(N=291)	-155.29	1890.01	1734.72	2.42763
TCGA-EX-A1H6-01	TCGA-CESC(N=291)	-1220.36	90.9429	-1129.42	3.10938
TCGA-VS-A9UM-01	TCGA-CESC(N=291)	-486.137	1254.3	768.164	5.28914
TCGA-VS-A8EH-01	TCGA-CESC(N=291)	-1862.38	-3.16263	-1865.54	5.16271
TCGA-BI-A0VR-01	TCGA-CESC(N=291)	-777.835	1498.06	720.225	4.32838
TCGA-EA-A5FO-01	TCGA-CESC(N=291)	-2487.91	-511.462	-2999.37	4.52423
TCGA-DR-A0ZM-01	TCGA-CESC(N=291)	-537.282	1780.86	1243.58	2.16668
TCGA-MA-AA43-01	TCGA-CESC(N=291)	-644.809	170.515	-474.294	5.36247
TCGA-C5-A7UC-01	TCGA-CESC(N=291)	-1677.57	-346.254	-2023.83	5.5963
TCGA-C5-A7XC-01	TCGA-CESC(N=291)	-769.693	1219.43	449.734	5.13336
TCGA-VS-A8QH-01	TCGA-CESC(N=291)	-1663.74	-92.8653	-1756.6	3.21877
TCGA-LP-A5U3-01	TCGA-CESC(N=291)	-1414.93	919.473	-495.457	4.74093
TCGA-DS-A1O9-01	TCGA-CESC(N=291)	-226.231	1588.12	1361.89	5.18984
TCGA-EA-A3HT-01	TCGA-CESC(N=291)	-173.746	807.193	633.447	5.12889
TCGA-IR-A3LC-01	TCGA-CESC(N=291)	-1270.29	565.875	-704.418	4.04525
TCGA-FU-A770-01	TCGA-CESC(N=291)	-1690.11	321.226	-1368.88	4.1276
TCGA-VS-A8EC-01	TCGA-CESC(N=291)	-2278.07	-1185.14	-3463.2	4.29496
TCGA-4J-AA1J-01	TCGA-CESC(N=291)	-996.965	57.6391	-939.326	5.58465
TCGA-EK-A2RL-01	TCGA-CESC(N=291)	-1675.99	-183.394	-1859.38	4.15053
TCGA-VS-A9UC-01	TCGA-CESC(N=291)	-692.591	1005.89	313.298	4.50587
TCGA-FU-A2QG-01	TCGA-CESC(N=291)	-1976.3	416.547	-1559.75	4.67976
TCGA-EK-A2PM-01	TCGA-CESC(N=291)	-1532.56	-1130.72	-2663.28	5.02855
TCGA-DS-A0VK-01	TCGA-CESC(N=291)	-1043.92	23.6025	-1020.32	4.95697
TCGA-VS-A94W-01	TCGA-CESC(N=291)	-866.725	1720.82	854.09	6.0514
TCGA-C5-A1MK-01	TCGA-CESC(N=291)	-205.48	683.888	478.408	4.54222
TCGA-C5-A1MH-01	TCGA-CESC(N=291)	-250.288	1877.92	1627.63	3.93168
TCGA-C5-A0TN-01	TCGA-CESC(N=291)	-1288.76	453.561	-835.203	4.78186
TCGA-VS-A9UI-01	TCGA-CESC(N=291)	-1499.61	1132.4	-367.219	3.64157
TCGA-FU-A3TX-01	TCGA-CESC(N=291)	-1293.66	777.118	-516.547	5.0018
TCGA-Q1-A6DV-01	TCGA-CESC(N=291)	-1888.87	157.042	-1731.83	5.06996
TCGA-C5-A1ML-01	TCGA-CESC(N=291)	-1241.63	519.464	-722.171	5.13996
TCGA-VS-A8QM-01	TCGA-CESC(N=291)	-264.991	2088.93	1823.94	4.31908
TCGA-RA-A741-01	TCGA-CESC(N=291)	-843.638	1446.77	603.129	4.0383
TCGA-VS-A954-01	TCGA-CESC(N=291)	-933.527	440.012	-493.515	3.52479
TCGA-XS-A8TJ-01	TCGA-CESC(N=291)	-885.273	769.166	-116.107	4.12015
TCGA-LP-A4AW-01	TCGA-CESC(N=291)	-127.529	300.27	172.741	4.84948
TCGA-JW-A5VK-01	TCGA-CESC(N=291)	-1785.93	-104.675	-1890.61	2.63689
TCGA-EK-A2H0-01	TCGA-CESC(N=291)	-1901.02	456.467	-1444.55	3.17154
TCGA-EX-A449-01	TCGA-CESC(N=291)	-1947.99	-163.09	-2111.07	3.03386
TCGA-C5-A902-01	TCGA-CESC(N=291)	-1621.5	1468.37	-153.128	3.60168
TCGA-MA-AA3X-01	TCGA-CESC(N=291)	-566.814	1250.8	683.982	4.15543
TCGA-C5-A7CO-01	TCGA-CESC(N=291)	-1648.91	533.892	-1115.02	3.48675
TCGA-C5-A2LV-01	TCGA-CESC(N=291)	-850.107	1242.39	392.279	3.56557
TCGA-VS-A9UT-01	TCGA-CESC(N=291)	-118.957	2474.46	2355.5	4.60344
TCGA-C5-A1BJ-01	TCGA-CESC(N=291)	-777.015	1171.72	394.706	5.04396
TCGA-44-6778-01	TCGA-LUAD(N=500)	436.918	2853.52	3290.44	4.36319
TCGA-05-4420-01	TCGA-LUAD(N=500)	-484.733	354.782	-129.95	4.40603
TCGA-64-1679-01	TCGA-LUAD(N=500)	821.576	1267.3	2088.87	6.65418
TCGA-49-6744-01	TCGA-LUAD(N=500)	806.012	2304.07	3110.08	5.70323
TCGA-55-6982-01	TCGA-LUAD(N=500)	625.08	1464.8	2089.88	6.12283
TCGA-NJ-A4YI-01	TCGA-LUAD(N=500)	-127.851	1252.85	1125	4.54902
TCGA-73-4666-01	TCGA-LUAD(N=500)	-200.637	2142.58	1941.94	3.72466
TCGA-MN-A4N1-01	TCGA-LUAD(N=500)	-803.021	190.513	-612.508	5.15464
TCGA-55-7911-01	TCGA-LUAD(N=500)	-380.699	2042.72	1662.02	6.88871
TCGA-55-A4DG-01	TCGA-LUAD(N=500)	-629.983	1356.06	726.076	4.65536
TCGA-L9-A5IP-01	TCGA-LUAD(N=500)	-862.852	931.747	68.8951	5.55949
TCGA-73-4662-01	TCGA-LUAD(N=500)	-114.76	1807.14	1692.38	4.95464
TCGA-55-6712-01	TCGA-LUAD(N=500)	130.068	2152.06	2282.13	4.81098
TCGA-97-7553-01	TCGA-LUAD(N=500)	547.859	2731.97	3279.83	5.10976
TCGA-49-AARE-01	TCGA-LUAD(N=500)	-382.087	970.032	587.945	3.855
TCGA-50-8460-01	TCGA-LUAD(N=500)	7.93108	1869.61	1877.54	4.12516
TCGA-50-5933-01	TCGA-LUAD(N=500)	1140.78	1793.31	2934.08	6.62805
TCGA-44-6774-01	TCGA-LUAD(N=500)	1629.97	1439.81	3069.77	6.35047
TCGA-73-4670-01	TCGA-LUAD(N=500)	-167.054	603.224	436.17	4.46594
TCGA-55-A48Z-01	TCGA-LUAD(N=500)	341.838	1285.46	1627.3	4.56319
TCGA-44-A47A-01	TCGA-LUAD(N=500)	-291.574	1715.02	1423.44	5.24794
TCGA-05-4398-01	TCGA-LUAD(N=500)	146.154	1822.06	1968.21	4.97362
TCGA-67-3773-01	TCGA-LUAD(N=500)	348.329	1925.93	2274.26	5.38091
TCGA-64-5781-01	TCGA-LUAD(N=500)	-12.149	1737.3	1725.15	4.76077
TCGA-97-7552-01	TCGA-LUAD(N=500)	65.0065	2737.13	2802.13	5.49218
TCGA-49-AARN-01	TCGA-LUAD(N=500)	-482.36	1071.51	589.153	5.61648
TCGA-44-3919-01	TCGA-LUAD(N=500)	258.385	2033.51	2291.89	5.86986
TCGA-99-8032-01	TCGA-LUAD(N=500)	258.445	916.831	1175.28	4.06349
TCGA-55-8299-01	TCGA-LUAD(N=500)	1007.83	2420.09	3427.92	5.5497
TCGA-55-A491-01	TCGA-LUAD(N=500)	-35.6193	1543.71	1508.1	4.16431
TCGA-50-6595-01	TCGA-LUAD(N=500)	831.052	1580.53	2411.58	5.66479
TCGA-95-A4VP-01	TCGA-LUAD(N=500)	-20.1659	1502.62	1482.45	3.31619
TCGA-55-8302-01	TCGA-LUAD(N=500)	-585.165	1210.54	625.377	4.57468
TCGA-44-4112-01	TCGA-LUAD(N=500)	421.071	1075.99	1497.06	5.58423
TCGA-05-4430-01	TCGA-LUAD(N=500)	839.374	1713.48	2552.86	5.52133
TCGA-75-7027-01	TCGA-LUAD(N=500)	85.1468	427.043	512.19	5.75199
TCGA-44-2668-01	TCGA-LUAD(N=500)	661.229	2217.14	2878.36	6.19729
TCGA-55-8507-01	TCGA-LUAD(N=500)	-479.847	748.081	268.234	4.61649
TCGA-69-8254-01	TCGA-LUAD(N=500)	-693.635	1446.6	752.963	5.56898
TCGA-78-8640-01	TCGA-LUAD(N=500)	-924.834	1028.17	103.332	4.1408
TCGA-69-7979-01	TCGA-LUAD(N=500)	-344.257	279.641	-64.6158	4.18982
TCGA-55-7573-01	TCGA-LUAD(N=500)	-42.75	1697.56	1654.81	5.27355
TCGA-49-4506-01	TCGA-LUAD(N=500)	-375.278	1726.82	1351.54	2.80118
TCGA-05-4402-01	TCGA-LUAD(N=500)	43.2107	1276.57	1319.78	5.87428
TCGA-44-8119-01	TCGA-LUAD(N=500)	637.947	1219.59	1857.54	5.24297
TCGA-55-7724-01	TCGA-LUAD(N=500)	457.794	1923.19	2380.99	5.28281
TCGA-44-6776-01	TCGA-LUAD(N=500)	-947.207	222.101	-725.105	3.86096
TCGA-49-4514-01	TCGA-LUAD(N=500)	-791.983	1217.24	425.256	2.72681
TCGA-05-4396-01	TCGA-LUAD(N=500)	-857.201	190.218	-666.983	4.60344
TCGA-55-8204-01	TCGA-LUAD(N=500)	-266.699	1291.39	1024.69	5.76338
TCGA-L4-A4E6-01	TCGA-LUAD(N=500)	730.731	2579.49	3310.22	4.24565
TCGA-62-A46O-01	TCGA-LUAD(N=500)	-1753.73	-745.78	-2499.51	5.22457
TCGA-78-7155-01	TCGA-LUAD(N=500)	-1353.97	-226.689	-1580.65	4.27873
TCGA-62-A472-01	TCGA-LUAD(N=500)	-723.109	1350.74	627.633	5.04571
TCGA-NJ-A55R-01	TCGA-LUAD(N=500)	-638.712	331.943	-306.769	3.6005
TCGA-62-8395-01	TCGA-LUAD(N=500)	41.8416	673.625	715.467	4.35615
TCGA-95-7567-01	TCGA-LUAD(N=500)	-121.425	1199.23	1077.8	4.59874
TCGA-50-5051-01	TCGA-LUAD(N=500)	-809.291	335.612	-473.678	3.52607
TCGA-55-A48Y-01	TCGA-LUAD(N=500)	335.249	938.912	1274.16	5.48289
TCGA-86-A456-01	TCGA-LUAD(N=500)	32.8757	1597.98	1630.85	4.86589
TCGA-50-5068-01	TCGA-LUAD(N=500)	469.423	2345.3	2814.72	5.07209
TCGA-NJ-A55A-01	TCGA-LUAD(N=500)	-2.06584	1884.77	1882.7	4.49699
TCGA-J2-A4AG-01	TCGA-LUAD(N=500)	171.151	1834.79	2005.94	5.68538
TCGA-05-4405-01	TCGA-LUAD(N=500)	628.322	1213.84	1842.16	5.70519
TCGA-50-5944-01	TCGA-LUAD(N=500)	432.767	963.837	1396.6	5.08616
TCGA-86-7955-01	TCGA-LUAD(N=500)	-1845.63	-536.371	-2382.01	3.99907
TCGA-50-6673-01	TCGA-LUAD(N=500)	16.2344	983.221	999.455	5.89945
TCGA-55-7727-01	TCGA-LUAD(N=500)	-503.737	1472.57	968.832	5.35407
TCGA-55-8510-01	TCGA-LUAD(N=500)	366.389	2160.1	2526.49	4.87623
TCGA-MP-A4T8-01	TCGA-LUAD(N=500)	-284.651	242.505	-42.1469	4.45352
TCGA-86-8279-01	TCGA-LUAD(N=500)	29.9848	551.059	581.044	4.04178
TCGA-55-A494-01	TCGA-LUAD(N=500)	-1462.05	-624.405	-2086.46	4.47444
TCGA-44-3917-01	TCGA-LUAD(N=500)	-251.118	1015.63	764.516	4.82607
TCGA-75-5125-01	TCGA-LUAD(N=500)	61.9019	1904.89	1966.79	5.14648
TCGA-55-8615-01	TCGA-LUAD(N=500)	-877.391	227.624	-649.767	4.81715
TCGA-MP-A4TF-01	TCGA-LUAD(N=500)	-1307.98	710.875	-597.102	4.80886
TCGA-55-6979-01	TCGA-LUAD(N=500)	700.276	2675.67	3375.95	5.04697
TCGA-86-A4JF-01	TCGA-LUAD(N=500)	-481.472	1536.69	1055.22	5.58916
TCGA-86-7701-01	TCGA-LUAD(N=500)	294.798	2004.41	2299.21	4.93829
TCGA-62-8398-01	TCGA-LUAD(N=500)	-388.135	1146.43	758.3	4.65766
TCGA-L9-A443-01	TCGA-LUAD(N=500)	16.0691	979.424	995.493	5.98454
TCGA-78-8660-01	TCGA-LUAD(N=500)	-260.031	2051.14	1791.11	6.74054
TCGA-78-7148-01	TCGA-LUAD(N=500)	-640.305	917.985	277.68	4.71591
TCGA-67-6215-01	TCGA-LUAD(N=500)	-882.788	1048.73	165.942	5.62932
TCGA-55-A490-01	TCGA-LUAD(N=500)	-46.3498	982.106	935.756	5.78056
TCGA-69-7974-01	TCGA-LUAD(N=500)	229.182	1932.54	2161.73	6.32963
TCGA-49-AAR4-01	TCGA-LUAD(N=500)	-222.554	2263.26	2040.7	4.46794
TCGA-05-4418-01	TCGA-LUAD(N=500)	-176.81	1660.29	1483.48	4.126
TCGA-35-4123-01	TCGA-LUAD(N=500)	482.851	2374.69	2857.54	5.68823
TCGA-55-6969-01	TCGA-LUAD(N=500)	548.036	2028.02	2576.05	4.61236
TCGA-91-8497-01	TCGA-LUAD(N=500)	238.03	2034.44	2272.47	4.0215
TCGA-62-A470-01	TCGA-LUAD(N=500)	-757.846	584.756	-173.091	4.41213
TCGA-53-A4EZ-01	TCGA-LUAD(N=500)	-1131.51	381.443	-750.066	3.84598
TCGA-78-7162-01	TCGA-LUAD(N=500)	93.6235	1568.68	1662.31	4.14241
TCGA-62-A46Y-01	TCGA-LUAD(N=500)	-409.267	1870.89	1461.62	4.36176
TCGA-62-A46R-01	TCGA-LUAD(N=500)	-227.215	1668.94	1441.73	5.92413
TCGA-L9-A8F4-01	TCGA-LUAD(N=500)	-115.513	1926.15	1810.64	3.855
TCGA-55-7726-01	TCGA-LUAD(N=500)	746.209	1047.62	1793.83	6.76353
TCGA-49-4512-01	TCGA-LUAD(N=500)	554.807	1302.46	1857.27	3.31465
TCGA-73-A9RS-01	TCGA-LUAD(N=500)	-1133.52	379.467	-754.052	3.83091
TCGA-MP-A4TD-01	TCGA-LUAD(N=500)	484.267	1315.66	1799.93	3.67472
TCGA-75-5147-01	TCGA-LUAD(N=500)	-35.4829	1567.66	1532.18	5.4396
TCGA-44-7671-01	TCGA-LUAD(N=500)	-146.046	283.969	137.924	4.53103
TCGA-38-4631-01	TCGA-LUAD(N=500)	-795.156	790.281	-4.87473	4.60526
TCGA-NJ-A55O-01	TCGA-LUAD(N=500)	-407.031	1328.27	921.239	3.53731
TCGA-05-5420-01	TCGA-LUAD(N=500)	467.659	2795.08	3262.74	3.91738
TCGA-55-1594-01	TCGA-LUAD(N=500)	-700.762	908.284	207.521	6.87295
TCGA-64-5774-01	TCGA-LUAD(N=500)	-858.159	28.9423	-829.217	4.36671
TCGA-50-5941-01	TCGA-LUAD(N=500)	363.046	2501.09	2864.14	5.38335
TCGA-44-2662-01	TCGA-LUAD(N=500)	620.272	1885.97	2506.24	6.13085
TCGA-97-A4M2-01	TCGA-LUAD(N=500)	140.756	2425.17	2565.93	3.57171
TCGA-55-7995-01	TCGA-LUAD(N=500)	-238.814	2326.84	2088.02	4.8826
TCGA-95-7043-01	TCGA-LUAD(N=500)	-811.162	-155.291	-966.454	4.50148
TCGA-NJ-A4YP-01	TCGA-LUAD(N=500)	542.228	1136.79	1679.02	5.35827
TCGA-97-A4M1-01	TCGA-LUAD(N=500)	-188.419	1551.18	1362.76	3.13914
TCGA-78-7149-01	TCGA-LUAD(N=500)	-382.056	380.725	-1.33042	3.39369
TCGA-MP-A4TC-01	TCGA-LUAD(N=500)	696.897	1613.56	2310.46	5.68479
TCGA-97-A4M5-01	TCGA-LUAD(N=500)	217.867	1596.54	1814.4	4.66736
TCGA-99-8028-01	TCGA-LUAD(N=500)	1026.98	2919.79	3946.77	5.50333
TCGA-67-6217-01	TCGA-LUAD(N=500)	-131.044	1698.64	1567.6	4.48924
TCGA-44-A47B-01	TCGA-LUAD(N=500)	-396.433	1214.73	818.292	6.70478
TCGA-38-4628-01	TCGA-LUAD(N=500)	217.539	1059.56	1277.1	4.87681
TCGA-05-4250-01	TCGA-LUAD(N=500)	98.4575	1613.41	1711.87	6.14097
TCGA-67-3774-01	TCGA-LUAD(N=500)	-112.933	1585.43	1472.5	4.98369
TCGA-80-5608-01	TCGA-LUAD(N=500)	-877.732	837.015	-40.7164	3.83184
TCGA-05-4389-01	TCGA-LUAD(N=500)	-466.93	1853.15	1386.22	5.10723
TCGA-55-6981-01	TCGA-LUAD(N=500)	-362.003	870.635	508.632	6.37853
TCGA-55-7903-01	TCGA-LUAD(N=500)	-695.725	1324.94	629.211	5.58015
TCGA-62-8394-01	TCGA-LUAD(N=500)	-594.151	814.299	220.148	4.65017
TCGA-49-4488-01	TCGA-LUAD(N=500)	-523.076	1415.77	892.693	5.08956
TCGA-78-7537-01	TCGA-LUAD(N=500)	-180.059	759.793	579.734	3.89042
TCGA-80-5611-01	TCGA-LUAD(N=500)	-447.94	1872.28	1424.34	4.39508
TCGA-55-6972-01	TCGA-LUAD(N=500)	-1900.68	-419.766	-2320.45	2.99277
TCGA-86-A4D0-01	TCGA-LUAD(N=500)	-1225.99	365.945	-860.049	4.16912
TCGA-97-7941-01	TCGA-LUAD(N=500)	-201.307	1130.93	929.62	4.56137
TCGA-91-6840-01	TCGA-LUAD(N=500)	-535.378	1123.68	588.304	4.70869
TCGA-69-7978-01	TCGA-LUAD(N=500)	656.783	2587.61	3244.39	7.03989
TCGA-50-5930-01	TCGA-LUAD(N=500)	312.714	1591.33	1904.05	4.5904
TCGA-93-8067-01	TCGA-LUAD(N=500)	-804.437	557.744	-246.693	5.08539
[truncated: 10,740 more rows]

## Sheet: CIBERSORT 
Immu	B_cells_naive	B_cells_naive	B_cells_naive	B_cells_naive	B_cells_memory	B_cells_memory	B_cells_memory	B_cells_memory	Plasma_cells	Plasma_cells	Plasma_cells	Plasma_cells	T_cells_CD8	T_cells_CD8	T_cells_CD8	T_cells_CD8	T_cells_CD4_naive	T_cells_CD4_naive	T_cells_CD4_naive	T_cells_CD4_naive	T_cells_CD4_memory_resting	T_cells_CD4_memory_resting	T_cells_CD4_memory_resting	T_cells_CD4_memory_resting	T_cells_CD4_memory_activated	T_cells_CD4_memory_activated	T_cells_CD4_memory_activated	T_cells_CD4_memory_activated	T_cells_follicular_helper	T_cells_follicular_helper	T_cells_follicular_helper	T_cells_follicular_helper	T_cells_regulatory_(Tregs)	T_cells_regulatory_(Tregs)	T_cells_regulatory_(Tregs)	T_cells_regulatory_(Tregs)	T_cells_gamma_delta	T_cells_gamma_delta	T_cells_gamma_delta	T_cells_gamma_delta	NK_cells_resting	NK_cells_resting	NK_cells_resting	NK_cells_resting	NK_cells_activated	NK_cells_activated	NK_cells_activated	NK_cells_activated	Monocytes
[truncated: 40 more rows]
[truncated: 140 more columns]

[truncated: 2 more sheets: Imune_check_point, TNM_stages]
